# Supplementary material for: The crystal structures of three clozapinium salts: different mol­ecular configurations, and supra­molecular assembly in one, two and three dimensions
Source: Acta Crystallogr E Crystallogr Commun. 2015 Mar 25;71(Pt 4):406–13. doi: 10.1107/S205698901500554X (PMC4438793; doi:10.1107/S205698901500554X)
Supplement: Supplementary file 1 [file e-71-00406-sup1.cif]

##############################################################################
#                                                                            #
# This CIF contains the data in a paper accepted for publication in          #
# Acta Crystallographica Section E. It conforms to the requirements of       #
# Notes for Authors for Acta Crystallographica Section E, and has been       #
# peer reviewed under the auspices of the IUCr Commission on Journals.       #
#                                                                            #
# Full details of the Crystallographic Information File format               #
# are given in the paper "The Crystallographic Information File (CIF):       #
# a New Standard Archive File for Crystallography" by S. R. Hall, F. H.      #
# Allen and I. D. Brown [Acta Cryst. (1991), A47, 655-685].                  #
#                                                                            #
# The current version of the core CIF dictionary is obtainable from          #
# ftp://ftp.iucr.org/pub/cif_core.dic.                                       #
#                                                                            #
# Software is freely available for graphical display of the structure(s)     #
# in this CIF. For information consult the CIF software page                 #
# http://www.iucr.org/resources/cif/software.                                #
#                                                                            #
# This file may be used for bona fide research purposes within the           #
# scientific community so long as proper attribution is given to the journal # 
# article from which it was obtained.                                        #
#                                                                            #
##############################################################################
data_global
_audit_creation_method     'from SHELXL-2014'
_journal_date_recd_electronic     2015-03-14
_journal_date_accepted     2015-03-18
_journal_name_full     'Acta Crystallographica, Section E'
_journal_year     2015
_journal_volume     71
_journal_issue      4
_journal_page_first     406
_journal_page_last     413
_journal_paper_category     GO
_journal_paper_doi     10.1107/S205698901500554X
_journal_coeditor_code     HB7383
_publ_contact_author_name
;
Professor Jerry Jasinski
;
_publ_contact_author_address
;
Department of Chemistry
Keene State College,
229 Main Street,
Keene, New Hampshire 03435-2001
USA
;
_publ_contact_author_email     'jjasinski@keene.edu'
_publ_contact_author_fax     ?
_publ_contact_author_phone     ?
_publ_section_title
;
The crystal structures of three clozapinium salts: different molecular
configurations, and supramolecular assembly in one, two and three dimensions
;
loop_
    _publ_author_name
    _publ_author_footnote
    _publ_author_address
    'Kaur, Manpreet' .
;
Department of Studies in Chemistry,
University of Mysore,
Manasagangotri, Mysore 570 006,
India
;
    'Jasinski, Jerry P.' .
;
Department of Chemistry,
Keene State College,
229 Main Street, Keene,
NH 03435-2001, USA
;
    'Yathirajan, Hemmige S.' .
;
Department of Studies in Chemistry,
University of Mysore,
Manasagangotri, Mysore 570 006,
India
;
    'Kavitha, Channappa N.' .
;
Department of Studies in Chemistry,
University of Mysore,
Manasagangotri, Mysore 570 006,
India
;
    'Glidewell, Christopher' .
;
School of Chemistry, University of St Andrews,
St Andrews, Fife KY16 9ST, Scotland
;
_publ_section_synopsis
;
In three simple clozapinium salts, the unprotonated N atom of the piperazine
ring has been variously found to have a pyramidal or planar geometry, with the
tricyclic component occupying either the axial or the equatorial position. The
supramolecular assembly is one-dimensional in the 3,5-dinitrobenzoate salt,
two-dimensional in the hydrogen maleate salt and three-dimensional in the
2-hydroxybenzoate salt.
;
data_I
_database_code_depnum_ccdc_archive 'CCDC 1054722'
_audit_creation_method     SHELXL-2014
_chemical_name_systematic
;
Clozapinium 3,5-dinitrobenzoate dimethyl sulfoxide monosolvate
;
_chemical_name_common     ?
_chemical_formula_moiety     'C18 H20 Cl N4 +, C7 H3 N2 O6 -, C2 H6 O S'
_chemical_formula_sum     'C27 H29 Cl N6 O7 S'
_chemical_formula_iupac     'C18 H20 Cl N4 +, C7 H3 N2 O6 -, C2 H6 O S'
_chemical_formula_weight     617.07
_chemical_melting_point     ?
_shelx_space_group_comment
;
The symmetry employed for this shelxl refinement is uniquely defined
by the following loop, which should always be used as a source of
symmetry information in preference to the above space-group names.
They are only intended as comments.
;
_space_group_crystal_system     monoclinic
_space_group_name_H-M_alt     'P 21/c'
_space_group_name_Hall     '-P 2ybc'
loop_
    _space_group_symop_operation_xyz
    'x, y, z'
    '-x, y+1/2, -z+1/2'
    '-x, -y, -z'
    'x, -y-1/2, z-1/2'
_cell_length_a     15.3593(2)
_cell_length_b     15.7685(2)
_cell_length_c     11.8679(2)
_cell_angle_alpha     90
_cell_angle_beta     91.8097(14)
_cell_angle_gamma     90
_cell_volume     2872.89(7)
_cell_formula_units_Z     4
_cell_measurement_reflns_used     5527
_cell_measurement_theta_min     4.019
_cell_measurement_theta_max     71.331
_cell_measurement_temperature     173(2)
_exptl_crystal_description     block
_exptl_crystal_colour     colourless
_exptl_crystal_size_max     0.260
_exptl_crystal_size_mid     0.220
_exptl_crystal_size_min     0.180
_exptl_crystal_density_diffrn     1.427
_exptl_crystal_density_meas     ?
_exptl_crystal_density_method     ?
_exptl_crystal_F_000     1288
_exptl_absorpt_coefficient_mu     2.342
_exptl_absorpt_correction_type     multi-scan
_exptl_absorpt_process_details
;
(CrysAlis RED; Agilent, 2012)
;
_shelx_estimated_absorpt_T_min     0.581
_shelx_estimated_absorpt_T_max     0.678
_exptl_absorpt_correction_T_min     0.424
_exptl_absorpt_correction_T_max     0.656
_exptl_special_details     ?
_diffrn_ambient_temperature     173(2)
_diffrn_radiation_type     CuK\a
_diffrn_radiation_wavelength     1.54184
_diffrn_measurement_device_type     'Agilent Eos Gemini'
_diffrn_measurement_method     '\w scans'
_diffrn_detector_area_resol_mean     ?
_diffrn_reflns_number     19784
_diffrn_reflns_av_R_equivalents     0.0317
_diffrn_reflns_theta_min     4.019
_diffrn_reflns_theta_max     71.331
_diffrn_reflns_theta_full     67.684
_diffrn_measured_fraction_theta_max     0.989
_diffrn_measured_fraction_theta_full     1.000
_diffrn_reflns_limit_h_min     -17
_diffrn_reflns_limit_h_max     18
_diffrn_reflns_limit_k_min     -19
_diffrn_reflns_limit_k_max     15
_diffrn_reflns_limit_l_min     -14
_diffrn_reflns_limit_l_max     14
_diffrn_standards_number     0
_diffrn_standards_interval_count     0
_diffrn_standards_interval_time     0
_diffrn_standards_decay_%     0
_refine_special_details     ?
_reflns_number_total     5527
_reflns_number_gt     4623
_reflns_threshold_expression     I>2\s(I)
_refine_ls_structure_factor_coef     Fsqd
_refine_ls_matrix_type     full
_refine_ls_R_factor_all     0.0672
_refine_ls_R_factor_gt     0.0560
_refine_ls_wR_factor_gt     0.1421
_refine_ls_wR_factor_ref     0.1516
_refine_ls_goodness_of_fit_ref     1.039
_refine_ls_restrained_S_all     1.039
_refine_ls_number_reflns     5527
_refine_ls_number_parameters     409
_refine_ls_number_restraints     6
_refine_ls_hydrogen_treatment     mixed
_refine_ls_weighting_scheme     calc
_refine_ls_weighting_details
              'w=1/[\s^2^(Fo^2^)+(0.0639P)^2^+2.7986P] where P=(Fo^2^+2Fc^2^)/3'
_atom_sites_solution_hydrogens     difmap
_atom_sites_solution_primary     ?
_atom_sites_solution_secondary     ?
_refine_ls_shift/su_max     0.000
_refine_ls_shift/su_mean     0.000
_refine_diff_density_max     0.891
_refine_diff_density_min     -0.971
_refine_ls_extinction_method     none
_refine_ls_extinction_coef     .
loop_
    _atom_type_symbol
    _atom_type_description
    _atom_type_scat_dispersion_real
    _atom_type_scat_dispersion_imag
    _atom_type_scat_source
    'C' 'C' 0.0181 0.0091
                         'International Tables Vol C Tables 4.2.6.8 and 6.1.1.4'
    'H' 'H' 0.0000 0.0000
                         'International Tables Vol C Tables 4.2.6.8 and 6.1.1.4'
    'N' 'N' 0.0311 0.0180
                         'International Tables Vol C Tables 4.2.6.8 and 6.1.1.4'
    'O' 'O' 0.0492 0.0322
                         'International Tables Vol C Tables 4.2.6.8 and 6.1.1.4'
    'S' 'S' 0.3331 0.5567
                         'International Tables Vol C Tables 4.2.6.8 and 6.1.1.4'
    'Cl' 'Cl' 0.3639 0.7018
                         'International Tables Vol C Tables 4.2.6.8 and 6.1.1.4'
_computing_data_collection
;
CrysAlis PRO (Agilent, 2012)
;
_computing_cell_refinement
;
CrysAlis PRO (Agilent, 2012)
;
_computing_data_reduction
;
CrysAlisRed (Agilent, 2012)
;
_computing_structure_solution
;
SHELXS97 (Sheldrick, 2008)
;
_computing_structure_refinement
;
SHELXL2014 (Sheldrick, 2015)
;
_computing_molecular_graphics
;
PLATON (Spek, 2009)
;
_computing_publication_material
;
SHELXL2014 (Sheldrick, 2015) and PLATON (Spek, 2009)
;
loop_
    _atom_site_type_symbol
    _atom_site_label
    _atom_site_fract_x
    _atom_site_fract_y
    _atom_site_fract_z
    _atom_site_U_iso_or_equiv
    _atom_site_adp_type
    _atom_site_calc_flag
    _atom_site_occupancy
    _atom_site_disorder_assembly
    _atom_site_disorder_group
    C C1 0.35763(15) 0.19065(15) 0.64680(19) 0.0349(5) Uani d 1 . .
    H H1 0.3526 0.1546 0.5828 0.042 Uiso calc 1 . .
    C C2 0.40839(15) 0.16561(16) 0.7394(2) 0.0396(5) Uani d 1 . .
    H H2 0.4388 0.1132 0.7385 0.048 Uiso calc 1 . .
    C C3 0.41440(16) 0.21776(18) 0.8335(2) 0.0428(6) Uani d 1 . .
    H H3 0.4452 0.1990 0.8996 0.051 Uiso calc 1 . .
    C C4 0.37586(16) 0.29647(17) 0.8315(2) 0.0406(5) Uani d 1 . .
    H H4 0.3830 0.3332 0.8945 0.049 Uiso calc 1 . .
    C C4A 0.32657(14) 0.32265(15) 0.7379(2) 0.0344(5) Uani d 1 . .
    N N5 0.28834(14) 0.40442(13) 0.73413(19) 0.0398(5) Uani d 1 . .
    H H5 0.296(2) 0.4270(19) 0.797(3) 0.048 Uiso d 1 . .
    C C5A 0.32343(14) 0.45611(15) 0.6491(2) 0.0374(5) Uani d 1 . .
    C C6 0.36736(17) 0.53078(17) 0.6785(3) 0.0479(6) Uani d 1 . .
    H H6 0.3744 0.5458 0.7557 0.057 Uiso calc 1 . .
    C C7 0.40067(17) 0.58291(18) 0.5976(3) 0.0534(7) Uani d 1 . .
    H H7 0.4290 0.6345 0.6180 0.064 Uiso calc 1 . .
    C C8 0.39217(16) 0.55887(17) 0.4864(3) 0.0491(7) Uani d 1 . .
    Cl Cl8 0.43801(6) 0.62363(5) 0.38475(8) 0.0715(3) Uani d 1 . .
    C C9 0.34849(16) 0.48559(16) 0.4543(2) 0.0422(6) Uani d 1 . .
    H H9 0.3430 0.4709 0.3767 0.051 Uiso calc 1 . .
    C C9A 0.31242(14) 0.43313(14) 0.5354(2) 0.0355(5) Uani d 1 . .
    N N10 0.25884(12) 0.36645(12) 0.49775(17) 0.0361(4) Uani d 1 . .
    C C11 0.25516(14) 0.29455(14) 0.54945(19) 0.0333(5) Uani d 1 . .
    C C11A 0.31376(14) 0.26801(14) 0.64620(19) 0.0328(5) Uani d 1 . .
    N N11 0.19690(14) 0.23520(13) 0.50890(17) 0.0393(5) Uani d 1 . .
    C C12 0.14714(16) 0.24954(16) 0.4036(2) 0.0399(5) Uani d 1 . .
    H H12A 0.1621 0.2052 0.3484 0.048 Uiso calc 1 . .
    H H12B 0.1634 0.3052 0.3720 0.048 Uiso calc 1 . .
    C C13 0.05023(16) 0.24786(15) 0.4213(2) 0.0396(5) Uani d 1 . .
    H H13A 0.0340 0.2952 0.4712 0.047 Uiso calc 1 . .
    H H13B 0.0184 0.2551 0.3480 0.047 Uiso calc 1 . .
    N N14 0.02552(12) 0.16556(12) 0.47312(16) 0.0344(4) Uani d 1 . .
    H H14 0.0420(18) 0.1196(18) 0.420(2) 0.041 Uiso d 1 . .
    C C15 0.07363(16) 0.15561(16) 0.5833(2) 0.0387(5) Uani d 1 . .
    H H15A 0.0576 0.1010 0.6181 0.046 Uiso calc 1 . .
    H H15B 0.0570 0.2018 0.6348 0.046 Uiso calc 1 . .
    C C16 0.17085(16) 0.15805(15) 0.5671(2) 0.0375(5) Uani d 1 . .
    H H16A 0.2016 0.1551 0.6415 0.045 Uiso calc 1 . .
    H H16B 0.1882 0.1080 0.5227 0.045 Uiso calc 1 . .
    C C17 -0.06991(17) 0.1565(2) 0.4843(3) 0.0531(7) Uani d 1 . .
    H H17A -0.0826 0.1017 0.5190 0.080 Uiso calc 1 . .
    H H17B -0.0987 0.1595 0.4095 0.080 Uiso calc 1 . .
    H H17C -0.0915 0.2024 0.5316 0.080 Uiso calc 1 . .
    C C21 0.10211(14) -0.00223(14) 0.1606(2) 0.0328(5) Uani d 1 . .
    C C22 0.14232(15) -0.07486(15) 0.2025(2) 0.0392(5) Uani d 1 . .
    H H22 0.1445 -0.0862 0.2811 0.047 Uiso calc 1 . .
    C C23 0.17913(16) -0.13049(15) 0.1277(3) 0.0457(6) Uani d 1 . .
    C C24 0.17770(16) -0.11803(18) 0.0129(3) 0.0483(7) Uani d 1 . .
    H H24 0.2032 -0.1573 -0.0370 0.058 Uiso calc 1 . .
    C C25 0.13710(15) -0.04533(18) -0.0255(2) 0.0431(6) Uani d 1 . .
    C C26 0.09975(14) 0.01300(15) 0.0456(2) 0.0362(5) Uani d 1 . .
    H H26 0.0729 0.0628 0.0158 0.043 Uiso calc 1 . .
    C C27 0.06407(15) 0.06224(15) 0.2402(2) 0.0359(5) Uani d 1 . .
    O O21 0.03166(12) 0.12736(11) 0.19957(16) 0.0466(4) Uani d 1 . .
    O O22 0.07009(12) 0.04261(11) 0.34434(15) 0.0442(4) Uani d 1 . .
    N N23 0.22603(19) -0.20507(16) 0.1753(3) 0.0687(8) Uani d 1 . .
    O O23 0.2293(3) -0.21397(19) 0.2776(3) 0.1090(11) Uani d 1 . .
    O O24 0.26036(17) -0.25228(15) 0.1091(3) 0.0895(9) Uani d 1 . .
    N N25 0.13695(16) -0.0268(2) -0.1471(2) 0.0619(7) Uani d 1 . .
    O O25 0.17166(18) -0.0786(2) -0.2086(2) 0.1021(11) Uani d 1 . .
    O O26 0.10244(16) 0.03914(18) -0.18044(18) 0.0696(7) Uani d 1 . .
    S S31 0.31808(7) 0.56967(6) 1.00103(8) 0.0448(3) Uani d 0.627(2) A -1
    O O31 0.3389(3) 0.4857(2) 0.9475(3) 0.0655(11) Uani d 0.627(2) A -1
    C C31 0.4020(7) 0.6409(4) 0.9689(7) 0.083(3) Uani d 0.627(2) A -1
    H H31A 0.3963 0.6574 0.8894 0.125 Uiso calc 0.627(2) A -1
    H H31B 0.4586 0.6135 0.9830 0.125 Uiso calc 0.627(2) A -1
    H H31C 0.3979 0.6914 1.0165 0.125 Uiso calc 0.627(2) A -1
    C C32 0.3429(6) 0.5547(4) 1.1451(4) 0.081(2) Uani d 0.627(2) A -1
    H H32A 0.4050 0.5416 1.1557 0.122 Uiso calc 0.627(2) A -1
    H H32B 0.3082 0.5076 1.1735 0.122 Uiso calc 0.627(2) A -1
    H H32C 0.3293 0.6066 1.1865 0.122 Uiso calc 0.627(2) A -1
    S S41 0.39889(18) 0.53363(13) 1.05795(17) 0.0678(8) Uani d 0.373(2) A -2
    O O41 0.3879(5) 0.4760(4) 0.9582(6) 0.0655(11) Uani d 0.373(2) A -2
    C C41 0.4247(12) 0.6356(6) 1.0098(12) 0.083(3) Uani d 0.373(2) A -2
    H H41A 0.3746 0.6590 0.9670 0.125 Uiso calc 0.373(2) A -2
    H H41B 0.4749 0.6323 0.9610 0.125 Uiso calc 0.373(2) A -2
    H H41C 0.4388 0.6723 1.0744 0.125 Uiso calc 0.373(2) A -2
    C C42 0.2944(5) 0.5526(6) 1.1067(8) 0.081(2) Uani d 0.373(2) A -2
    H H42A 0.2725 0.5012 1.1426 0.122 Uiso calc 0.373(2) A -2
    H H42B 0.2554 0.5683 1.0432 0.122 Uiso calc 0.373(2) A -2
    H H42C 0.2967 0.5989 1.1618 0.122 Uiso calc 0.373(2) A -2
loop_
    _atom_site_aniso_label
    _atom_site_aniso_U_11
    _atom_site_aniso_U_22
    _atom_site_aniso_U_33
    _atom_site_aniso_U_12
    _atom_site_aniso_U_13
    _atom_site_aniso_U_23
    C1 0.0350(11) 0.0347(11) 0.0348(11) 0.0028(9) -0.0013(9) -0.0032(9)
    C2 0.0350(12) 0.0400(13) 0.0437(13) 0.0097(10) -0.0005(10) 0.0000(10)
    C3 0.0363(12) 0.0554(15) 0.0363(12) 0.0065(11) -0.0053(10) 0.0002(11)
    C4 0.0372(12) 0.0489(14) 0.0357(12) 0.0012(11) -0.0011(10) -0.0089(10)
    C4A 0.0283(11) 0.0352(12) 0.0398(12) 0.0012(9) 0.0030(9) -0.0039(9)
    N5 0.0391(11) 0.0353(11) 0.0452(12) 0.0046(9) 0.0042(9) -0.0088(9)
    C5A 0.0257(10) 0.0322(11) 0.0543(14) 0.0039(9) 0.0006(10) -0.0038(10)
    C6 0.0348(13) 0.0416(14) 0.0670(17) -0.0027(11) -0.0037(12) -0.0089(12)
    C7 0.0365(13) 0.0398(14) 0.084(2) -0.0080(11) -0.0040(13) -0.0051(14)
    C8 0.0301(12) 0.0383(13) 0.079(2) -0.0014(10) 0.0071(12) 0.0105(13)
    Cl8 0.0632(5) 0.0533(4) 0.0991(6) -0.0144(4) 0.0176(4) 0.0167(4)
    C9 0.0332(12) 0.0361(12) 0.0573(15) 0.0052(10) 0.0037(11) 0.0031(11)
    C9A 0.0237(10) 0.0291(11) 0.0534(14) 0.0042(9) -0.0015(9) 0.0004(10)
    N10 0.0305(9) 0.0315(10) 0.0459(11) 0.0015(8) -0.0031(8) 0.0014(8)
    C11 0.0293(11) 0.0331(11) 0.0373(12) 0.0029(9) -0.0015(9) -0.0012(9)
    C11A 0.0288(10) 0.0328(11) 0.0365(11) 0.0005(9) -0.0016(9) -0.0009(9)
    N11 0.0423(11) 0.0353(10) 0.0394(10) -0.0076(9) -0.0112(9) 0.0057(8)
    C12 0.0437(13) 0.0390(13) 0.0362(12) -0.0066(10) -0.0098(10) 0.0055(10)
    C13 0.0435(13) 0.0321(12) 0.0426(13) 0.0041(10) -0.0073(10) 0.0016(10)
    N14 0.0316(10) 0.0342(10) 0.0373(10) 0.0035(8) -0.0008(8) -0.0004(8)
    C15 0.0434(13) 0.0372(12) 0.0354(12) 0.0004(10) -0.0015(10) 0.0017(10)
    C16 0.0402(12) 0.0327(12) 0.0389(12) -0.0025(10) -0.0094(10) 0.0053(9)
    C17 0.0336(13) 0.0621(18) 0.0636(18) 0.0058(12) 0.0029(12) 0.0058(14)
    C21 0.0254(10) 0.0292(11) 0.0436(12) -0.0045(9) -0.0015(9) -0.0033(9)
    C22 0.0352(12) 0.0313(11) 0.0510(14) -0.0026(10) -0.0029(10) -0.0001(10)
    C23 0.0332(12) 0.0296(12) 0.0742(19) -0.0001(10) -0.0026(12) -0.0076(12)
    C24 0.0305(12) 0.0480(15) 0.0665(18) -0.0061(11) 0.0048(11) -0.0243(13)
    C25 0.0290(11) 0.0542(15) 0.0459(14) -0.0113(11) 0.0010(10) -0.0122(11)
    C26 0.0262(11) 0.0364(12) 0.0458(13) -0.0076(9) -0.0025(9) -0.0015(10)
    C27 0.0308(11) 0.0323(12) 0.0445(13) -0.0032(9) -0.0008(9) -0.0059(10)
    O21 0.0480(10) 0.0359(9) 0.0554(11) 0.0104(8) -0.0054(8) -0.0052(8)
    O22 0.0519(10) 0.0388(9) 0.0420(9) 0.0027(8) 0.0013(8) -0.0051(7)
    N23 0.0586(16) 0.0345(13) 0.113(3) 0.0082(12) -0.0038(16) -0.0085(15)
    O23 0.142(3) 0.0668(18) 0.117(3) 0.0490(19) -0.017(2) 0.0159(17)
    O24 0.0714(16) 0.0442(12) 0.153(3) 0.0188(12) 0.0088(16) -0.0227(15)
    N25 0.0389(12) 0.100(2) 0.0472(13) -0.0174(14) 0.0037(10) -0.0139(15)
    O25 0.0687(16) 0.179(3) 0.0587(15) 0.0199(19) 0.0102(12) -0.0409(18)
    O26 0.0705(15) 0.0915(18) 0.0462(12) -0.0312(14) -0.0086(10) 0.0062(12)
    S31 0.0570(7) 0.0362(5) 0.0410(5) -0.0028(4) -0.0024(4) -0.0033(4)
    O31 0.094(3) 0.0484(16) 0.0543(16) -0.009(2) 0.009(2) -0.0199(13)
    C31 0.081(6) 0.060(2) 0.111(7) -0.030(3) 0.040(6) -0.037(3)
    C32 0.145(7) 0.054(2) 0.044(3) 0.021(4) -0.006(3) -0.002(2)
    S41 0.109(2) 0.0467(11) 0.0475(11) 0.0257(11) 0.0001(11) -0.0104(8)
    O41 0.094(3) 0.0484(16) 0.0543(16) -0.009(2) 0.009(2) -0.0199(13)
    C41 0.081(6) 0.060(2) 0.111(7) -0.030(3) 0.040(6) -0.037(3)
    C42 0.145(7) 0.054(2) 0.044(3) 0.021(4) -0.006(3) -0.002(2)
_geom_special_details
;
All e.s.d.'s (except the e.s.d. in the dihedral angle between two l.s. planes)
are estimated using the full covariance matrix. The cell e.s.d.'s are taken
into account individually in the estimation of e.s.d.'s in distances, angles
and torsion angles; correlations between e.s.d.'s in cell parameters are only
used when they are defined by crystal symmetry. An approximate (isotropic)
treatment of cell e.s.d.'s is used for estimating e.s.d.'s involving l.s.
planes.
;
loop_
    _geom_bond_atom_site_label_1
    _geom_bond_atom_site_label_2
    _geom_bond_site_symmetry_2
    _geom_bond_distance
    _geom_bond_publ_flag
    C1 C2 . 1.385(3) ?
    C1 C11A . 1.394(3) ?
    C1 H1 . 0.9500 ?
    C2 C3 . 1.388(4) ?
    C2 H2 . 0.9500 ?
    C3 C4 . 1.375(4) ?
    C3 H3 . 0.9500 ?
    C4 C4A . 1.387(3) ?
    C4 H4 . 0.9500 ?
    C4A C11A . 1.397(3) ?
    C4A N5 . 1.417(3) ?
    N5 C5A . 1.417(3) ?
    N5 H5 . 0.83(3) ?
    C5A C6 . 1.396(3) ?
    C5A C9A . 1.402(4) ?
    C6 C7 . 1.375(4) ?
    C6 H6 . 0.9500 ?
    C7 C8 . 1.375(4) ?
    C7 H7 . 0.9500 ?
    C8 C9 . 1.384(4) ?
    C8 Cl8 . 1.746(3) ?
    C9 C9A . 1.397(4) ?
    C9 H9 . 0.9500 ?
    C9A N10 . 1.400(3) ?
    N10 C11 . 1.291(3) ?
    C11 N11 . 1.372(3) ?
    C11 C11A . 1.496(3) ?
    N11 C16 . 1.461(3) ?
    N11 C12 . 1.461(3) ?
    C12 C13 . 1.510(4) ?
    C12 H12A . 0.9900 ?
    C12 H12B . 0.9900 ?
    C13 N14 . 1.491(3) ?
    C13 H13A . 0.9900 ?
    C13 H13B . 0.9900 ?
    N14 C17 . 1.483(3) ?
    N14 C15 . 1.490(3) ?
    N14 H14 . 1.00(3) ?
    C15 C16 . 1.512(3) ?
    C15 H15A . 0.9900 ?
    C15 H15B . 0.9900 ?
    C16 H16A . 0.9900 ?
    C16 H16B . 0.9900 ?
    C17 H17A . 0.9800 ?
    C17 H17B . 0.9800 ?
    C17 H17C . 0.9800 ?
    C21 C22 . 1.386(3) ?
    C21 C26 . 1.386(3) ?
    C21 C27 . 1.517(3) ?
    C22 C23 . 1.381(4) ?
    C22 H22 . 0.9500 ?
    C23 C24 . 1.376(4) ?
    C23 N23 . 1.482(4) ?
    C24 C25 . 1.376(4) ?
    C24 H24 . 0.9500 ?
    C25 C26 . 1.384(4) ?
    C25 N25 . 1.473(4) ?
    C26 H26 . 0.9500 ?
    C27 O21 . 1.233(3) ?
    C27 O22 . 1.274(3) ?
    N23 O24 . 1.215(4) ?
    N23 O23 . 1.222(4) ?
    N25 O26 . 1.227(4) ?
    N25 O25 . 1.228(4) ?
    S31 O31 . 1.507(3) ?
    S31 C32 . 1.756(5) ?
    S31 C31 . 1.760(5) ?
    C31 H31A . 0.9800 ?
    C31 H31B . 0.9800 ?
    C31 H31C . 0.9800 ?
    C32 H32A . 0.9800 ?
    C32 H32B . 0.9800 ?
    C32 H32C . 0.9800 ?
    S41 O41 . 1.497(4) ?
    S41 C42 . 1.749(6) ?
    S41 C41 . 1.756(6) ?
    C41 H41A . 0.9800 ?
    C41 H41B . 0.9800 ?
    C41 H41C . 0.9800 ?
    C42 H42A . 0.9800 ?
    C42 H42B . 0.9800 ?
    C42 H42C . 0.9800 ?
loop_
    _geom_angle_atom_site_label_1
    _geom_angle_atom_site_label_2
    _geom_angle_atom_site_label_3
    _geom_angle_site_symmetry_1
    _geom_angle_site_symmetry_3
    _geom_angle
    _geom_angle_publ_flag
    C2 C1 C11A . . 120.9(2) ?
    C2 C1 H1 . . 119.5 ?
    C11A C1 H1 . . 119.5 ?
    C1 C2 C3 . . 119.4(2) ?
    C1 C2 H2 . . 120.3 ?
    C3 C2 H2 . . 120.3 ?
    C4 C3 C2 . . 120.2(2) ?
    C4 C3 H3 . . 119.9 ?
    C2 C3 H3 . . 119.9 ?
    C3 C4 C4A . . 120.5(2) ?
    C3 C4 H4 . . 119.8 ?
    C4A C4 H4 . . 119.8 ?
    C4 C4A C11A . . 120.0(2) ?
    C4 C4A N5 . . 120.8(2) ?
    C11A C4A N5 . . 119.2(2) ?
    C4A N5 C5A . . 112.30(19) ?
    C4A N5 H5 . . 109(2) ?
    C5A N5 H5 . . 110(2) ?
    C6 C5A C9A . . 120.1(2) ?
    C6 C5A N5 . . 119.9(2) ?
    C9A C5A N5 . . 120.0(2) ?
    C7 C6 C5A . . 121.1(3) ?
    C7 C6 H6 . . 119.4 ?
    C5A C6 H6 . . 119.4 ?
    C8 C7 C6 . . 118.6(3) ?
    C8 C7 H7 . . 120.7 ?
    C6 C7 H7 . . 120.7 ?
    C7 C8 C9 . . 121.7(3) ?
    C7 C8 Cl8 . . 118.3(2) ?
    C9 C8 Cl8 . . 120.0(2) ?
    C8 C9 C9A . . 120.3(3) ?
    C8 C9 H9 . . 119.9 ?
    C9A C9 H9 . . 119.9 ?
    C9 C9A N10 . . 117.8(2) ?
    C9 C9A C5A . . 118.1(2) ?
    N10 C9A C5A . . 123.6(2) ?
    C11 N10 C9A . . 122.8(2) ?
    N10 C11 N11 . . 118.1(2) ?
    N10 C11 C11A . . 125.2(2) ?
    N11 C11 C11A . . 116.6(2) ?
    C1 C11A C4A . . 118.7(2) ?
    C1 C11A C11 . . 121.9(2) ?
    C4A C11A C11 . . 119.5(2) ?
    C11 N11 C16 . . 126.01(19) ?
    C11 N11 C12 . . 120.80(19) ?
    C16 N11 C12 . . 112.91(18) ?
    N11 C12 C13 . . 111.7(2) ?
    N11 C12 H12A . . 109.3 ?
    C13 C12 H12A . . 109.3 ?
    N11 C12 H12B . . 109.3 ?
    C13 C12 H12B . . 109.3 ?
    H12A C12 H12B . . 107.9 ?
    N14 C13 C12 . . 109.72(19) ?
    N14 C13 H13A . . 109.7 ?
    C12 C13 H13A . . 109.7 ?
    N14 C13 H13B . . 109.7 ?
    C12 C13 H13B . . 109.7 ?
    H13A C13 H13B . . 108.2 ?
    C17 N14 C15 . . 112.1(2) ?
    C17 N14 C13 . . 112.7(2) ?
    C15 N14 C13 . . 109.17(18) ?
    C17 N14 H14 . . 104.9(16) ?
    C15 N14 H14 . . 110.5(16) ?
    C13 N14 H14 . . 107.3(16) ?
    N14 C15 C16 . . 110.49(19) ?
    N14 C15 H15A . . 109.6 ?
    C16 C15 H15A . . 109.6 ?
    N14 C15 H15B . . 109.6 ?
    C16 C15 H15B . . 109.6 ?
    H15A C15 H15B . . 108.1 ?
    N11 C16 C15 . . 111.57(19) ?
    N11 C16 H16A . . 109.3 ?
    C15 C16 H16A . . 109.3 ?
    N11 C16 H16B . . 109.3 ?
    C15 C16 H16B . . 109.3 ?
    H16A C16 H16B . . 108.0 ?
    N14 C17 H17A . . 109.5 ?
    N14 C17 H17B . . 109.5 ?
    H17A C17 H17B . . 109.5 ?
    N14 C17 H17C . . 109.5 ?
    H17A C17 H17C . . 109.5 ?
    H17B C17 H17C . . 109.5 ?
    C22 C21 C26 . . 119.6(2) ?
    C22 C21 C27 . . 120.5(2) ?
    C26 C21 C27 . . 119.9(2) ?
    C23 C22 C21 . . 118.8(2) ?
    C23 C22 H22 . . 120.6 ?
    C21 C22 H22 . . 120.6 ?
    C24 C23 C22 . . 123.5(2) ?
    C24 C23 N23 . . 118.9(3) ?
    C22 C23 N23 . . 117.6(3) ?
    C25 C24 C23 . . 116.1(2) ?
    C25 C24 H24 . . 122.0 ?
    C23 C24 H24 . . 122.0 ?
    C24 C25 C26 . . 123.0(3) ?
    C24 C25 N25 . . 118.4(3) ?
    C26 C25 N25 . . 118.5(3) ?
    C25 C26 C21 . . 119.1(2) ?
    C25 C26 H26 . . 120.4 ?
    C21 C26 H26 . . 120.4 ?
    O21 C27 O22 . . 126.7(2) ?
    O21 C27 C21 . . 118.2(2) ?
    O22 C27 C21 . . 115.0(2) ?
    O24 N23 O23 . . 124.6(3) ?
    O24 N23 C23 . . 117.1(3) ?
    O23 N23 C23 . . 118.3(3) ?
    O26 N25 O25 . . 124.3(3) ?
    O26 N25 C25 . . 118.2(3) ?
    O25 N25 C25 . . 117.6(3) ?
    O31 S31 C32 . . 104.5(2) ?
    O31 S31 C31 . . 107.6(3) ?
    C32 S31 C31 . . 99.1(4) ?
    S31 C31 H31A . . 109.5 ?
    S31 C31 H31B . . 109.5 ?
    H31A C31 H31B . . 109.5 ?
    S31 C31 H31C . . 109.5 ?
    H31A C31 H31C . . 109.5 ?
    H31B C31 H31C . . 109.5 ?
    S31 C32 H32A . . 109.5 ?
    S31 C32 H32B . . 109.5 ?
    H32A C32 H32B . . 109.5 ?
    S31 C32 H32C . . 109.5 ?
    H32A C32 H32C . . 109.5 ?
    H32B C32 H32C . . 109.5 ?
    O41 S41 C42 . . 106.5(4) ?
    O41 S41 C41 . . 108.6(5) ?
    C42 S41 C41 . . 99.8(5) ?
    S41 C41 H41A . . 109.5 ?
    S41 C41 H41B . . 109.5 ?
    H41A C41 H41B . . 109.5 ?
    S41 C41 H41C . . 109.5 ?
    H41A C41 H41C . . 109.5 ?
    H41B C41 H41C . . 109.5 ?
    S41 C42 H42A . . 109.5 ?
    S41 C42 H42B . . 109.5 ?
    H42A C42 H42B . . 109.5 ?
    S41 C42 H42C . . 109.5 ?
    H42A C42 H42C . . 109.5 ?
    H42B C42 H42C . . 109.5 ?
loop_
    _geom_torsion_atom_site_label_1
    _geom_torsion_atom_site_label_2
    _geom_torsion_atom_site_label_3
    _geom_torsion_atom_site_label_4
    _geom_torsion_site_symmetry_1
    _geom_torsion_site_symmetry_2
    _geom_torsion_site_symmetry_3
    _geom_torsion_site_symmetry_4
    _geom_torsion
    _geom_torsion_publ_flag
    C11A C1 C2 C3 . . . . 1.1(4) ?
    C1 C2 C3 C4 . . . . -5.1(4) ?
    C2 C3 C4 C4A . . . . 3.6(4) ?
    C3 C4 C4A C11A . . . . 1.8(4) ?
    C3 C4 C4A N5 . . . . -178.5(2) ?
    C4 C4A N5 C5A . . . . 115.1(3) ?
    C11A C4A N5 C5A . . . . -65.2(3) ?
    C4A N5 C5A C6 . . . . -117.8(2) ?
    C4A N5 C5A C9A . . . . 63.5(3) ?
    C9A C5A C6 C7 . . . . -0.1(4) ?
    N5 C5A C6 C7 . . . . -178.8(2) ?
    C5A C6 C7 C8 . . . . -1.9(4) ?
    C6 C7 C8 C9 . . . . 2.3(4) ?
    C6 C7 C8 Cl8 . . . . -177.8(2) ?
    C7 C8 C9 C9A . . . . -0.8(4) ?
    Cl8 C8 C9 C9A . . . . 179.38(18) ?
    C8 C9 C9A N10 . . . . 171.3(2) ?
    C8 C9 C9A C5A . . . . -1.3(3) ?
    C6 C5A C9A C9 . . . . 1.7(3) ?
    N5 C5A C9A C9 . . . . -179.6(2) ?
    C6 C5A C9A N10 . . . . -170.4(2) ?
    N5 C5A C9A N10 . . . . 8.2(3) ?
    C9 C9A N10 C11 . . . . 146.3(2) ?
    C5A C9A N10 C11 . . . . -41.5(3) ?
    C9A N10 C11 N11 . . . . 176.4(2) ?
    C9A N10 C11 C11A . . . . -7.9(4) ?
    C2 C1 C11A C4A . . . . 4.3(3) ?
    C2 C1 C11A C11 . . . . -177.0(2) ?
    C4 C4A C11A C1 . . . . -5.7(3) ?
    N5 C4A C11A C1 . . . . 174.6(2) ?
    C4 C4A C11A C11 . . . . 175.5(2) ?
    N5 C4A C11A C11 . . . . -4.1(3) ?
    N10 C11 C11A C1 . . . . -129.2(3) ?
    N11 C11 C11A C1 . . . . 46.5(3) ?
    N10 C11 C11A C4A . . . . 49.5(3) ?
    N11 C11 C11A C4A . . . . -134.7(2) ?
    N10 C11 N11 C16 . . . . -167.1(2) ?
    C11A C11 N11 C16 . . . . 16.8(3) ?
    N10 C11 N11 C12 . . . . 6.3(3) ?
    C11A C11 N11 C12 . . . . -169.7(2) ?
    C11 N11 C12 C13 . . . . -120.8(2) ?
    C16 N11 C12 C13 . . . . 53.4(3) ?
    N11 C12 C13 N14 . . . . -56.7(3) ?
    C12 C13 N14 C17 . . . . -175.3(2) ?
    C12 C13 N14 C15 . . . . 59.5(2) ?
    C17 N14 C15 C16 . . . . 175.4(2) ?
    C13 N14 C15 C16 . . . . -59.1(2) ?
    C11 N11 C16 C15 . . . . 121.5(2) ?
    C12 N11 C16 C15 . . . . -52.4(3) ?
    N14 C15 C16 N11 . . . . 55.3(3) ?
    C26 C21 C22 C23 . . . . -0.1(3) ?
    C27 C21 C22 C23 . . . . -177.5(2) ?
    C21 C22 C23 C24 . . . . -0.4(4) ?
    C21 C22 C23 N23 . . . . 176.6(2) ?
    C22 C23 C24 C25 . . . . 0.3(4) ?
    N23 C23 C24 C25 . . . . -176.7(2) ?
    C23 C24 C25 C26 . . . . 0.3(4) ?
    C23 C24 C25 N25 . . . . 177.4(2) ?
    C24 C25 C26 C21 . . . . -0.7(3) ?
    N25 C25 C26 C21 . . . . -177.8(2) ?
    C22 C21 C26 C25 . . . . 0.6(3) ?
    C27 C21 C26 C25 . . . . 178.1(2) ?
    C22 C21 C27 O21 . . . . 177.5(2) ?
    C26 C21 C27 O21 . . . . 0.0(3) ?
    C22 C21 C27 O22 . . . . -2.0(3) ?
    C26 C21 C27 O22 . . . . -179.5(2) ?
    C24 C23 N23 O24 . . . . -0.8(4) ?
    C22 C23 N23 O24 . . . . -177.9(3) ?
    C24 C23 N23 O23 . . . . 177.6(3) ?
    C22 C23 N23 O23 . . . . 0.5(4) ?
    C24 C25 N25 O26 . . . . -178.3(2) ?
    C26 C25 N25 O26 . . . . -1.1(4) ?
    C24 C25 N25 O25 . . . . 1.6(4) ?
    C26 C25 N25 O25 . . . . 178.8(3) ?
loop_
    _geom_hbond_atom_site_label_D
    _geom_hbond_atom_site_label_H
    _geom_hbond_atom_site_label_A
    _geom_hbond_site_symmetry_A
    _geom_hbond_distance_DH
    _geom_hbond_distance_HA
    _geom_hbond_distance_DA
    _geom_hbond_angle_DHA
    _geom_hbond_publ_flag
    N5 H5 O31 . 0.83(3) 2.10(3) 2.921(4) 170(3) no
    N14 H14 O22 . 1.00(3) 1.58(3) 2.575(3) 176(2) no
    C4 H4 O31 . 0.95 2.58 3.342(4) 137 no
    C4 H4 O41 . 0.95 2.38 3.208(7) 146 no
    C6 H6 O31 . 0.95 2.54 3.313(5) 139 no
_shelx_hkl_file
;
   2   0   0 269405. 2412.02   1
   3   0   0 300024. 3077.35   1
   4   0   0 847060. 5938.74   1
   5   0   0 18830.4 860.117  27
   5   0   0 18520.0 996.565   1
   6   0   0 52780.4 1789.55   1
   6   0   0 49483.0 1544.44  27
   7   0   0 4499.52 593.877   1
   7   0   0 4732.30 537.934  27
   8   0   0 126716. 3181.10   1
   8   0   0 126281. 2938.91  27
   9   0   0 10871.4 934.392  27
   9   0   0 10395.7 843.114  26
   9   0   0 10347.9 975.852   1
   9   0   0 11388.1 913.409  21
  10   0   0 7270.95 751.997  26
  10   0   0 8016.14 874.414  27
  10   0   0 7911.29 895.951   1
  11   0   0 11513.1 1101.42  27
  11   0   0 11642.7 1127.13   1
  11   0   0 10458.8 956.116  26
  12   0   0 29545.2 935.722  15
  13   0   0 150.786 107.008  15
  14   0   0 9604.39 544.295  15
  15   0   0-45.0104 120.743  15
  16   0   0 7239.80 445.099  15
  17   0   0 4161.91 313.115  10
  17   0   0 4851.22 334.415  15
  18   0   0 3013.50 235.145  10
   1  -1   0 64319.6 711.672   1
  -1  -1   0 62027.1 699.693  18
   2  -1   0 1541.72 168.859  27
   2   1   0 2166.64 242.375   1
   2  -1   0 1500.51 135.522  26
   2  -1   0 1955.17 202.363   1
   3  -1   0 61840.3 1332.52   1
   3   1   0 60129.1 1436.34   1
   4   1   0 515721. 4892.85   1
   4  -1   0 537426. 4611.02   1
   5  -1   0 4110.98 483.310   1
   5   1   0 3786.43 490.369   1
   5  -1   0 4340.89 251.060  18
   5  -1   0 4237.66 472.597  27
   6  -1   0 62136.0 1910.84   1
   6   1   0 59241.0 1984.08   1
   6  -1   0 59872.9 1723.97  27
   7  -1   0 71779.4 2073.74  27
   7  -1   0 74844.3 2240.49   1
   7  -1   0 75216.5 1695.71  20
   7  -1   0 74312.0 1853.08  26
   7   1   0 77626.2 2375.39   1
   8  -1   0 23168.5 1277.84  27
   8   1   0 24360.3 1428.58   1
   8   1   0 22024.1 1247.93  27
   8  -1   0 23258.2 1132.76  26
   8  -1   0 27612.9 1405.57  21
   8  -1   0 23211.8 1356.76   1
   9   1   0 6024.76 766.031   1
   9  -1   0 6688.52 747.948  21
   9  -1   0 4532.80 649.816   1
   9   1   0 4896.13 629.012  27
   9  -1   0 6102.54 629.380  26
   9  -1   0 5436.35 673.537  27
  10   1   0 24.6800 210.930  27
  10  -1   0 31.6767 194.713  27
  10   1   0 161.075 228.356   1
  10  -1   0 136.802 162.705   1
  10  -1   0-181.750 205.700  26
  11   1   0 5713.12 769.821  27
  11   1   0 6106.47 831.789   1
  11  -1   0 5940.92 804.699   1
  11   1   0 5724.14 729.536  26
 -12  -1   0 66.3732 78.4442  25
  12   1   0 26.5093 83.6657  15
  12  -1   0 33.9412 73.1451  15
  13  -1   0 3943.63 353.057  15
  13   1   0 4129.01 353.210  15
 -13  -1   0 4506.96 378.565  25
  14  -1   0 2342.22 282.908  15
  14   1   0 2524.61 291.842  15
 -14  -1   0 3005.96 301.475  25
  15  -1   0 51.9865 101.848  15
  15   1   0 82.6846 118.967  15
  16  -1   0 81.4507 106.112  15
  16   1   0 33.9690 98.7936  15
  17   1   0 1363.09 193.422  15
  17  -1   0 1173.99 183.667  15
  17  -1   0 1077.46 161.046   7
  17  -1   0 1265.04 187.943  10
  18  -1   0 2687.48 219.162  10
  18   1   0 2644.13 223.954  10
   0  -2   0 116533. 1181.44  32
   0  -2   0 113383. 976.773  24
   0  -2   0 112459. 1238.87  31
   0  -2   0 112149. 1349.10  29
   1  -2   0 1007.44 95.5643  26
  -1  -2   0 950.130 75.1901   2
   1  -2   0 876.859 121.082  33
   1  -2   0 945.801 148.157  32
  -1  -2   0 1574.31 164.029  31
   1  -2   0 785.107 128.935  31
   1  -2   0 829.048 72.6158   1
   1   2   0 771.084 88.2677  30
  -1  -2   0 1621.43 168.253  29
  -2  -2   0 74525.4 1047.51  18
   2  -2   0 77026.7 1073.94   1
  -2  -2   0 76176.6 1053.05  29
   2  -2   0 75600.4 890.448  26
   3   2   0 54222.0 1407.24   1
   3  -2   0 54594.0 1159.71  20
   3  -2   0 57304.1 940.402  26
   4  -2   0 894902. 4394.55  26
   4   2   0 926118. 6628.80   1
   5  -2   0 378514. 4015.78  27
   5  -2   0 407872. 4267.44   1
   5  -2   0 382790. 3280.19  26
   5  -2   0 402831. 3297.38  18
   5   2   0 363265. 4577.90   1
   6   2   0 33164.0 1497.18   1
   6  -2   0 31029.2 1095.17  20
   6  -2   0 32350.1 1367.79   1
   6  -2   0 36821.9 1385.13  27
   6  -2   0 34233.9 904.128  18
   6  -2   0 34687.4 1114.83  26
   7  -2   0-9.16582 133.338  20
   7  -2   0 138.532 124.347  26
   7  -2   0 44.5133 193.421  27
   7   2   0-12.1845 206.390   1
   7  -2   0 191.114 144.552   1
   8   2   0-35.6190 209.763   1
   8  -2   0 65.7530 170.290  21
   9   2   0 10164.6 924.679  27
   9  -2   0 10949.8 816.180  26
   9  -2   0 10801.0 952.749   1
   9  -2   0 12892.8 1070.04  21
   9   2   0 11279.9 1057.61   1
  10  -2   0 15630.2 1196.30   1
  10   2   0 17096.8 1352.60   1
  10   2   0 14840.5 1185.59  27
  11  -2   0 403.586 246.461   1
  11   2   0 3.79687 176.014  27
  11   2   0-10.7521 151.069   1
  12   2   0 239.323 128.526  15
 -12  -2   0 61.5202 93.0145  25
  12  -2   0 233.648 119.730  15
 -13  -2   0 3898.38 355.325  25
  13  -2   0 3737.06 339.192  15
  13   2   0 3550.73 334.986  15
  14  -2   0-15.2963 110.396  15
  14   2   0-46.4781 110.183  15
 -14  -2   0 123.457 91.6558  25
  15   2   0 468.847 143.566  15
 -15  -2   0 457.400 133.958  25
  15  -2   0 368.489 138.938  15
  16   2   0 436.805 130.546  15
 -16  -2   0 322.989 108.428  25
  16  -2   0 278.107 124.032  15
  17  -2   0 95.6364 80.5773  10
  17  -2   0-33.0698 95.2941  15
  17   2   0-32.0390 92.6963  15
  17  -2   0 94.0799 92.0210   7
  18  -2   0 1274.60 150.183  10
  18  -2   0 1314.96 141.705   7
  18   2   0 1254.34 160.418  10
   0  -3   0 79.7858 79.1725  21
   0  -3   0 218.950 103.626  32
   0  -3   0 101.521 108.508  31
   0  -3   0 37.5934 50.2392  24
  -1  -3   0 328037. 2761.90  29
   1   3   0 320793. 1836.68  30
  -1  -3   0 311672. 2117.95  32
   1  -3   0 304158. 1968.07  24
  -1  -3   0 315338. 2611.85  31
   1  -3   0 309330. 2584.10  31
   1  -3   0 321057. 2816.42  32
  -1  -3   0 300041. 2963.48  18
   2  -3   0 121981. 1206.81   1
   2  -3   0 117945. 1732.35  33
  -2  -3   0 124057. 1755.03  31
   2  -3   0 123230. 1279.20  26
  -2  -3   0 121494. 1087.08   2
  -2  -3   0 120303. 1726.18  18
  -2  -3   0 121905. 1687.53  29
  -3  -3   0 421958. 3156.58  29
   3  -3   0 429049. 3606.58  33
   3  -3   0 419594. 2625.07  26
   3  -3   0 432636. 2970.57   1
   3   3   0 430427. 4086.12   1
  -3  -3   0 435321. 3594.10  31
  -3  -3   0 422856. 2923.12  18
  -3  -3   0 409068. 2530.71   2
   4   3   0 732658. 6111.96   1
   4  -3   0 731282. 3919.69  26
  -4  -3   0 736583. 4227.31  29
  -5  -3   0 403553. 3181.51  29
   5  -3   0 397758. 4018.77   1
   5  -3   0 395898. 3984.37  20
   5   3   0 407907. 4946.72   1
   5  -3   0 404432. 3296.42  26
   6   3   0 898.340 294.784   1
   6  -3   0 540.385 239.780  21
   6  -3   0 973.582 187.141  26
   6  -3   0 606.163 185.374  20
   6  -3   0 599.290 210.815   1
   7  -3   0 49867.2 1608.45  20
   7   3   0 50802.1 2016.84   1
   7  -3   0 47116.1 1697.36   1
   7  -3   0 51741.9 1956.83  21
   7  -3   0 47458.3 1401.48  26
   8  -3   0 90456.0 2106.95  26
   8  -3   0 88453.7 2477.43   1
   8   3   0 97555.0 2932.38   1
   8  -3   0 92846.2 2765.82  21
   9  -3   0 1793.54 439.908  21
   9   3   0 1382.96 397.853   1
   9  -3   0 966.842 254.336   1
  10   3   0 5874.31 809.854   1
  10  -3   0 5899.75 770.593  21
  10   3   0 4833.17 700.997  27
  10  -3   0 4684.49 656.207   1
  11   3   0 1889.91 456.816  27
  11  -3   0 1850.24 433.981   1
  11   3   0 1697.75 452.766   1
  11  -3   0 1653.18 433.189  21
 -12  -3   0 2476.71 294.808  25
  12   3   0 2470.36 282.020  15
  12  -3   0 2234.26 265.707  15
  12  -3   0 2609.18 281.736   8
  13  -3   0 282.442 123.472  15
  13   3   0 370.761 137.973  15
 -13  -3   0 463.433 153.060  25
  14   3   0-121.558 122.007  15
 -14  -3   0-74.3281 110.271  25
  14  -3   0 9.34178 96.0964  15
  15   3   0 4303.92 358.324  15
 -15  -3   0 4720.39 380.609  25
  15  -3   0 3820.30 340.560  15
  16   3   0 885.902 166.285  15
  16  -3   0 664.099 151.041   7
  16  -3   0 740.083 153.084  15
 -16  -3   0 750.336 150.867  25
  16  -3   0 955.810 173.482  10
 -17  -3   0 1663.02 184.336  25
  17  -3   0 1771.14 197.882  10
  17  -3   0 1604.30 188.075   7
  18  -3   0 869.494 119.224  10
  18   3   0 900.108 136.532  10
  18  -3   0 866.410 121.537   7
   0  -4   0 29870.2 930.130  31
   0   4   0 31934.5 574.287  30
   0  -4   0 31557.1 918.928  32
   0  -4   0 30169.7 728.564  24
  -1  -4   0 36483.2 887.770  32
   1  -4   0 34534.9 1035.19  32
  -1  -4   0 33646.9 993.842  31
  -1  -4   0 31426.3 1125.20  18
   1   4   0 33806.7 650.934  30
  -1  -4   0 31807.8 1034.64  29
   1  -4   0 34219.2 1008.28  31
   1  -4   0 32944.6 744.831  24
   2  -4   0 180320. 1365.24   1
  -2  -4   0 170828. 2388.94  29
   2   4   0 181056. 1932.64  30
   2  -4   0 176028. 2371.31  33
   2   4   0 176511. 2306.78   1
  -2  -4   0 178769. 2499.47  18
  -2  -4   0 178050. 2378.07  31
   2  -4   0 178874. 2375.55  31
   3  -4   0 28130.7 1021.89  33
  -3  -4   0 31346.8 978.752  18
   3   4   0 30386.8 1124.51   1
   3  -4   0 27861.5 976.533  19
   3  -4   0 30889.8 1183.83  21
  -3  -4   0 29139.2 991.578  29
   3  -4   0 29897.3 1075.86  20
  -3  -4   0 29768.2 651.357   2
   3  -4   0 30561.3 735.249   1
   3  -4   0 30127.0 753.216  26
  -3  -4   0 28271.8 1016.03  31
   4  -4   0 149128. 2006.93   1
  -4  -4   0 147698. 2227.92  29
   4   4   0 159315. 2873.63   1
   4  -4   0 152507. 2571.35  33
   4  -4   0 148975. 2523.98  20
  -4  -4   0 157191. 1778.34   2
   4  -4   0 153900. 1862.86  26
   4  -4   0 147165. 2876.30  21
   4  -4   0 144945. 2699.04  18
  -4  -4   0 140261. 2399.77  31
  -5  -4   0 129647. 2099.80  29
   5  -4   0 137742. 2918.40  21
   5  -4   0 131385. 2174.42   1
  -5  -4   0 126448. 2447.40  31
   5  -4   0 134892. 2577.80  18
   5   4   0 138592. 2928.64   1
   5  -4   0 134442. 2601.89  33
   5  -4   0 137748. 1925.03  26
   5  -4   0 136132. 2540.94  20
  -6  -4   0 652.793 287.827  31
   6  -4   0 62.2648 91.3098  18
  -6  -4   0 70.4947 106.938   2
   6  -4   0 121.430 93.7209  26
   6  -4   0 414.025 178.035   1
   6  -4   0 174.490 203.682  21
   6  -4   0 309.457 183.115  20
   6   4   0-27.2994 184.062   1
   7  -4   0 124175. 2645.93   1
   7  -4   0 127868. 2768.95  20
  -7  -4   0 130692. 2403.13   2
   7  -4   0 124389. 3212.09  21
   8   4   0 152217. 3718.93   1
   8  -4   0 141874. 3068.53   1
   8  -4   0 141968. 3558.74  21
   9  -4   0 24376.8 1538.88  21
   9  -4   0 24060.2 1368.79   1
   9   4   0 26262.7 1632.27   1
  -9  -4   0 24645.2 1432.15  31
  10  -4   0 2940.07 508.356   1
 -10  -4   0 3874.92 607.130  31
  10  -4   0 2423.96 532.829  21
  10   4   0 2639.19 560.456   1
  11  -4   0 7773.40 437.836   8
 -11  -4   0 7948.84 522.016  25
  11  -4   0 8486.46 984.579  21
  12  -4   0 3760.63 338.811  15
 -12  -4   0 3681.00 362.212  25
  12   4   0 3789.90 337.008  15
  12  -4   0 4357.70 373.389   8
 -13  -4   0 295.243 125.711  25
  13   4   0 236.277 106.680  15
  13  -4   0 85.4996 84.3428  15
  14  -4   0 106.551 101.303  15
  14   4   0 43.7908 105.324  15
 -14  -4   0 19.7201 104.012  25
  15  -4   0 2163.54 249.699  15
  15   4   0 2357.28 254.405  15
  15  -4   0 2680.43 272.806  10
 -15  -4   0 2721.83 289.280  25
  15  -4   0 2107.97 255.333   7
  16  -4   0 1187.99 177.437  15
  16  -4   0 1448.40 188.496  10
  16  -4   0 1307.07 193.782   7
  16   4   0 1225.54 185.187  15
 -16  -4   0 1239.37 189.799  25
  17   4   0 106.188 93.7820  10
  17  -4   0-73.5157 95.3642   7
 -17  -4   0 60.2066 73.6635  25
  17  -4   0 48.0796 64.0904  10
  18  -4   0 897.078 120.829   7
  18   4   0 845.700 122.590  10
   0  -5   0 107.813 137.922  31
   0  -5   0 90.2205 75.6484  24
   0  -5   0 284.679 145.874  32
   0  -5   0 83.8481 201.070  18
   0   5   0 38.1717 49.6298  30
   1  -5   0 25977.5 947.054  21
   1  -5   0 26875.7 754.906  24
   1  -5   0 27096.5 1011.11  31
  -1  -5   0 25353.0 869.782  32
   1   5   0 28123.4 647.373  30
   1   5   0 26234.9 738.895   1
  -1  -5   0 27831.4 1171.77  18
   1  -5   0 25219.8 1002.07  32
  -1  -5   0 25081.9 984.779  31
  -2  -5   0 37104.0 1281.78  18
  -2  -5   0 33018.8 925.016  32
   2   5   0 35101.8 1072.22   1
  -2  -5   0 32408.0 1187.50  29
  -2  -5   0 34245.7 1165.29  31
   2  -5   0 33825.8 1168.25  31
   2  -5   0 32895.1 1167.07  21
   2  -5   0 34718.2 1130.14  19
   2  -5   0 34995.3 1228.52  20
   3  -5   0 112037. 1306.29   1
   3   5   0 117423. 2293.80   1
   3  -5   0 114611. 2169.80  19
   3  -5   0 114688. 2383.48  21
  -3  -5   0 114220. 1622.33  32
  -3  -5   0 109918. 2177.67  31
   3  -5   0 108197. 2182.13  33
  -3  -5   0 105483. 2125.94  29
   3  -5   0 110745. 2274.17  20
  -3  -5   0 114906. 2160.09  18
   3  -5   0 107643. 2582.06  18
   4  -5   0 7290.59 697.349  21
  -4  -5   0 7640.51 371.544   2
  -4  -5   0 7470.60 517.091  18
  -4  -5   0 6483.69 567.932  31
   4  -5   0 7190.68 629.637  33
   4  -5   0 7624.20 647.363  20
   4   5   0 7169.80 627.962   1
   4  -5   0 7835.19 432.394   1
   4  -5   0 7477.43 436.998  26
  -4  -5   0 6778.14 549.473  29
   4  -5   0 6515.38 658.604  18
  -5  -5   0 37199.8 1428.67  31
   5  -5   0 40628.0 1670.09  21
   5  -5   0 40508.1 1517.73  33
   5  -5   0 38183.6 1548.96  18
   5  -5   0 37953.8 1032.77  26
   5  -5   0 40640.8 1516.50  20
   5   5   0 38500.2 1572.26   1
  -5  -5   0 39320.2 1303.22  29
   5  -5   0 38131.9 1124.12   1
   6  -5   0 9366.35 799.842  33
   6  -5   0 7990.19 587.759   1
  -6  -5   0 7336.34 687.258  31
   6   5   0 8380.36 805.382   1
   6  -5   0 9939.87 800.984  20
   6  -5   0 8126.11 702.954  18
   6  -5   0 8284.95 817.393  21
   7   5   0 46932.0 1990.72   1
   7  -5   0 42820.2 1716.76  20
   7  -5   0 43629.5 1806.54  33
   7  -5   0 41262.1 1888.75  21
  -7  -5   0 39987.3 1676.73  31
   7  -5   0 43591.5 1515.40   1
   8  -5   0 73857.3 2508.93  33
   8  -5   0 71607.5 2631.01  21
   8   5   0 77237.0 2706.05   1
   8  -5   0 71103.7 2273.92  20
   8  -5   0 72169.8 2135.72   1
  -8  -5   0 67609.8 2297.14  31
  -9  -5   0 134166. 3413.59  31
   9  -5   0 134865. 3604.39  33
   9   5   0 146065. 3914.75   1
   9  -5   0 143718. 3843.12  21
  10   5   0 2104.23 510.190   1
 -10  -5   0 1867.22 418.692  31
  10  -5   0 2527.65 548.895  21
  10  -5   0 2059.03 488.827  33
 -11  -5   0 14164.4 691.784  25
  11  -5   0 12666.2 596.382  16
  11  -5   0 12579.2 572.215  15
  11  -5   0 12695.3 583.143   8
  11   5   0 14307.1 615.881  15
  12   5   0 1239.39 197.472  15
  12  -5   0 931.381 180.338  15
 -12  -5   0 1221.57 222.409  25
  13  -5   0 9109.80 505.166  15
 -13  -5   0 9939.53 580.576  25
  13   5   0 10141.5 533.599  15
  14  -5   0 119.518 138.360   7
  14   5   0 193.160 85.1254  15
 -14  -5   0 216.933 131.220  25
  14  -5   0 77.4927 86.9261  15
  15  -5   0 2014.11 252.459   7
  15  -5   0 2353.07 244.811  15
  15   5   0 2313.69 246.048  15
 -15  -5   0 2326.72 277.203  25
  16  -5   0 3679.59 298.258   7
 -16  -5   0 4407.56 335.758  25
  17   5   0 676.032 133.916  10
  17  -5   0 728.046 131.527   7
 -17  -5   0 672.784 124.511  25
  18   5   0 235.794 68.8415  10
   0  -6   0 9279.51 665.771  31
   0  -6   0 9425.10 641.844  32
   0  -6   0 9512.69 789.242  18
   0   6   0 9983.23 376.482  30
   1   6   0 2551.65 221.363   1
  -1  -6   0 2508.47 331.759  32
  -1  -6   0 2390.39 272.704  24
   1  -6   0 1837.27 294.463  21
   1  -6   0 2388.18 414.852  18
   1  -6   0 2283.08 358.467  31
   1   6   0 2022.38 189.066  30
   1  -6   0 1748.61 300.993  32
  -1  -6   0 2180.17 398.708  18
  -1  -6   0 1452.61 282.644  31
   2  -6   0 138397. 2551.81  21
   2  -6   0 146725. 2646.71  31
   2  -6   0 137083. 3092.57  18
   2  -6   0 145706. 2562.13  19
  -2  -6   0 137605. 2191.30  24
   2  -6   0 148377. 2759.56  20
  -2  -6   0 135756. 2144.59  32
   2   6   0 149198. 2174.59   1
  -2  -6   0 148011. 2827.41  18
  -2  -6   0 133889. 2559.04  31
   3  -6   0 13537.6 821.675  19
   3  -6   0 13559.2 1001.73  18
   3  -6   0 14407.8 899.604  21
  -3  -6   0 14196.4 863.050  31
  -3  -6   0 14920.9 674.995  32
  -3  -6   0 15749.2 886.492  18
   3   6   0 14926.2 821.688   1
   3  -6   0 14275.8 903.113  20
   4  -6   0 76484.8 2092.43  33
   4  -6   0 80589.1 2271.34  21
   4  -6   0 74441.5 2121.58  20
   4   6   0 82396.0 2131.77   1
   4  -6   0 78747.0 2373.44  18
  -4  -6   0 73369.8 2017.98  31
   4  -6   0 75206.6 1970.92  19
  -4  -6   0 83172.9 1931.18  18
   5  -6   0 7743.62 753.052  18
   5   6   0 7525.61 717.179   1
   5  -6   0 7017.03 672.646  33
  -5  -6   0 5989.03 618.460  31
   5  -6   0 8395.14 737.734  20
   5  -6   0 6551.71 705.221  21
   6  -6   0 15511.3 1124.56  21
   6  -6   0 15593.2 1056.72  33
  -6  -6   0 13293.6 967.971  31
   6   6   0 17681.2 1173.22   1
   6  -6   0 13208.6 986.089  20
   6  -6   0 16237.4 1078.51  18
   7   6   0 66422.2 2399.62   1
   7  -6   0 65751.5 2432.90  21
   7  -6   0 62903.2 2196.60  20
  -7  -6   0 58858.8 2115.80  31
   7  -6   0 62577.5 2257.43  33
   8  -6   0 42901.0 1876.04  20
   8  -6   0 44583.0 2122.01  21
   8  -6   0 42643.6 1998.49  33
   8   6   0 48187.5 2154.60   1
  -8  -6   0 38985.2 1827.82  31
   9   6   0 18797.7 1421.97   1
   9  -6   0 20702.4 1456.81  33
   9  -6   0 20132.6 1476.85  21
  -9  -6   0 19428.4 1340.17  31
  10   6   0 197.490 210.521   1
 -10  -6   0 644.864 151.289  25
  10  -6   0 120.575 97.1526   8
 -10  -6   0 464.379 218.193  31
  10  -6   0-68.9083 239.119  21
  11  -6   0 17475.7 690.486   8
 -11  -6   0 19034.1 811.990  25
  11  -6   0 19247.4 731.191   3
  12  -6   0 7717.45 469.871   8
 -12  -6   0 6263.52 476.684  25
 -13  -6   0 13494.7 684.619  25
  13  -6   0 13671.6 648.953   7
 -14  -6   0-57.7609 129.906  25
  14  -6   0-26.9663 96.0119  15
  14  -6   0-7.89870 137.827   7
  14   6   0-6.71202 77.0662  15
  15  -6   0 2209.33 227.020  15
 -15  -6   0 2205.79 275.610  25
  15   6   0 2258.35 226.918  15
  15  -6   0 2392.89 271.027   7
  16  -6   0 4732.74 336.010   7
 -16  -6   0 5456.54 357.351  25
 -17  -6   0 1746.71 181.476  25
  17  -6   0 1796.00 179.922   7
  17   6   0 1774.05 179.649  10
   0  -7   0-3.23886 184.497  31
   0  -7   0-23.7244 133.802  32
   0  -7   0 15.5127 197.608  18
   0  -7   0 50.8982 89.2212  24
  -1  -7   0 37087.3 1144.40  24
  -1  -7   0 35468.9 1300.14  32
  -1  -7   0 35270.9 1572.02  18
  -1  -7   0 34879.4 1416.04  31
   1  -7   0 37650.9 1691.26  18
   1  -7   0 35826.5 1409.87  31
   1  -7   0 37153.8 1398.03  19
  -2  -7   0 18654.5 1109.29  18
  -2  -7   0 16855.9 992.946  31
   2  -7   0 18552.0 1003.22  21
  -2  -7   0 18417.0 866.267  24
   2  -7   0 18204.9 1032.83  31
   2  -7   0 17594.0 1195.77  18
  -2  -7   0 17508.8 864.144  32
   2  -7   0 17420.4 975.933  19
   3  -7   0 57511.1 1886.16  21
   3  -7   0 57147.0 2163.44  18
  -3  -7   0 53491.7 1818.97  31
  -3  -7   0 57231.7 1857.68  18
   3  -7   0 56320.0 1927.40  20
   3  -7   0 58364.5 1829.69  19
  -3  -7   0 58440.9 1658.70  24
   4   7   0 310.573 143.476   1
  -4  -7   0 404.700 233.241  31
   4  -7   0 300.976 230.109  21
  -4  -7   0 355.213 181.433  18
   4  -7   0 130.111 164.204  20
   4  -7   0 301.520 178.735  19
   4  -7   0 455.493 264.283  18
   5   7   0 5439.78 618.971   1
   5  -7   0 5202.04 670.928  18
  -5  -7   0 5356.83 629.514  31
   5  -7   0 4867.79 644.971  21
   5  -7   0 5607.68 659.343  20
   6  -7   0 589.963 256.587  20
   6  -7   0 505.522 218.867  33
   6   7   0 640.997 254.033   1
   6  -7   0 973.993 329.174  21
   6  -7   0 1081.86 323.920  18
  -6  -7   0 533.698 271.658  31
   7  -7   0 4590.49 649.727  33
   7  -7   0 7034.92 769.443  18
   7  -7   0 5055.47 720.742  21
   7   7   0 6144.50 730.406   1
   7  -7   0 5217.14 668.040  20
  -7  -7   0 4237.78 625.142  31
   8   7   0 33076.8 1805.44   1
   8  -7   0 32159.3 1783.93  33
   8  -7   0 29524.5 1649.04  20
   8  -7   0 30986.7 1847.26  21
  -8  -7   0 26526.1 1574.53  31
   9   7   0 13597.4 1207.44   1
   9  -7   0 13342.9 1246.18  21
  -9  -7   0 12014.6 1101.06  31
   9  -7   0 12108.7 1160.92  33
  10  -7   0 1027.67 204.511   7
 -10  -7   0 998.943 202.233  25
  10  -7   0 1068.59 183.349   3
  10  -7   0 790.294 144.126   8
 -11  -7   0 29517.5 1018.81  25
  11  -7   0 27404.9 871.812   8
  11  -7   0 30473.9 971.162   7
  12  -7   0 19942.6 735.948   8
  12  -7   0 21719.8 833.243   7
 -12  -7   0 19386.2 815.418  25
  13  -7   0 16157.6 701.966   7
 -13  -7   0 15973.7 736.517  25
 -14  -7   0 1580.86 252.284  25
  14  -7   0 1437.39 232.669   7
 -15  -7   0 1744.55 237.406  25
  15  -7   0 1663.83 230.960   7
  16  -7   0-48.3630 104.950   7
 -16  -7   0 11.6057 90.5188  25
  16   7   0 12.5824 64.9498  10
 -17  -7   0 215.240 81.4110  25
  17  -7   0 387.704 103.716   7
   0  -8   0 6291.74 647.238  31
   0  -8   0 5697.17 704.455  18
  -1  -8   0 8638.77 593.515  24
   1  -8   0 8938.39 757.652  19
   1  -8   0 9237.47 926.920  18
  -1  -8   0 9118.65 719.855  32
  -1  -8   0 8267.86 757.241  31
  -1  -8   0 9104.52 864.166  18
   1  -8   0 9183.90 798.660  31
   2  -8   0 19570.8 1347.34  18
  -2  -8   0 17377.3 1154.72  18
  -2  -8   0 20018.1 960.213  24
  -2  -8   0 19494.4 1003.04  32
   2  -8   0 18361.1 1093.35  19
   2  -8   0 18318.7 1112.07  31
  -2  -8   0 17735.3 1106.01  31
  -3  -8   0 103147. 2335.21  24
  -3  -8   0 104064. 2705.38  18
   3  -8   0 102921. 2607.00  19
   3  -8   0 99695.3 2633.26  21
   3  -8   0 101640. 3067.75  18
   4  -8   0 30705.1 1557.17  21
   4  -8   0 31717.6 1731.36  18
  -4  -8   0 32983.8 1409.15  24
  -4  -8   0 29704.6 1493.15  31
   4  -8   0 30554.4 1458.33  19
  -5  -8   0 17388.4 1188.32  31
   5  -8   0 19547.5 1304.06  21
   5  -8   0 18878.2 1280.30  20
   5  -8   0 18277.2 1327.99  18
  -6  -8   0 13065.5 1072.53  31
   6  -8   0 16264.6 1260.81  21
   6  -8   0 14875.5 1180.30  20
   6  -8   0 15265.5 1220.98  18
   7  -8   0 23398.4 1599.63  21
  -7  -8   0 20580.4 1410.04  31
   7  -8   0 23606.2 1525.63  20
   7  -8   0 25296.2 1542.20  18
   8  -8   0 1578.29 432.674  33
   8  -8   0 1875.67 471.159  21
  -8  -8   0 1964.08 482.385  31
   9  -8   0 2204.81 259.153   3
   9  -8   0 2356.31 274.933   7
  -9  -8   0 2593.66 274.758  12
   9  -8   0 1943.06 229.186   8
  -9  -8   0 2830.96 315.694  25
  10  -8   0 5181.03 404.493   7
 -10  -8   0 5310.50 435.745  25
  10  -8   0 5114.84 387.258   8
 -11  -8   0 39309.1 1163.37  25
  11  -8   0 36650.6 1013.84   8
  11  -8   0 39168.7 1102.21   7
 -12  -8   0 715.746 196.952  25
  12  -8   0 933.937 216.064   7
 -13  -8   0 38315.8 1104.32  25
  13  -8   0 41572.6 1099.30   7
  13  -8   0 41626.9 1011.01   8
  14  -8   0-46.4084 142.898   7
 -14  -8   0 192.499 145.288  25
  15  -8   0 8046.59 432.970   7
 -15  -8   0 9024.93 475.242  25
  16  -8   0 77.0296 89.5217   7
 -16  -8   0 104.139 86.0227  25
  17  -8   0-307.137 100.921   7
 -17  -8   0 127.849 70.4795  25
   0  -9   0-64.9969 177.211  31
   0  -9   0-211.634 287.942  18
   1  -9   0 5283.56 636.051  19
  -1  -9   0 5646.42 734.098  18
  -1  -9   0 4726.42 619.251  31
   1  -9   0 5776.40 754.761  18
   1  -9   0 4987.75 633.483  31
  -2  -9   0 86855.0 2745.93  18
   2  -9   0 87234.0 2639.94  31
   2  -9   0 90094.1 2579.56  19
  -2  -9   0 83299.6 2595.81  31
   3  -9   0 823.057 324.984  18
  -3  -9   0 1168.20 323.649  31
   3  -9   0 1384.90 330.110  19
  -3  -9   0 1237.50 352.691  18
   4  -9   0 41496.9 2080.84  18
  -4  -9   0 37129.4 1805.18  31
   4  -9   0 39783.9 1802.07  19
   5  -9   0 592.339 322.142  18
  -5  -9   0 68.0932 150.686  31
  -5  -9   0 153.865 177.394  24
  -6  -9   0 8009.98 828.272  24
  -6  -9   0 6197.16 800.867  31
   6  -9   0 7607.54 911.266  18
   6  -9   0 6699.67 839.400  21
  -7  -9   0 10438.5 1056.36  31
   7  -9   0 11133.0 1137.79  21
   8  -9   0 6157.88 424.398   3
   8  -9   0 5850.35 411.287   7
  -8  -9   0 6244.43 425.366  12
  -8  -9   0 5900.75 446.608  25
   8  -9   0 5523.99 387.148   8
   9  -9   0-71.8848 130.521   8
   9  -9   0 310.211 136.103   7
  -9  -9   0 94.5850 110.548  25
  -9  -9   0 13.2458 100.286  12
  10  -9   0 5666.42 414.100   8
 -10  -9   0 5859.88 462.414  25
  10  -9   0 5347.77 409.075   7
 -11  -9   0 205.025 122.103  13
 -11  -9   0 124.461 125.355  25
  11  -9   0 100.053 129.987   7
 -12  -9   0 8895.49 549.622  25
  12  -9   0 9588.26 544.784   7
  13  -9   0 8386.50 501.978   7
 -13  -9   0 8851.02 518.654  25
 -14  -9   0 147.557 122.799  25
  14  -9   0 58.6855 119.156   7
 -15  -9   0 18.6341 86.2505  25
  15  -9   0-16.9696 109.119   7
  16  -9   0 1411.37 159.486   7
 -16  -9   0 1540.21 168.173  25
   0 -10   0 85371.6 2687.18  19
   0 -10   0 79478.9 2660.81  31
   0 -10   0 81337.9 2938.04  18
  -1 -10   0 32707.2 1718.26  31
  -1 -10   0 34694.2 1869.74  18
   1 -10   0 35703.8 1793.96  31
   1 -10   0 36255.7 1995.15  18
   1 -10   0 34313.7 1696.01  19
  -2 -10   0 8816.08 932.971  18
   2 -10   0 9565.31 906.731  19
   2 -10   0 8070.13 872.692  31
   2 -10   0 10114.2 1060.30  18
  -2 -10   0 8635.00 909.466  31
  -3 -10   0 3296.60 561.028  31
   3 -10   0 3623.00 670.702  18
   3 -10   0 3639.91 582.645  19
   4 -10   0 4790.34 675.076  19
   4 -10   0 6090.09 854.788  18
  -4 -10   0 5710.84 763.442  31
  -5 -10   0 507.778 209.120  31
   5 -10   0 1043.63 363.434  18
  -6 -10   0 146.361 126.008  31
   6 -10   0 264.598 239.142  18
   7 -10   0 112.022 90.5133   7
   7 -10   0 60.3550 79.4520  22
  -7 -10   0 55.8336 85.4221  12
   7 -10   0 30.3449 71.9646  17
   8 -10   0 29472.9 928.625   7
  -8 -10   0 30795.9 995.711  25
   8 -10   0 26692.6 884.263   8
  -8 -10   0 27888.7 929.953  12
   8 -10   0 29460.8 904.133  17
   9 -10   0 20739.5 800.502   7
  -9 -10   0 21916.2 854.682  25
   9 -10   0 20111.4 760.745   8
  -9 -10   0 20405.1 795.469  12
 -10 -10   0-31.4554 91.2601  13
 -10 -10   0-32.2861 114.482  25
  10 -10   0-195.447 168.972   7
 -11 -10   0 14543.6 663.571  13
  11 -10   0 13591.3 651.625   7
  11 -10   0 14867.5 633.966   8
 -11 -10   0 13106.1 657.294  25
 -12 -10   0 4299.88 374.580  25
  12 -10   0 4289.30 354.776   7
 -12 -10   0 4438.79 345.639  13
  13 -10   0 2006.64 250.332   7
 -13 -10   0 2402.42 273.388  25
 -14 -10   0 29.2442 91.4898  25
  14 -10   0-91.3506 128.239   7
 -15 -10   0 12023.2 466.639  25
  15 -10   0 11045.1 447.886   7
  16 -10   0 2633.44 185.020   7
 -16 -10   0 2937.14 202.619  25
   0 -11   0 0.61231 206.167  31
   0 -11   0 516.191 260.153  18
   0 -11   0 8.69739 187.012  19
  -1 -11   0 111.803 207.419  31
   1 -11   0 50.8955 176.368  19
   1 -11   0-51.9612 172.580  31
  -1 -11   0 453.971 269.497  18
  -1 -11   0-140.401 249.784  19
   1 -11   0 489.202 298.138  18
  -2 -11   0 27390.5 1709.34  31
   2 -11   0 31336.4 1972.13  18
   2 -11   0 28806.4 1686.02  19
   3 -11   0 6068.27 879.010  18
  -3 -11   0 4597.59 723.606  31
   3 -11   0 6279.76 811.845  19
   4 -11   0 46476.3 2425.27  18
   4 -11   0 42825.3 2077.26  19
  -4 -11   0 40962.8 2163.31  31
  -5 -11   0 10795.0 575.638  12
   5 -11   0 11443.5 594.220  22
   5 -11   0 10727.3 526.772   7
   5 -11   0 11372.4 560.972  17
  -6 -11   0 1560.04 226.248  12
   6 -11   0 1219.33 173.363   7
   6 -11   0 940.498 145.268   8
   6 -11   0 1641.74 240.179  22
   6 -11   0 1338.09 213.560  17
   7 -11   0 19295.7 781.187  22
   7 -11   0 17718.3 718.876   7
  -7 -11   0 17697.2 747.381  12
   7 -11   0 18566.7 731.569  17
   7 -11   0 17416.4 707.527   8
  -8 -11   0 471.569 157.038  12
   8 -11   0 152.179 96.0887  17
   8 -11   0-30.4507 127.888   8
   8 -11   0 288.538 114.467   7
  -9 -11   0 4309.14 371.975  25
   9 -11   0 3886.62 338.569   8
   9 -11   0 3692.64 345.402   7
 -10 -11   0 688.183 175.784  13
 -10 -11   0 560.016 151.390  25
  10 -11   0 448.070 152.639   7
  11 -11   0 937.524 191.344   7
 -11 -11   0 807.666 172.743  25
 -11 -11   0 753.756 163.269  13
 -12 -11   0 430.422 187.170  25
 -12 -11   0 446.977 138.021  13
  13 -11   0 3547.84 310.154   7
 -13 -11   0 4096.97 317.513  25
  14 -11   0 2486.17 225.752   7
 -14 -11   0 3084.58 254.271  25
 -15 -11   0 507.562 103.645  25
  15 -11   0 165.469 78.4769   7
   0 -12   0 11047.3 577.838  17
   0 -12   0 10610.5 1077.83  19
   0 -12   0 11498.8 570.571  22
   1 -12   0 15875.0 1317.78  19
   1 -12   0 17156.9 708.876  22
  -1 -12   0 16796.3 710.641  17
   1 -12   0 16296.5 693.031  17
  -1 -12   0 16887.2 1377.56  19
  -1 -12   0 17613.5 698.458  22
   2 -12   0 1250.61 208.342  22
   2 -12   0 1482.60 212.007  17
  -2 -12   0 1522.08 223.261  17
  -2 -12   0 1426.02 209.827  12
  -2 -12   0 1537.43 207.161  22
   3 -12   0 4674.46 387.652  22
  -3 -12   0 4441.91 348.756  22
   3 -12   0 4450.94 364.000  17
  -3 -12   0 4368.94 372.375  12
  -3 -12   0 4426.18 376.873  17
   3 -12   0 4271.31 327.082   7
  -4 -12   0 2237.70 272.216  12
   4 -12   0 2289.33 260.831  17
   4 -12   0 1733.69 240.885  22
   4 -12   0 1789.66 208.025   7
  -4 -12   0 2438.15 292.326  17
   5 -12   0 23039.1 823.413  17
  -5 -12   0 23111.4 863.632  12
   5 -12   0 23066.5 868.573  22
  -5 -12   0 25189.9 890.597  17
   5 -12   0 22376.5 783.826   7
  -6 -12   0 17593.7 748.826  17
  -6 -12   0 15776.7 715.606  12
   6 -12   0 17452.6 750.219  22
   6 -12   0 15935.8 670.415   7
   6 -12   0 16382.0 697.010  17
   7 -12   0-208.591 175.438   7
  -7 -12   0 117.623 115.376  12
   7 -12   0 210.819 120.523  17
   7 -12   0-245.667 156.671   8
   7 -12   0 143.673 114.515  22
  -8 -12   0-3.74832 121.719  12
   8 -12   0-70.9447 126.824  17
   8 -12   0-16.4466 89.5014  22
   8 -12   0-49.3867 117.372   8
  -8 -12   0 102.715 112.572  13
   8 -12   0-193.707 172.647   7
  -9 -12   0 2395.88 298.024  13
   9 -12   0 2789.70 292.152  17
   9 -12   0 2534.99 279.631   7
 -10 -12   0 6423.21 440.332  13
 -10 -12   0 6613.56 431.400  25
  10 -12   0 6300.88 418.811   7
 -11 -12   0 1905.71 229.407  25
 -11 -12   0 1753.78 231.733  13
  11 -12   0 1680.26 220.695   7
 -12 -12   0-33.1206 101.022  13
 -12 -12   0-66.8743 82.7041  25
  12 -12   0-272.981 161.258   7
 -13 -12   0 536.763 110.254  13
 -13 -12   0 436.912 111.429  25
  14 -12   0-201.034 105.996   7
 -14 -12   0 475.594 99.2434  25
   0 -13   0 2.46307 115.971  17
   0 -13   0-111.696 108.072  22
  -1 -13   0 20116.8 774.171  22
   1 -13   0 20651.1 797.367  22
  -1 -13   0 21099.2 821.910  17
   1 -13   0 19722.3 791.999  17
   2 -13   0 2087.21 265.054  17
  -2 -13   0 2753.18 310.289  12
   2 -13   0 2239.75 273.241  22
  -2 -13   0 2288.93 264.270  22
  -2 -13   0 2410.78 290.396  17
   3 -13   0 3736.34 345.666  17
  -3 -13   0 3999.80 369.183  12
   3 -13   0 3548.77 350.153  22
  -3 -13   0 4151.94 374.418  17
   3 -13   0 4865.75 362.256   7
  -4 -13   0 7364.79 493.526  12
   4 -13   0 7103.35 471.439  17
   4 -13   0 7058.78 433.229   7
   4 -13   0 7511.62 501.385  22
  -4 -13   0 7898.22 515.801  17
   5 -13   0 9268.05 538.333  17
   5 -13   0 9260.48 550.292  22
   5 -13   0 8539.88 476.889   7
  -5 -13   0 8167.09 518.550  12
  -5 -13   0 9316.26 548.202  17
  -6 -13   0 117.253 100.680  12
   6 -13   0-99.2901 139.961   7
   6 -13   0 179.242 116.560  22
  -6 -13   0 77.9841 90.0397  17
   6 -13   0 118.759 110.046  17
  -6 -13   0 179.837 112.881  13
   7 -13   0 12761.8 618.511  17
  -7 -13   0 14371.6 661.174  17
   7 -13   0 12910.0 636.734  22
  -7 -13   0 12362.3 625.001  12
  -7 -13   0 12454.3 653.813  13
   7 -13   0 11862.7 574.315   7
   8 -13   0 84.4242 95.8054  17
  -8 -13   0 158.639 126.266  13
   8 -13   0 488.932 147.406  22
   8 -13   0 444.408 170.926   8
   9 -13   0 5561.11 384.381   7
   9 -13   0 5744.37 393.361  17
  -9 -13   0 6230.01 445.041  13
 -10 -13   0 9451.69 515.648  13
  10 -13   0 10550.7 504.191   7
  11 -13   0-206.629 152.356   7
 -11 -13   0 114.510 89.7483  13
  12 -13   0-160.486 118.299   7
 -12 -13   0 298.472 100.478  13
 -13 -13   0 3.44773 44.5861  13
  13 -13   0-8.12870 79.5638   7
   0 -14   0 2165.09 263.254  22
   0 -14   0 1797.75 258.682  17
  -1 -14   0 35.2863 130.181  17
   1 -14   0-87.1466 135.398  22
  -1 -14   0 27.7904 93.5507  22
   1 -14   0 7.38578 124.857  17
  -2 -14   0 6060.90 437.797  13
  -2 -14   0 6288.30 444.169  12
  -2 -14   0 5978.23 454.696  17
   2 -14   0 5542.90 424.541  17
   2 -14   0 5597.45 432.134  22
   3 -14   0-85.1083 120.289  17
   3 -14   0-65.8019 149.328  22
  -3 -14   0 57.2343 105.062  13
  -3 -14   0 7.48743 108.981  17
  -3 -14   0-2.85548 107.985  12
   4 -14   0 186.207 123.724  17
  -4 -14   0 441.510 166.308  17
  -4 -14   0 9.89124 128.785  12
   4 -14   0 291.951 115.868  22
  -4 -14   0 244.700 110.976  13
  -5 -14   0 282.214 136.657  13
  -5 -14   0 342.252 144.638  12
   5 -14   0 295.733 133.088  22
  -5 -14   0 255.965 122.291  17
   5 -14   0 340.905 154.627  17
  -6 -14   0 1974.44 267.931  13
   6 -14   0 1989.30 268.899  22
  -6 -14   0 1714.39 247.193  12
  -6 -14   0 2210.68 274.034  17
   6 -14   0 1788.48 250.295  17
   7 -14   0 226.960 121.409  17
  -7 -14   0 185.251 115.616  13
   7 -14   0 260.522 123.643  22
  -7 -14   0 89.6045 96.0351  17
  -8 -14   0-40.2272 130.368  13
   8 -14   0 139.855 87.9236  22
   8 -14   0-87.6497 120.311  17
  -9 -14   0 1144.35 203.131  13
   9 -14   0 1495.19 205.287  17
   9 -14   0 1839.42 236.678   7
 -10 -14   0 4709.74 345.732  13
  10 -14   0 4845.27 331.394   7
 -11 -14   0 1514.19 183.204  13
  11 -14   0 2436.07 229.533   7
  12 -14   0 3516.33 239.558   7
 -12 -14   0 1832.89 174.023  13
   0 -15   0-109.627 145.707  17
   0 -15   0-166.131 151.615  22
   1 -15   0 454.790 169.367  17
  -1 -15   0 562.587 175.329  17
   1 -15   0 427.033 159.606  22
  -2 -15   0 4963.60 414.252  17
   2 -15   0 4947.29 397.898  17
  -2 -15   0 4681.74 371.712  13
   2 -15   0 4827.28 396.628  22
   3 -15   0 198.341 114.342  22
  -3 -15   0 161.804 130.197  17
   3 -15   0-180.790 156.487  17
  -3 -15   0 47.3837 98.2424  12
  -3 -15   0-42.8989 111.741  13
  -4 -15   0 8907.80 527.610  13
   4 -15   0 8259.07 508.002  17
  -4 -15   0 9403.50 545.867  17
  -4 -15   0 9046.40 522.147  12
   4 -15   0 8767.65 527.607  22
   5 -15   0 957.268 201.697  22
   5 -15   0 730.921 152.139  17
  -5 -15   0 1003.01 201.932  17
  -5 -15   0 656.205 171.906  13
  -5 -15   0 944.389 177.808  12
  -6 -15   0 5840.36 420.903  13
   6 -15   0 5544.67 403.968  22
   6 -15   0 4995.99 386.025  17
  -6 -15   0 5028.62 378.110  17
  -7 -15   0 703.948 153.686  17
   7 -15   0 487.270 136.210  22
  -7 -15   0 440.178 142.723  13
   7 -15   0 258.559 97.7163  17
   8 -15   0 228.851 91.5112  22
  -8 -15   0 140.957 123.757  13
   9 -15   0 97.1833 77.7210  17
  -9 -15   0 210.544 94.1076  13
  10 -15   0 4085.18 273.223   7
 -10 -15   0 1230.54 169.975  13
  11 -15   0 2459.48 210.029   7
 -11 -15   0 630.277 114.722  13
   0 -16   0 14530.1 674.201  17
  -1 -16   0-47.9329 138.450  17
   1 -16   0 103.724 126.496  17
  -2 -16   0 44.5483 127.471  17
   2 -16   0-148.021 157.492  22
   2 -16   0-160.574 157.330  17
  -3 -16   0-109.729 155.357  17
   3 -16   0 44.8347 122.844  17
   3 -16   0 162.616 124.068  22
  -3 -16   0 221.422 97.7221  13
   4 -16   0 85.5234 129.406  17
  -4 -16   0 251.730 122.691  17
   4 -16   0 114.933 106.655  22
  -4 -16   0 176.827 103.141  13
   5 -16   0 2645.64 278.464  22
  -5 -16   0 2459.48 262.881  17
   5 -16   0 2475.42 266.315  17
  -5 -16   0 2547.68 272.367  13
   6 -16   0 1604.52 213.810  22
   6 -16   0 1562.90 213.099  17
  -6 -16   0 1402.64 201.483  17
  -6 -16   0 1442.14 205.516  13
   7 -16   0 1840.57 211.950  17
  -7 -16   0 2102.82 247.269  13
   8 -16   0 4575.10 298.639  17
  -8 -16   0 4694.29 325.557  13
  -9 -16   0 2691.29 226.853  13
   9 -16   0 4570.67 265.717   7
 -10 -16   0 3873.23 244.837  13
   0 -17   0-72.2301 136.802  17
   1 -17   0 2273.61 264.060  17
  -1 -17   0 2470.59 267.654  17
   2 -17   0 517.839 166.378  17
  -2 -17   0 359.603 123.217  17
  -3 -17   0 6.91170 73.1420  13
   3 -17   0 126.850 122.075  17
  -3 -17   0 87.1659 107.931  17
  -4 -17   0 1933.60 225.524  17
   4 -17   0 1857.15 224.429  17
  -4 -17   0 2380.95 239.244  13
  -5 -17   0 272.483 98.4317  13
  -5 -17   0 296.230 95.8271  17
   5 -17   0 296.936 120.976  17
  -6 -17   0 2904.60 250.095  13
  -6 -17   0 2576.45 221.327  17
   6 -17   0 2676.00 240.151  17
   7 -17   0 773.790 122.382  17
  -7 -17   0 878.336 147.041  13
  -8 -17   0 2710.43 217.051  13
   8 -17   0 2777.00 195.688  17
  -9 -17   0 9464.94 349.387  13
   0 -18   0 381.092 131.384  17
  -1 -18   0 776.023 157.426  17
   1 -18   0 791.470 129.033   6
   1 -18   0 780.683 151.452  17
   2 -18   0 2354.58 202.802   6
  -2 -18   0 2187.90 224.956  17
   2 -18   0 2453.84 240.737  17
  -3 -18   0-29.0976 95.9869  17
   3 -18   0-23.5785 92.7313  17
  -4 -18   0 154.140 83.9389  17
   4 -18   0 38.2749 84.7260  17
  -4 -18   0 13.1798 52.1667  13
  -5 -18   0 960.146 127.354  17
   5 -18   0 840.701 133.617  17
  -5 -18   0 1046.60 129.193  13
   6 -18   0 90.8987 62.4407  17
  -6 -18   0 141.456 58.7000  13
   0 -19   0 21.3131 67.6757  17
   0 -19   0-24.9319 52.5582   6
  -1 -19   0 263.973 84.5856   6
   1 -19   0 79.7868 75.4555  17
  -1 -19   0 256.673 79.5219  17
  -2 -19   0 464.047 98.0981  17
  -2 -19   0 444.924 96.2947   6
   2 -19   0 408.263 102.274  17
   3 -19   0-167.258 83.4679  17
  -3 -19   0-15.7841 56.9925   6
  18   0  -1 21.0177 64.5379   7
  18   0  -1 184.460 80.7625  15
  18   0  -1-10.7610 69.6975  10
  17   0  -1-2.94517 105.638  15
  16   0  -1 6.97954 110.398  15
  15   0  -1-76.8871 109.154  15
  14   0  -1-125.496 145.545  15
  13   0  -1 0.36237 89.6933  15
  12   0  -1-76.4576 103.224  15
  12   0  -1 94.3756 93.4426  16
  11   0  -1 19.8970 191.732   1
  11   0  -1-141.433 267.308  27
  11   0  -1-79.8098 135.364  26
  10   0  -1 177.231 179.580  26
  10   0  -1-72.6974 212.913  27
  10   0  -1 46.6292 200.296   1
   9   0  -1 161.683 187.334  26
   9   0  -1 177.250 164.654  27
   9   0  -1 426.807 275.977   1
   8   0  -1 182.387 190.966   1
   8   0  -1 38.6626 188.363  26
   8   0  -1 62.3879 179.193  27
   7   0  -1 295.261 247.887   1
   7   0  -1 230.124 197.400  27
   6   0  -1 641.866 247.349   1
   6   0  -1 20.9162 177.464  27
   5   0  -1 151.901 190.336   1
   5   0  -1-71.7684 186.475  27
   5   0  -1 174.224 63.0300  20
   4   0  -1 229.011 51.1823  20
   4   0  -1 49.5390 137.012   1
   3   0  -1 42.2378 28.1650  20
   3   0  -1 146.219 132.518   1
   2   0  -1 215.755 91.0446   1
   2   0  -1 290.075 66.1926  32
   2   0  -1 162.628 84.2750  26
   1   0  -1 225.377 56.1036   1
   1   0  -1 46.6311 53.9344  26
   0   0  -1 240.505 47.3220  26
   0   0  -1 468.654 44.7316  19
   1   0   1 38.1789 46.3470  30
   2   0   1 499.280 93.6620  21
   2   0   1 98.1062 91.0908  30
   3   0   1 127.832 63.2797  28
   3   0   1 110.899 102.036  21
   4   0   1 544.691 129.957  28
   4   0   1 777.049 330.188  27
   4   0   1 67.8590 126.547  21
   5   0   1 378.822 214.350   1
   5   0   1 74.2306 102.770  21
   5   0   1-70.7850 192.868  27
   6   0   1-383.936 257.929  27
   6   0   1 59.1604 132.825  21
   7   0   1 5.60861 117.371  21
   7   0   1 24.8570 189.977  27
   7   0   1 117.090 228.840   1
   8   0   1-233.646 244.899  27
   8   0   1 22.2465 158.775   1
   8   0   1 251.695 192.523  21
   9   0   1-116.006 189.310  27
   9   0   1-51.9318 195.098   1
  10   0   1 224.220 202.080  27
  10   0   1 95.5599 134.854  26
  10   0   1-30.7079 181.961   1
  11   0   1 441.427 267.353  27
  11   0   1-72.6132 186.964   1
  12   0   1-38.4906 82.4493  15
  13   0   1-212.457 133.246  15
  14   0   1 14.0041 119.498  15
  15   0   1-40.3853 127.144  15
  16   0   1-13.9377 121.192  15
  17   0   1 91.7489 91.8709  10
  18   0   1-10.8093 67.5658  10
  18  -1  -1 26.9896 68.3492  15
  18   1  -1 75.2817 77.9844  10
  18  -1  -1-3.31081 71.2060   7
  18   1  -1 48.4038 55.6208   7
  18  -1  -1 168.240 75.2200  10
  17   1  -1 829.406 162.161  15
  17  -1  -1 904.990 160.877  15
  16  -1  -1 858.574 181.823  15
  16   1  -1 918.168 185.037  15
  15  -1  -1 2382.85 282.929  15
  15   1  -1 2833.23 301.325  15
 -14  -1   1 571.430 147.440  25
  14  -1  -1 603.754 168.469  15
  14   1  -1 666.546 167.678  15
  13   1  -1 2450.50 288.290  15
  13  -1  -1 2359.22 291.881  15
 -13  -1   1 2586.04 285.737  25
  12  -1  -1 10839.6 577.073  15
  12   1  -1 12042.6 607.928  16
  12   1  -1 11512.7 600.471  15
  12  -1  -1 11441.5 597.236  16
 -12  -1   1 12066.3 601.006  25
  11   1  -1 16677.4 1357.93   1
  11   1  -1 15087.7 1188.86  26
  11   1  -1 14998.4 1268.27  27
  11  -1  -1 15347.5 1276.02   1
  11  -1  -1 15398.5 1151.52  26
  10  -1  -1 7505.56 849.215   1
  10   1  -1 7349.72 832.572  27
  10  -1  -1 7102.60 747.046  26
  10  -1  -1 7561.32 853.860  27
  10   1  -1 8339.34 918.652   1
  10   1  -1 7970.08 817.640  26
   9  -1  -1 12255.2 1040.69   1
   9  -1  -1 13866.5 969.316  26
   9   1  -1 12134.0 964.969  26
   9  -1  -1 13265.3 1037.08  27
   9   1  -1 12473.9 1069.90   1
   9   1  -1 12740.3 1012.83  27
   8   1  -1 18375.6 1138.30  27
   8  -1  -1 16806.8 1134.50   1
   8  -1  -1 19867.4 1081.13  26
   8   1  -1 19126.3 1247.94   1
   8  -1  -1 19606.7 1178.07  27
   7  -1  -1 89430.0 2415.29   1
   7  -1  -1 90842.3 2122.41  26
   7   1  -1 97060.3 2634.63   1
   7  -1  -1 90090.4 2307.76  27
   6  -1  -1 20413.0 707.907  20
   6  -1  -1 21027.7 937.582  26
   6  -1  -1 19439.2 974.490  27
   6   1  -1 19812.5 1137.98   1
   6  -1  -1 19402.9 1045.72   1
   5  -1  -1 3801.48 460.272   1
   5   1  -1 2987.51 428.493   1
   5  -1  -1 3480.81 397.577  27
   5  -1  -1 3639.58 278.984  20
   5  -1  -1 3894.86 399.457  26
   4   1  -1 116568. 2221.45   1
   4  -1  -1 119059. 1409.17  20
   4  -1  -1 124153. 1962.11  27
   4  -1  -1 124196. 2099.03   1
   4  -1  -1 129657. 1876.68  26
   3  -1  -1 277996. 2420.66  26
   3  -1  -1 269361. 2462.93  27
   3  -1  -1 275887. 2625.07   1
   3  -1  -1 276471. 2449.32  32
   2  -1  -1 16816.4 513.124  26
   2  -1  -1 16378.2 410.860  20
   2  -1  -1 17916.5 543.790   1
   2  -1  -1 17299.4 505.872  27
   2   1  -1 16437.1 566.306   1
   2  -1  -1 18561.0 543.286  32
   1  -1  -1 69575.6 862.296   1
   1  -1  -1 67945.5 884.262  26
   0   1  -1 199647. 1127.01   2
   0  -1   1 192923. 971.594  30
   0  -1  -1 196656. 1415.96  26
   0  -1   1 198132. 1266.18  31
   0   1  -1 196421. 1008.31  26
   0  -1   1 205252. 1501.50  28
   0  -1  -1 188947. 1273.90  31
   1  -1   1 34001.5 593.085  29
   1   1   1 34845.8 651.073  30
   1  -1   1 34666.7 473.066  31
   1  -1   1 35765.3 610.627  30
   1  -1   1 35212.8 685.695  28
   2  -1   1 37073.0 781.105  28
   2  -1   1 36914.2 785.944  27
   2   1   1 36774.5 818.736  30
   2  -1   1 36608.1 639.853  29
   2  -1   1 36368.7 834.394  21
   3  -1   1 138946. 1934.39  21
   3   1   1 131369. 1278.68  21
   3  -1   1 136566. 1674.68  28
   3  -1   1 133085. 1787.23  27
   4   1   1 566199. 2248.79  28
   4   1   1 559929. 3428.54  21
   4  -1   1 578013. 4856.48   1
   4  -1   1 572836. 4279.48  27
   5  -1   1 16948.4 844.886  27
   5   1   1 17460.9 719.456  21
   5   1   1 18911.9 1032.74   1
   5  -1   1 19371.5 920.069  21
   6   1   1 55017.7 1938.94   1
   6  -1   1 63943.0 1820.02  21
   6  -1   1 54441.8 1645.24  27
   6   1   1 60915.4 1510.41  21
   6  -1   1 52526.0 1781.77   1
   7  -1   1 35392.1 1582.27   1
   7  -1   1 34366.2 1441.02  27
   7   1   1 40455.4 1354.63  21
   7  -1   1 40004.3 1555.18  21
   7   1   1 35519.4 1656.87   1
   7   1   1 34031.0 1420.33  27
   8  -1   1 25125.0 1424.49   1
   8   1   1 26311.5 1498.19   1
   8   1   1 24715.8 1326.16  27
   8  -1   1 28007.6 1376.41  21
   8  -1   1 25168.2 1340.66  27
   9   1   1 9406.30 954.304   1
   9  -1   1 8509.51 883.793   1
   9   1   1 9653.31 891.718  27
   9  -1   1 10714.4 806.049  26
   9  -1   1 8776.41 863.627  27
   9  -1   1 10522.6 892.873  21
  10   1   1-34.6795 166.746  27
  10   1   1 364.554 220.194   1
  10  -1   1 530.758 279.537  27
  10  -1   1 537.120 297.781   1
  11  -1   1 189.472 213.398   1
  11   1   1 230.389 225.999   1
  11   1   1 112.682 196.990  27
  12   1   1 4350.81 376.769  15
 -12  -1  -1 4633.91 369.868  25
  12  -1   1 3874.98 349.672  15
  13   1   1 5748.40 414.733  15
  13  -1   1 5512.11 408.378  15
 -13  -1  -1 5701.75 413.999  25
 -14  -1  -1 4530.10 363.910  25
  14  -1   1 3899.01 358.743  15
  14   1   1 4095.66 356.444  15
  15   1   1 40.7326 127.472  15
 -15  -1  -1 198.952 89.2627  25
  15  -1   1 89.8625 105.196  15
  16   1   1-29.0504 103.892  15
  16  -1   1-26.2974 111.567  15
  16  -1   1 216.739 109.247   7
  16  -1   1-43.5369 102.271  10
  17  -1   1 1244.68 176.874  10
  17   1   1 1212.09 180.171  10
  18   1   1 1011.09 143.874  10
  18  -1   1 936.316 134.115  10
  18  -2  -1 10772.6 406.769  10
  18   2  -1 10503.9 429.004  10
  18  -2  -1 10372.8 398.846   7
  17  -2  -1 8510.92 427.845   7
  17   2  -1 8967.85 440.920  15
  17  -2  -1 9125.21 443.888  15
  17  -2  -1 8980.48 437.043  10
  16  -2  -1 444.306 148.725  15
 -16  -2   1 755.498 143.899  25
  16   2  -1 771.873 159.173  15
 -15  -2   1 241.610 113.416  25
  15  -2  -1 189.647 110.143  15
  15   2  -1-8.92373 111.204  15
 -14  -2   1 3399.41 331.512  25
  14  -2  -1 2856.41 310.439  15
  14   2  -1 3194.69 319.222  15
  13  -2  -1 7086.63 480.519  16
  13  -2  -1 6952.18 454.491  15
  13   2  -1 7083.20 473.446  15
 -13  -2   1 7429.74 487.053  25
  12   2  -1 4559.22 376.517  15
  12  -2  -1 4321.01 373.821  16
 -12  -2   1 4514.87 381.561  25
  12  -2  -1 4606.70 326.933   8
  12  -2  -1 4209.86 363.774  15
  11   2  -1-87.5354 167.274  27
  11   2  -1 246.699 257.912   1
  11  -2  -1 55.0333 177.078  21
  11   2  -1 127.388 138.433  26
  11  -2  -1 210.547 208.608   1
  10  -2  -1 24418.1 1506.76   1
  10  -2  -1 25896.7 1391.47  26
  10   2  -1 26608.7 1653.10   1
  10   2  -1 22684.3 1412.24  26
  10  -2  -1 27243.9 1628.05  21
  10   2  -1 23509.6 1483.11  27
   9  -2  -1 2149.99 440.399   1
   9  -2  -1 2446.61 410.460  26
   9   2  -1 2544.16 499.199   1
   9   2  -1 2676.76 456.466  27
   8  -2  -1 11217.4 798.505  26
   8  -2  -1 11929.7 930.378   1
   8   2  -1 12099.9 1019.12   1
   7  -2  -1 90490.7 2082.40  26
   7  -2  -1 98049.3 2420.75  27
   7  -2  -1 91945.0 2377.64   1
   7   2  -1 97058.5 2706.47   1
   6  -2  -1 116049. 2454.62   1
   6  -2  -1 117093. 2165.15  26
   6  -2  -1 116866. 2433.22  27
   5  -2  -1 124471. 1879.60  20
   5  -2  -1 130232. 2336.05   1
   5   2  -1 123491. 2610.87   1
   5  -2  -1 126272. 2047.22  26
  -4  -2   1 206859. 1425.90  18
   4  -2  -1 206937. 2260.30  20
   4  -2  -1 226797. 2710.42   1
   4   2  -1 211033. 3059.91   1
   4  -2  -1 222590. 2449.14  26
   3  -2  -1 600646. 4116.91  32
  -3  -2   1 634268. 2871.18  28
   3  -2  -1 563849. 3604.21  18
   3  -2  -1 594661. 3733.00   1
   3  -2  -1 607360. 3593.03  26
   3  -2  -1 553944. 3417.10  20
   2   2  -1 227420. 2173.76   1
   2  -2  -1 237432. 2005.77  26
   2  -2  -1 220777. 2025.43  20
   2  -2  -1 234268. 1934.50   1
  -2  -2   1 241730. 1892.14  28
   2  -2  -1 236443. 2286.41  32
   2  -2  -1 221599. 2202.52  18
   1  -2  -1 9720.06 382.412  26
  -1  -2   1 9799.15 364.896  20
   1  -2  -1 9731.11 373.009  33
  -1  -2   1 9579.59 403.802  28
   1  -2  -1 9204.01 412.594  32
   1   2  -1 9820.52 316.847   1
   0  -2  -1 112973. 1288.68  31
   0  -2   1 115473. 1481.06  28
   0  -2   1 113456. 1273.39  31
   1  -2   1 3923.75 254.007  33
   1   2   1 3881.72 241.982  30
   1  -2   1 4014.80 239.277  31
   1  -2   1 3464.73 196.401  19
  -1  -2  -1 3830.61 235.703   2
  -1  -2  -1 3612.98 230.715  31
   1  -2   1 3871.17 273.744  29
   1  -2   1 3589.64 304.069  28
   2  -2   1 30756.0 771.964  29
  -2  -2  -1 30595.8 723.921  31
   2   2   1 32637.5 807.409  30
   2  -2   1 29193.5 347.205  26
   2  -2   1 32549.4 952.788  28
  -2  -2  -1 31906.1 744.846   2
   3  -2   1 1339.36 302.785   1
   3  -2   1 1244.43 295.738  28
   3  -2   1 1632.13 283.768  21
   3  -2   1 1517.84 152.354  26
  -3  -2  -1 888.405 161.466   2
  -3  -2  -1 1021.31 165.080  31
   3   2   1 1156.10 219.906  30
   4  -2   1 789971. 5433.80  28
   4   2   1 745918. 2990.27  21
   4  -2   1 755497. 3554.95  26
   4  -2   1 783496. 5620.46  21
   4  -2   1 778612. 5544.44   1
   5   2   1 5378.79 330.635  21
   5  -2   1 5214.57 359.706  26
   5   2   1 4950.77 542.778   1
   5  -2   1 4745.33 490.789   1
   6  -2   1 22954.8 1140.99  21
   6  -2   1 21225.4 1113.04   1
   6   2   1 21780.3 1252.41   1
   6   2   1 23387.7 808.225  21
   6  -2   1 21057.0 817.805  26
   7  -2   1 249.489 168.443  20
   7  -2   1 133.282 192.548   1
   7   2   1 502.760 273.443   1
   7  -2   1 324.128 205.292  21
   7  -2   1 1.15387 101.296  26
   8  -2   1 124535. 2701.99  20
   8  -2   1 130870. 2460.39  26
   8  -2   1 117882. 3031.63   1
   8  -2   1 131922. 3201.21  21
   8   2   1 124697. 3317.59   1
   9   2   1 37.4165 191.555   1
   9  -2   1 524.404 251.779  21
   9   2   1 68.1137 184.354  27
   9  -2   1 316.627 185.987   1
  10   2   1 47.6258 145.561   1
  10  -2   1 91.8153 185.548   1
  10   2   1 6.16482 148.740  27
  11  -2   1 149.036 200.189   1
  11   2   1 387.127 226.956   1
  11   2   1 91.6586 193.211  27
  12  -2   1 24052.2 847.748  15
 -12  -2  -1 26139.4 899.444  25
  12   2   1 26081.3 891.855  15
 -13  -2  -1 7996.32 502.327  25
  13   2   1 7772.00 483.400  15
  13  -2   1 7159.69 467.526  15
 -14  -2  -1 3718.80 336.340  25
  14  -2   1 2842.61 312.031  15
  14   2   1 3380.52 327.538  15
  15  -2   1 2125.21 263.429  15
 -15  -2  -1 2398.74 261.825  25
  15   2   1 2332.58 274.120  15
  16   2   1 5782.93 387.977  15
 -16  -2  -1 6004.69 376.378  25
  16  -2   1 5786.99 368.421   7
  16  -2   1 5655.82 384.710  15
  16  -2   1 5682.63 380.172  10
  17   2   1 2096.55 229.828  10
  17  -2   1 1882.66 191.278   7
  17  -2   1 1991.69 210.516  10
  18   2   1 1020.97 149.868  10
  18  -2   1 1100.06 137.087  10
  18  -3  -1 339.869 93.7489   7
  18  -3  -1 289.983 77.2559  10
  18   3  -1 462.459 110.430  10
  17  -3  -1 747.416 149.800   7
  17  -3  -1 576.352 126.844  15
 -17  -3   1 369.183 103.851  25
  17  -3  -1 528.796 127.742  10
  17   3  -1 532.179 129.759  15
  16   3  -1 7105.13 422.544  15
 -16  -3   1 7853.60 443.931  25
  16  -3  -1 6828.70 411.742  15
  15  -3  -1 527.044 143.670  15
  15   3  -1 430.084 135.284  15
 -15  -3   1 670.266 161.455  25
  14   3  -1 961.138 189.542  15
 -14  -3   1 1047.48 202.450  25
  14  -3  -1 1003.54 190.294  15
  13  -3  -1-103.652 108.665  15
 -13  -3   1-80.7007 126.752  25
  13   3  -1 43.6280 83.4422  15
  13  -3  -1-171.275 120.477  16
 -12  -3   1 469.483 145.864  25
  12   3  -1 539.983 143.750  15
  12  -3  -1 425.534 145.707  15
  12  -3  -1 945.431 183.420   8
  12  -3  -1 408.196 131.968  16
  11  -3  -1 10985.7 1107.08  21
  11   3  -1 9060.96 1001.54  27
  11  -3  -1 10183.7 1019.07   1
  11   3  -1 8228.51 920.207  26
  11   3  -1 10274.5 1094.23   1
  10   3  -1 662.324 298.350  27
  10  -3  -1 639.726 284.730  21
  10   3  -1 1440.85 434.135   1
  10  -3  -1 459.605 230.689   1
   9  -3  -1 27653.8 1609.23  21
   9  -3  -1 25556.6 1289.14  26
   9  -3  -1 24772.2 1416.78   1
   9   3  -1 28400.1 1664.85   1
   8  -3  -1 3564.93 458.797  26
   8  -3  -1 3598.37 517.869   1
   8   3  -1 3766.63 584.283   1
   7  -3  -1 68024.6 2016.20   1
   7  -3  -1 68190.6 1794.27  26
   7   3  -1 73703.5 2391.86   1
   6   3  -1 4921.50 602.183   1
   6  -3  -1 4245.79 467.781   1
   6  -3  -1 4790.72 448.897  20
   6  -3  -1 4795.84 440.839  26
   5   3  -1 2945.94 434.998   1
   5  -3  -1 2533.24 327.252   1
   5  -3  -1 2544.44 307.699  26
   4  -3  -1 255145. 2787.99   1
  -4  -3   1 255852. 2244.91  18
   3  -3  -1 286434. 2924.04  33
   3  -3  -1 286027. 2516.79   1
   3   3  -1 276264. 3046.52   1
   3  -3  -1 283968. 2572.30  26
   3  -3  -1 279223. 3114.12  32
   2  -3  -1 14080.0 652.476  32
   2  -3  -1 13250.2 612.690  20
   2  -3  -1 14999.2 494.124   1
   2  -3  -1 14606.1 599.169  33
  -2  -3   1 14217.3 617.399  28
   2  -3  -1 14998.7 551.192  26
   2   3  -1 14031.5 554.133   1
  -2  -3   1 14433.5 646.978  31
  -1  -3   1 148160. 2043.09  28
   1  -3  -1 145708. 1734.74  24
   1  -3  -1 154864. 1684.37  26
  -1  -3   1 144436. 1915.59  29
   1  -3  -1 150324. 1905.14  32
  -1  -3   1 156493. 1917.74  31
   1  -3  -1 155608. 1924.64  31
   1   3  -1 151306. 1229.06   1
  -1  -3   1 144462. 1725.70  20
   0  -3  -1 122403. 1633.69  31
   0  -3   1 120019. 1659.39  20
   0  -3   1 115760. 1568.29  31
   0  -3   1 115205. 859.638  24
   0  -3   1 113644. 1881.53  28
   0  -3   1 117594. 1732.82  29
  -1  -3  -1 376067. 2837.11  31
   1  -3   1 371734. 2553.93  19
   1  -3   1 385907. 3643.07  28
  -1  -3  -1 371373. 1846.81  21
   1  -3   1 379842. 2841.64  31
   1  -3   1 382469. 3135.40  29
   1   3   1 381507. 2572.86  30
  -2  -3  -1 211992. 2224.21  31
   2  -3   1 223093. 2936.87  28
   2  -3   1 197341. 2030.01  19
   2  -3   1 218116. 1867.87   1
  -2  -3  -1 201278. 1917.48   2
   2  -3   1 226016. 2457.31  33
   2   3   1 209801. 2154.01  30
   2  -3   1 219375. 2223.15  31
   3  -3   1 204232. 1333.39  26
   3  -3   1 195441. 2474.76  33
   3  -3   1 203137. 2984.97  28
  -3  -3  -1 205355. 2336.58  31
   3   3   1 187847. 2380.43  30
  -3  -3  -1 186207. 2066.66   2
   3  -3   1 206878. 2301.10   1
   4  -3   1 163325. 1516.88  26
   4  -3   1 160346. 2494.41  20
   4  -3   1 164758. 2768.08  21
   4  -3   1 158720. 2365.58   1
   5   3   1 64762.8 1967.39   1
   5  -3   1 65414.5 1152.73  26
  -5  -3  -1 66373.9 1576.08  31
   5  -3   1 63336.3 1694.06   1
   5  -3   1 64375.8 1928.67  21
   5  -3   1 64630.9 1692.82  20
  -5  -3  -1 64788.9 1517.65   2
  -6  -3  -1 16006.7 835.196   2
   6  -3   1 14850.7 634.937  26
   6  -3   1 15594.1 926.827   1
   6  -3   1 15313.7 1005.55  21
   6   3   1 14480.4 1034.33   1
   6  -3   1 14967.0 879.736  20
   7  -3   1 16249.2 985.168  20
   7  -3   1 16380.3 1123.37  21
   7   3   1 17532.5 1216.49   1
   7  -3   1 16496.0 1033.93   1
   8  -3   1 23275.0 1235.36  20
   8   3   1 23766.9 1481.59   1
   8  -3   1 24542.1 1355.33   1
   8  -3   1 24846.7 1427.06  21
  -9  -3  -1 33141.4 1550.22   2
   9   3   1 36803.1 1954.29   1
   9  -3   1 36949.1 1831.75  21
   9  -3   1 36249.6 1736.27   1
  10  -3   1 27204.6 1628.36  21
  10   3   1 25204.4 1682.99   1
  10   3   1 23407.0 1494.70  27
  10  -3   1 24923.5 1520.70   1
  11   3   1 21428.3 1606.03   1
  11  -3   1 18182.2 1349.79   1
  11   3   1 16815.7 1362.96  27
  12  -3   1 8157.81 490.187  15
  12   3   1 8425.74 506.954  15
 -12  -3  -1 8639.55 530.800  25
  13  -3   1 3895.92 349.161  15
 -13  -3  -1 4711.53 395.327  25
  13   3   1 4684.65 383.441  15
 -14  -3  -1 2247.68 277.401  25
  14  -3   1 1630.75 227.996  15
  14   3   1 1989.97 256.477  15
  15  -3   1 2578.68 279.747   7
  15  -3   1 2190.25 257.691  10
  15  -3   1 2211.31 259.462  15
 -15  -3  -1 2940.62 291.432  25
  15   3   1 2365.64 267.504  15
 -16  -3  -1 761.302 152.760  25
  16  -3   1 597.623 152.688  10
  16  -3   1 759.086 158.114   7
 -17  -3  -1-8.01478 70.0170  25
  17   3   1 154.136 102.125  10
  17  -3   1 16.2691 70.2548   7
  17  -3   1 3.59219 73.7758  10
  18   3   1 389.969 98.7418  10
  18  -3   1 410.003 85.8238  10
  18   4  -1 1773.79 174.014  10
  18  -4  -1 2023.51 178.057   7
  17   4  -1 6951.74 357.680  15
  17  -4  -1 6741.27 372.519   7
  17  -4  -1 6712.74 351.745  15
 -17  -4   1 6609.89 356.347  25
 -16  -4   1 1810.59 223.659  25
  16   4  -1 1622.39 205.063  15
  16  -4  -1 1731.55 231.052   7
  16  -4  -1 1760.96 198.231  10
  16  -4  -1 1495.61 197.003  15
  15   4  -1 875.273 177.677  15
 -15  -4   1 598.943 159.531  25
  15  -4  -1 545.788 150.494  15
  14  -4  -1-9.10056 88.2617  15
 -14  -4   1 188.307 129.131  25
  14   4  -1 68.5898 98.6823  15
  13  -4  -1 1351.32 219.867  15
  13   4  -1 1389.68 213.021  15
 -13  -4   1 1368.05 229.694  25
  12  -4  -1 144.430 102.147  15
 -12  -4   1-92.5212 117.051  25
  12   4  -1 61.5846 77.7864  15
  12  -4  -1 205.334 125.419  16
  11  -4  -1 9976.19 503.826   8
 -11  -4   1 11504.0 629.282  25
  11  -4  -1 9723.74 534.042  16
 -11  -4   1 11151.2 1108.14  31
  11  -4  -1 9921.64 521.828  15
  11  -4  -1 10082.2 1003.64   1
  11  -4  -1 10156.3 1097.92  21
  10  -4  -1 15480.3 1329.50  21
  10   4  -1 15851.9 1310.39   1
  10  -4  -1 14665.5 1152.69   1
   9  -4  -1 1697.49 407.061  21
   9   4  -1 1609.69 400.356   1
   9  -4  -1 2057.38 417.357   1
   8  -4  -1 2034.61 342.462  26
   8   4  -1 2699.77 499.344   1
   8  -4  -1 2243.60 467.693  21
   8  -4  -1 3009.63 461.118   1
   7  -4  -1 129748. 2733.41   1
   7  -4  -1 132984. 2517.64  26
   7  -4  -1 136437. 2715.57  20
   6  -4  -1 21907.4 946.495  26
  -6  -4   1 21646.5 936.708  29
   6  -4  -1 20791.0 995.791   1
   6  -4  -1 21882.0 1063.13  20
   6   4  -1 23537.4 1290.22   1
   5  -4  -1 49122.9 1547.83  33
   5   4  -1 44691.8 1611.72   1
   5  -4  -1 47391.2 1456.81  18
  -5  -4   1 47820.7 1013.97  18
   5  -4  -1 46958.3 1276.99  26
   5  -4  -1 45066.7 1296.75   1
   5  -4  -1 47055.7 1457.97  20
  -5  -4   1 44863.9 1324.77  29
  -4  -4   1 32132.0 1094.94  29
   4   4  -1 30088.5 1180.65   1
  -4  -4   1 34762.0 676.500   2
  -4  -4   1 34760.6 1014.95  18
   4  -4  -1 33696.7 998.978  26
   4  -4  -1 32280.9 965.483   1
   4  -4  -1 33357.4 1192.62  33
   4  -4  -1 31443.9 1142.08  20
   4  -4  -1 33672.1 1242.41  18
  -3  -4   1 16899.9 821.933  31
   3  -4  -1 15630.4 859.463  18
   3  -4  -1 17080.7 812.638  20
   3   4  -1 15509.4 744.597   1
   3  -4  -1 16408.9 829.866  32
   3  -4  -1 17084.8 795.229  33
   3  -4  -1 17848.1 825.284  19
   3  -4  -1 16493.8 669.776  26
   3  -4  -1 17033.8 614.037   1
  -3  -4   1 16426.6 757.518  29
   2   4  -1 1286.49 183.764   1
   2  -4  -1 1081.93 259.174  18
   2  -4  -1 1262.96 186.322  26
   2  -4  -1 1363.38 222.781  33
  -2  -4   1 1105.15 227.117  29
   2  -4  -1 1038.21 234.195  32
  -2  -4   1 1270.95 237.276  31
  -1  -4   1 13648.7 621.202  20
  -1  -4   1 12940.0 741.645  28
  -1  -4   1 12485.4 671.062  29
   1  -4  -1 14723.0 686.894  32
  -1  -4   1 12301.5 625.149  31
   1   4  -1 12872.3 350.295   1
   1  -4  -1 13374.5 671.891  31
   0  -4   1 313019. 3060.71  20
   0  -4  -1 270980. 2526.92  21
   0  -4  -1 293781. 2861.09  32
   0  -4  -1 294269. 2935.59  31
   0  -4   1 285265. 3140.05  29
   0  -4   1 276390. 3498.79  28
   0  -4   1 298018. 2904.95  31
   0  -4   1 293128. 1734.34  24
  -1  -4  -1 51547.1 1232.63  31
   1  -4   1 52141.2 1332.84  29
   1   4   1 48984.0 987.590  30
  -1  -4  -1 51417.0 1368.94  18
   1  -4   1 52672.0 1225.15  31
   1  -4   1 52092.0 1577.96  28
  -1  -4  -1 48618.7 834.798  21
  -2  -4  -1 100601. 1763.65  31
   2   4   1 101244. 1577.32  30
   2  -4   1 105019. 1866.65  33
   2  -4   1 105992. 947.466   1
   2  -4   1 106855. 1792.74  31
  -3  -4  -1 50415.0 1303.68  31
   3  -4   1 46418.5 1456.35  21
   3  -4   1 55040.4 1041.80   1
   3  -4   1 54016.6 1503.46  20
   3   4   1 49893.3 1264.19  30
   3  -4   1 49636.8 1374.31  33
   4  -4   1 216066. 3382.72  21
   4  -4   1 198329. 2977.95  33
   4  -4   1 208765. 3107.25  20
  -4  -4  -1 204763. 2801.38  31
   4  -4   1 210210. 1679.41  26
   4  -4   1 223100. 2579.79   1
   5  -4   1 2166.46 401.953  21
   5   4   1 2691.63 433.507   1
   5  -4   1 2666.03 390.993  20
   5  -4   1 3072.20 357.932   1
  -5  -4  -1 2653.66 313.808   2
   5  -4   1 2682.47 401.460  33
  -5  -4  -1 2614.74 359.799  31
  -6  -4  -1 9440.08 641.792   2
   6  -4   1 10651.1 742.145   1
   6   4   1 10014.2 887.541   1
  -6  -4  -1 8793.12 679.721  31
   6  -4   1 9390.41 831.834  21
   6  -4   1 8572.48 717.335  20
   7  -4   1 76015.1 2470.87  21
   7   4   1 72559.5 2485.22   1
  -7  -4  -1 74464.4 1943.87   2
   7  -4   1 75000.9 2121.88   1
   7  -4   1 66642.6 2106.14  20
  -7  -4  -1 68878.7 2036.77  31
   8  -4   1 131541. 3037.52   1
  -8  -4  -1 127629. 2944.27  31
   8   4   1 141862. 3660.34   1
   8  -4   1 130699. 3380.98  21
  -8  -4  -1 137299. 2851.51   2
   8  -4   1 127834. 3058.40  20
   9  -4   1 41176.9 1803.57   1
   9   4   1 41716.0 2103.65   1
   9  -4   1 43412.2 2047.92  21
  10  -4   1 9131.62 890.391   1
  10  -4   1 11490.1 1114.57  21
  10   4   1 10010.7 1076.59   1
 -11  -4  -1 674.331 165.445  25
  11  -4   1 1306.09 238.141   8
  11   4   1 960.506 170.722  15
  11  -4   1 509.287 282.870  21
  11  -4   1 793.671 156.794  15
 -12  -4  -1 11501.4 623.145  25
  12   4   1 11323.6 579.864  15
  12  -4   1 10944.3 554.285  15
 -13  -4  -1 6272.85 468.551  25
  13   4   1 6350.79 435.440  15
  13  -4   1 5910.57 418.286  15
  14  -4   1 19517.3 734.937  15
  14  -4   1 20272.6 777.942   7
  14  -4   1 19126.0 730.368  10
  14   4   1 21445.1 771.276  15
 -14  -4  -1 21804.7 828.986  25
  15   4   1 158.861 99.9567  15
  15  -4   1 149.708 99.0185  10
  15  -4   1 113.198 97.2131  15
 -15  -4  -1 274.107 126.165  25
  15  -4   1 103.081 104.345   7
  16  -4   1 3891.32 306.569   7
 -16  -4  -1 3903.65 312.206  25
  16  -4   1 3899.19 297.766  10
  17  -4   1 8017.45 365.717  10
 -17  -4  -1 7663.86 381.946  25
  17   4   1 8220.40 401.056  10
  17  -4   1 7664.44 367.520   7
  18   4   1 1036.58 129.760  10
  18   5  -1 9176.60 341.195  10
  18  -5  -1 8451.79 330.477   7
  17  -5  -1 148.433 102.065   7
 -17  -5   1 178.378 89.7540  25
  16   5  -1 318.630 107.189  15
  16  -5  -1 350.533 109.363  15
 -16  -5   1 361.224 142.907  25
  16  -5  -1 202.152 123.344   7
  15  -5  -1 6024.90 386.072  15
  15  -5  -1 6669.79 433.936   7
  15   5  -1 6319.63 396.626  15
 -15  -5   1 6863.26 458.737  25
  14  -5  -1 7960.94 464.552  15
  14   5  -1 8696.39 482.609  15
 -14  -5   1 8718.31 538.624  25
  13   5  -1 58.8454 75.8829  15
 -13  -5   1-30.1379 128.440  25
  13  -5  -1 24.7243 98.7551  15
  12  -5  -1 2767.86 305.400   8
 -12  -5   1 2714.79 316.473  25
  12  -5  -1 2358.12 261.366  15
  12   5  -1 2729.61 277.894  15
  12  -5  -1 2414.76 275.068  16
  11  -5  -1 16326.3 663.535  15
  11  -5  -1 15347.8 646.581   8
  11  -5  -1 15540.5 670.392  16
  11   5  -1 17731.4 693.262  15
  11  -5  -1 17530.2 679.138   3
 -11  -5   1 16967.7 762.040  25
 -10  -5   1 3263.86 600.547  31
  10  -5  -1 3430.74 610.667  33
  10  -5  -1 4168.11 696.366  21
  10   5  -1 3845.07 660.599   1
   9   5  -1 20063.6 1413.93   1
   9  -5  -1 18917.2 1200.71   1
   9  -5  -1 20245.6 1479.95  21
   9  -5  -1 18816.1 1345.25  33
  -9  -5   1 18821.3 1328.40  31
  -8  -5   1 20737.5 1318.36  31
   8  -5  -1 23204.9 1407.09  33
   8  -5  -1 22680.9 1480.01  21
   8   5  -1 22617.1 1445.61   1
   8  -5  -1 22143.8 1205.35   1
   7  -5  -1 1856.47 327.990   1
   7  -5  -1 1724.30 375.866  33
   7   5  -1 1462.27 373.279   1
  -7  -5   1 2244.04 457.249  31
   7  -5  -1 1715.93 346.158  20
   7  -5  -1 2095.65 313.973  26
   7  -5  -1 2012.78 445.704  21
   6  -5  -1 162.804 124.098  20
  -6  -5   1 479.500 261.984  31
  -6  -5   1 524.675 185.621  29
   6  -5  -1 194.171 109.310  18
   6  -5  -1 332.173 246.736  21
   6  -5  -1 274.670 140.307  26
   6   5  -1 121.652 141.662   1
   6  -5  -1 293.632 133.898   1
   6  -5  -1 355.341 223.569  33
  -5  -5   1 82545.1 1611.40  18
   5  -5  -1 78734.5 1709.43  26
   5  -5  -1 83384.8 2152.07  33
  -5  -5   1 76489.9 1920.35  29
   5  -5  -1 83106.0 2173.14  18
   5  -5  -1 77987.1 2074.90  20
   5  -5  -1 79561.9 1702.16   1
  -5  -5   1 80858.3 2167.36  31
   5   5  -1 78989.7 2160.79   1
   4  -5  -1 4347.50 480.441  20
   4  -5  -1 4660.39 363.158   1
   4  -5  -1 4777.22 491.909  33
   4  -5  -1 4804.46 406.354  26
   4   5  -1 4818.73 482.172   1
  -4  -5   1 4762.65 521.565  31
  -4  -5   1 4842.18 440.830  18
  -4  -5   1 5499.56 515.242  29
   4  -5  -1 5263.48 570.636  18
  -3  -5   1 7721.70 603.089  31
   3  -5  -1 6986.86 632.319  18
   3  -5  -1 7015.88 582.791  19
   3  -5  -1 7657.16 485.072  26
   3  -5  -1 7825.72 586.454  33
   3  -5  -1 6961.54 597.902  32
   3  -5  -1 7966.83 649.121  21
  -3  -5   1 7533.20 581.446  29
   3   5  -1 7485.41 515.780   1
   2  -5  -1 33495.5 1360.76  18
   2  -5  -1 38885.7 1267.92  19
  -2  -5   1 37005.2 1245.58  31
  -2  -5   1 37308.8 1281.73  29
   2   5  -1 39107.8 891.533   1
   2  -5  -1 36852.6 1274.13  32
   2  -5  -1 38086.0 1286.75  21
  -1  -5   1 67658.9 1610.19  31
   1  -5  -1 62987.6 1831.11  18
  -1  -5   1 65759.0 1696.75  29
   1  -5  -1 65318.8 1616.66  31
   1  -5  -1 70368.4 1667.83  19
   1  -5  -1 68001.8 1611.96  32
   1   5  -1 63490.3 692.918   1
   0  -5   1 65575.0 1546.51  31
   0   5   1 67519.9 1222.13  30
   0  -5  -1 65242.1 1504.82  32
   0  -5   1 62745.0 1650.32  29
   0  -5  -1 66261.5 1583.92  31
   0  -5  -1 64107.9 1807.70  18
   0  -5   1 65185.1 1567.05  20
   0  -5   1 68548.7 988.256  24
   1  -5   1 353.346 194.948  31
  -1  -5  -1 50.6634 129.033  31
  -1  -5  -1 80.2234 111.726  24
   1   5   1 125.351 82.9059  30
  -1  -5  -1 55.0634 114.549  32
   1  -5   1 398.475 242.232  29
   1  -5   1 359.722 218.005  20
  -2  -5  -1 858.442 201.021  24
   2  -5   1 992.407 211.640  31
   2  -5   1 1065.00 203.566  19
  -2  -5  -1 1012.14 218.279  31
   2  -5   1 1116.71 249.984  20
   2   5   1 896.603 169.254  30
  -3  -5  -1 23641.7 999.226  31
   3  -5   1 22924.0 1014.22  33
   3  -5   1 25126.5 1107.14  20
   3  -5   1 24105.9 1111.83  21
   3   5   1 23710.7 912.042  30
   3  -5   1 23961.0 930.601  19
   3  -5   1 24381.4 549.404   1
  -4  -5  -1 13740.7 795.346  31
   4  -5   1 12688.5 819.843  33
   4  -5   1 14187.7 891.676  20
   4  -5   1 14141.2 569.403   1
   4  -5   1 13366.4 898.861  21
   5   5   1 201725. 3713.06   1
   5  -5   1 192235. 3339.16  33
   5  -5   1 200332. 3690.41  21
   5  -5   1 210321. 2630.55   1
   5  -5   1 199013. 3430.65  20
  -5  -5  -1 207462. 2658.85   2
  -5  -5  -1 195226. 3165.50  31
   6  -5   1 7090.24 677.816  20
   6  -5   1 6396.14 718.092  21
  -6  -5  -1 7373.53 549.583   2
   6  -5   1 6221.17 655.230  33
   6  -5   1 6670.72 539.295   1
  -6  -5  -1 5474.12 583.647  31
   6   5   1 6016.36 741.646   1
   7  -5   1 243.760 192.471  20
   7  -5   1 250.047 221.828  33
  -7  -5  -1-1.95688 172.257  31
   7   5   1-143.517 203.677   1
   7  -5   1 300.995 264.621  21
   8  -5   1 134505. 3589.88  21
  -8  -5  -1 127221. 3081.63  31
   8   5   1 133664. 3620.49   1
   8  -5   1 125462. 3179.09  20
   8  -5   1 122412. 3263.47  33
   9   5   1 32080.5 1881.90   1
   9  -5   1 34188.0 1932.68  21
   9  -5   1 31169.6 1758.02  33
  10  -5   1 146.652 194.300  21
  10   5   1 209.386 219.013   1
  10  -5   1 431.732 331.735  33
 -11  -5  -1 15.7749 115.729  25
  11   5   1 17.1942 76.6617  15
  11  -5   1 27.2078 65.5281  15
  12  -5   1-58.5698 95.1604  15
  12   5   1 60.8014 96.1004  15
  13   5   1 1411.51 208.290  15
 -13  -5  -1 1551.30 257.385  25
  13  -5   1 904.348 171.163  15
  13  -5   1 1116.23 185.031  10
  13  -5   1 1128.60 218.562   7
  14  -5   1 11181.2 578.830   7
  14  -5   1 12094.3 557.629  10
  14  -5   1 11985.2 568.301  15
 -14  -5  -1 12098.8 625.912  25
  14   5   1 12615.9 580.893  15
 -15  -5  -1 8057.69 479.444  25
  15  -5   1 7442.03 447.053   7
  15  -5   1 8035.69 432.019  10
  16   5   1 1529.04 197.376  10
 -16  -5  -1 1497.54 204.873  25
  16  -5   1 1699.87 203.311   7
  17  -5   1 99.5534 77.2541   7
  17   5   1 253.418 91.5278  10
 -17  -5  -1 293.987 99.1432  25
 -17  -6   1 41.2094 64.3159  25
  17   6  -1 4.30355 62.3747  10
  17  -6  -1-27.0631 80.3011   7
 -16  -6   1 13399.6 560.654  25
  16  -6  -1 13119.8 546.564   7
  15  -6  -1 35186.8 966.576   7
 -15  -6   1 36147.1 1006.58  25
  15   6  -1 35566.1 876.276  15
  15  -6  -1 35665.2 879.206  15
  14   6  -1 12925.3 563.862  15
  14  -6  -1 12650.9 555.261  15
  14  -6  -1 12282.2 607.742   7
 -14  -6   1 12730.7 639.686  25
  13  -6  -1 3346.88 337.844   8
 -13  -6   1 930.469 217.069  25
  12  -6  -1 10.1178 92.8577   3
 -12  -6   1-107.225 122.716  25
 -11  -6   1 3284.03 346.292  25
  11  -6  -1 3246.26 300.850   8
  11  -6  -1 2969.89 294.220   3
  10  -6  -1 2625.76 569.855  33
 -10  -6   1 3108.58 335.971  25
  10   6  -1 2110.38 498.956   1
  10  -6  -1 2599.46 258.727   8
 -10  -6   1 3256.56 612.009  31
  -9  -6   1 2180.04 488.480  31
   9   6  -1 2938.00 559.818   1
   9  -6  -1 2610.58 539.584  33
   9  -6  -1 2012.62 488.728  21
   8  -6  -1 2383.69 501.303  33
  -8  -6   1 2003.68 440.313  31
   8  -6  -1 3481.84 608.102  21
   8   6  -1 2809.65 517.948   1
   7  -6  -1 100100. 3072.90  21
   7  -6  -1 102914. 2870.34  33
   7  -6  -1 102380. 2769.28  20
   7   6  -1 103437. 2905.19   1
   6  -6  -1 136213. 3120.51  33
   6  -6  -1 133861. 3075.99  20
  -6  -6   1 133158. 2802.04  29
  -6  -6   1 124297. 3008.52  31
   6  -6  -1 136558. 3415.85  21
   6   6  -1 150526. 3243.77   1
   6  -6  -1 145055. 3124.33  18
   5  -6  -1 49661.4 1805.50  20
  -5  -6   1 48214.5 1677.75  29
   5  -6  -1 51959.6 1991.60  21
  -5  -6   1 45148.6 1724.37  31
   5  -6  -1 51307.2 1891.02  18
   5  -6  -1 51161.5 1440.51  26
   5  -6  -1 48651.5 1753.25  33
   5   6  -1 52951.5 1755.67   1
   4   6  -1 16891.4 875.222   1
   4  -6  -1 14942.5 930.498  19
   4  -6  -1 15798.3 1046.58  18
   4  -6  -1 15838.4 1032.59  21
  -4  -6   1 15102.0 864.966  18
   4  -6  -1 15775.2 770.936  26
   4  -6  -1 14338.1 912.928  33
  -4  -6   1 14341.2 922.058  31
  -4  -6   1 14413.4 915.780  29
  -3  -6   1 3623.91 457.081  29
   3   6  -1 3786.20 355.443   1
   3  -6  -1 4158.89 488.114  32
  -3  -6   1 4333.13 498.823  18
   3  -6  -1 3982.78 474.225  19
   3  -6  -1 4378.39 531.194  21
   3  -6  -1 4316.26 558.505  18
  -3  -6   1 3436.47 427.694  31
   2  -6  -1 2879.91 385.831  21
  -2  -6   1 2305.73 359.120  31
   2   6  -1 2311.79 205.405   1
   2  -6  -1 2493.66 391.869  31
   2  -6  -1 3088.45 420.629  19
  -2  -6   1 2628.99 371.444  29
   2  -6  -1 2269.23 353.739  32
   2  -6  -1 2047.16 395.949  18
   1  -6  -1 2276.06 358.255  31
   1  -6  -1 2423.75 295.130  24
  -1  -6   1 2352.48 360.858  31
   1  -6  -1 2753.88 372.905  32
   1  -6  -1 2433.50 313.834  21
   1  -6  -1 2328.72 346.891  19
   1  -6  -1 2282.99 404.550  18
  -1  -6   1 2416.98 381.220  29
   0  -6  -1 13705.8 693.493  24
   0   6   1 14457.9 605.069  30
   0  -6   1 14814.2 517.402  24
   0  -6  -1 13264.8 913.103  18
   0  -6   1 12736.7 768.267  31
   0  -6   1 13496.1 857.142  29
   0  -6  -1 12796.1 785.430  31
   0  -6  -1 13254.2 752.435  32
   0  -6   1 13796.4 806.606  20
   0  -6  -1 13825.3 668.268  21
   1  -6   1 62957.0 1752.91  20
   1  -6   1 65660.8 1721.68  31
  -1  -6  -1 61446.2 1582.55  32
  -1  -6  -1 66599.6 1955.49  18
  -1  -6  -1 62577.8 1520.57  24
   1   6   1 64268.1 1305.90  30
  -1  -6  -1 61098.7 1689.13  31
  -2  -6  -1 70295.9 1700.63  24
   2   6   1 71339.4 1483.27  30
  -2  -6  -1 66846.2 1794.42  31
   2  -6   1 72634.4 1716.91  19
   2  -6   1 71926.4 1846.69  31
   2  -6   1 71677.4 1952.14  20
  -2  -6  -1 70956.8 1653.43  32
   3   6   1 6099.81 486.658  30
   3  -6   1 5552.10 589.878  20
  -3  -6  -1 5338.34 533.650  31
   3  -6   1 5502.72 535.382  31
   3  -6   1 5787.96 511.702  19
   4  -6   1 43526.7 1662.30  20
   4  -6   1 39386.0 1528.43  33
   4  -6   1 43201.5 1718.55  21
  -4  -6  -1 41780.7 1519.40  31
   4   6   1 44840.0 1674.97   1
   5  -6   1 26121.3 1343.00  20
   5  -6   1 24823.8 1282.63  33
   5   6   1 30372.2 1516.11   1
   5  -6   1 27508.5 1424.30  21
  -5  -6  -1 25585.5 1249.88  31
   6   6   1 224.072 236.482   1
   6  -6   1 226.025 203.724  20
   6  -6   1 299.230 225.372  21
   6  -6   1 272.154 197.848  33
  -6  -6  -1 482.368 220.664  31
   6  -6   1 147.345 179.550  18
   7  -6   1 19957.9 1234.39  18
  -7  -6  -1 16433.7 1125.54  31
   7  -6   1 17513.5 1210.69  33
   7  -6   1 17651.4 1201.72  20
   7   6   1 19440.8 1351.85   1
   7  -6   1 18258.7 1327.10  21
   8  -6   1 22142.0 1403.34  20
   8   6   1 24120.3 1567.60   1
  -8  -6  -1 21217.9 1314.08  31
   8  -6   1 21911.2 1536.65  21
   8  -6   1 20000.7 1372.11  33
   9  -6   1 137191. 3783.84  33
   9   6   1 149142. 4048.19   1
   9  -6   1 146171. 4017.57  21
  10  -6   1 14644.1 664.520   7
 -10  -6  -1 14625.9 715.661  25
  10  -6   1 14513.2 604.601   8
  10   6   1 15551.1 1362.65   1
 -11  -6  -1 10851.1 631.997  25
  11  -6   1 11796.4 610.094   7
  12  -6   1 18609.2 765.506   7
 -12  -6  -1 19103.3 818.164  25
  13  -6   1 41261.6 1124.40   7
 -13  -6  -1 41844.3 1169.96  25
  14  -6   1 299.385 146.104   7
 -14  -6  -1 536.579 170.405  25
  15  -6   1 1607.49 219.789   7
 -15  -6  -1 1775.25 245.087  25
  16  -6   1 539.737 136.205   7
 -16  -6  -1 683.830 150.563  25
  16   6   1 653.138 148.398  10
 -17  -6  -1 250.996 94.9387  25
  17  -6   1 118.756 76.7493   7
  17   6   1 309.235 84.5482  10
  17   7  -1 2323.18 173.374  10
 -17  -7   1 2427.28 201.679  25
  17  -7  -1 2197.97 190.509   7
 -16  -7   1 696.418 158.076  25
  16  -7  -1 512.176 137.972   7
 -15  -7   1 4207.06 361.225  25
  15  -7  -1 3931.32 331.377   7
  14  -7  -1 524.823 173.938   7
 -14  -7   1 418.867 160.648  25
  13  -7  -1 124.528 131.614   7
 -13  -7   1-19.7384 150.442  25
  12  -7  -1 14954.8 643.618   3
  12  -7  -1 12995.2 645.243   7
  12  -7  -1 13388.9 619.537   8
 -12  -7   1 13392.9 682.591  25
 -11  -7   1 28979.6 1014.10  25
  11  -7  -1 28696.8 913.343   8
  11  -7  -1 30681.0 928.298   3
 -10  -7   1 5376.02 388.811  12
 -10  -7   1 5252.54 442.338  25
  10  -7  -1 5778.89 411.964   3
  10  -7  -1 5338.67 390.073   8
  -9  -7   1 27554.3 1716.07  31
   9  -7  -1 28525.4 1771.76  33
   9  -7  -1 32977.3 1940.16  21
  -8  -7   1 924.030 272.644  31
   8  -7  -1 1316.17 364.017  33
   8  -7  -1 1048.64 364.550  21
  -7  -7   1 671.580 231.392  31
   7  -7  -1 568.794 216.016  33
   6  -7  -1 11907.2 983.137  18
   6  -7  -1 10726.0 919.337  33
   6  -7  -1 12664.9 1071.51  21
  -6  -7   1 9867.59 898.172  31
  -5  -7   1 36007.7 1565.48  29
   5  -7  -1 38308.3 1752.08  21
   5  -7  -1 38464.7 1753.24  18
  -5  -7   1 32210.2 1542.23  31
   4  -7  -1 3902.70 529.221  19
  -4  -7   1 3628.49 472.534  18
   4  -7  -1 4033.84 587.380  18
  -4  -7   1 3629.25 507.676  29
  -4  -7   1 3979.51 542.243  31
   3  -7  -1 268.846 187.672  21
   3  -7  -1 148.602 150.079  19
  -3  -7   1-88.6375 165.986  18
   3  -7  -1 122.307 172.670  32
   3  -7  -1 362.558 189.622  18
  -3  -7   1 67.3957 144.412  31
  -3  -7   1 259.769 189.022  29
   2  -7  -1 1353.57 298.437  32
  -2  -7   1 1497.08 329.060  18
   2  -7  -1 1083.55 311.553  19
   2  -7  -1 1029.47 298.356  31
  -2  -7   1 1293.44 309.565  31
   2  -7  -1 1325.99 337.756  18
   2  -7  -1 1027.49 267.659  21
  -2  -7   1 1197.48 333.334  29
  -2  -7   1 1246.03 209.780  24
   1  -7  -1 61332.0 1675.38  21
   1  -7  -1 64264.3 1904.02  32
   1  -7  -1 60292.1 2121.33  18
  -1   7   1 65977.3 1395.81  30
   1  -7  -1 68086.1 1653.88  24
   1  -7  -1 61612.4 1891.11  31
  -1  -7   1 63730.5 1910.98  31
   1  -7  -1 63308.2 1912.00  19
   0  -7  -1 254.517 174.498  31
   0  -7   1 126.053 188.742  31
   0   7   1 137.678 72.5652  30
   0  -7  -1 308.414 234.125  18
   0  -7  -1 180.270 144.838  32
   0  -7  -1 130.779 98.6572  24
  -1  -7  -1 54490.0 1750.86  31
   1  -7   1 58230.1 1674.45  19
  -1  -7  -1 60564.0 1715.99  32
  -1  -7  -1 58081.7 1587.03  24
   1   7   1 59919.1 1327.62  30
   1  -7   1 57567.0 1784.71  31
   1  -7   1 56085.4 1798.92  20
  -1  -7  -1 55402.6 1959.27  18
   2  -7   1 35080.2 1462.51  20
   2   7   1 34772.2 1087.02  30
  -2  -7  -1 33666.2 1267.54  24
   2  -7   1 33853.1 1296.07  19
  -2  -7  -1 35041.1 1278.64  32
  -2  -7  -1 32895.2 1388.52  31
   2  -7   1 34771.2 1404.13  31
  -3  -7  -1 21941.7 1072.56  24
   3   7   1 20681.0 935.969  30
  -3  -7  -1 22489.6 1008.89  32
  -3  -7  -1 21000.9 1130.65  31
   3  -7   1 22863.1 1118.32  19
   3  -7   1 22429.3 1164.36  31
   3  -7   1 22257.0 1216.16  20
   3   7   1 23717.0 1128.50   1
  -4  -7  -1 485.392 213.425  31
   4  -7   1 361.384 185.123  20
   4   7   1 426.938 181.573   1
  -4  -7  -1 418.491 182.275  24
   5   7   1 257.040 185.912   1
   5  -7   1 264.189 192.428  21
  -5  -7  -1 103.967 160.140  31
   5  -7   1 288.359 250.000  20
   5  -7   1 2.11509 240.790  18
   6  -7   1 147.015 187.211  20
   6  -7   1 224.382 233.235  33
   6  -7   1-177.511 240.137  18
   6  -7   1 176.687 190.505  21
  -6  -7  -1 246.706 200.661  31
   6   7   1-110.552 131.270   1
   7  -7   1 7231.76 800.529  18
   7  -7   1 8070.05 898.611  21
   7  -7   1 5781.44 741.030  33
  -7  -7  -1 6933.66 790.961  31
   7  -7   1 6579.17 775.317  20
   7   7   1 6957.37 824.050   1
   8  -7   1 2773.75 576.261  21
   8  -7   1 3006.47 571.352  33
   8   7   1 2685.08 539.971   1
   8  -7   1 2760.83 530.658  20
  -8  -7  -1 2517.45 480.664  31
   9   7   1 16898.6 1389.77   1
   9  -7   1 15413.5 1322.45  33
 -10  -7  -1-170.385 124.718  25
  10  -7   1-85.0414 104.899   7
 -11  -7  -1 2208.44 285.015  25
  11  -7   1 2100.27 282.792   7
 -12  -7  -1 29247.6 998.331  25
  12  -7   1 28088.1 939.368   7
  12  -7   1 28716.7 877.767   8
 -13  -7  -1 39906.2 1158.12  25
  13  -7   1 44319.1 1155.24   7
  14  -7   1 14.1964 143.977   7
 -14  -7  -1 69.7164 127.470  25
  15   7   1 4157.09 305.290  10
 -15  -7  -1 4667.58 357.827  25
  15  -7   1 4404.55 335.930   7
 -16  -7  -1 4968.93 325.350  25
  16   7   1 5284.83 297.274  10
  16  -7   1 4939.23 313.972   7
 -17  -7  -1 455.041 95.9496  25
  17  -7   1-99.3814 84.1628   7
 -17  -8   1 1633.30 155.670  25
  17  -8  -1 1562.60 149.452   7
  16  -8  -1 465.334 125.927   7
 -16  -8   1 542.881 131.063  25
  15  -8  -1 3708.58 312.003   7
 -15  -8   1 4262.79 342.704  25
  14  -8  -1 3219.75 306.372   7
 -14  -8   1 3033.75 327.573  25
 -13  -8   1 119.791 134.622  25
  13  -8  -1 343.243 160.922   7
 -12  -8   1 36.6024 121.248  25
  12  -8  -1 335.166 166.893   7
  11  -8  -1 28370.6 915.578   3
  11  -8  -1 26959.9 897.015   8
  11  -8  -1 27745.7 936.711   7
 -11  -8   1 28162.3 989.699  25
 -10  -8   1 48.7434 105.929  25
  10  -8  -1 108.371 104.956   7
  10  -8  -1 79.4359 105.819   3
 -10  -8   1-59.3357 102.336  12
  10  -8  -1-118.995 150.810   8
  -9  -8   1 14870.5 653.123  12
  -9  -8   1 15741.8 741.462  25
   9  -8  -1 15340.8 634.252  17
   9  -8  -1 14555.1 637.870   8
   9  -8  -1 16230.3 681.416   3
   9  -8  -1 15012.6 666.901   7
   8  -8  -1 3474.31 654.833  21
  -8  -8   1 3721.84 627.103  31
  -7  -8   1 1068.59 367.630  31
   7  -8  -1 1046.36 356.785  21
   6  -8  -1 10032.2 980.981  21
  -6  -8   1 9751.00 956.244  31
   5  -8  -1 4596.20 643.955  21
  -5  -8   1 3319.53 533.267  31
   5  -8  -1 4493.99 656.161  18
  -4  -8   1 15964.5 1043.69  18
   4  -8  -1 17513.2 1267.39  18
   4  -8  -1 16678.6 1155.80  21
  -4  -8   1 15515.2 1106.21  31
   4  -8  -1 16104.1 1117.13  19
   3  -8  -1 5599.56 645.343  21
   3  -8  -1 4786.14 588.929  19
   3  -8  -1 5531.98 732.655  18
  -3  -8   1 5022.00 606.179  18
  -3  -8   1 5259.12 627.365  31
  -2  -8   1 10277.0 862.205  31
   2  -8  -1 11859.5 1037.17  18
  -2  -8   1 10534.6 927.924  18
   2  -8  -1 11563.5 832.770  21
   2  -8  -1 10845.3 881.615  32
   2  -8  -1 10456.1 866.102  31
   2  -8  -1 10756.8 868.620  19
   1  -8  -1 11434.5 888.898  31
   1  -8  -1 13381.2 777.835  24
   1  -8  -1 12354.5 918.781  19
   1  -8  -1 11676.3 1027.32  18
   1  -8  -1 12844.7 937.676  32
  -1  -8   1 13050.6 945.396  31
  -1  -8   1 11374.7 978.682  18
   0  -8  -1 968.606 305.783  31
   0  -8  -1 931.703 293.895  32
   0  -8  -1 1329.14 393.681  18
   0  -8  -1 1199.78 249.647  24
   0  -8   1 1282.46 322.116  31
   0  -8   1 868.365 307.205  18
  -1  -8  -1 2456.01 476.874  18
  -1  -8  -1 2156.02 410.613  31
   1  -8   1 1803.96 375.147  31
   1  -8   1 2470.21 393.290  19
  -1  -8  -1 1650.23 294.970  24
  -1  -8  -1 1830.50 353.065  32
   1  -8   1 1385.72 415.254  18
  -2  -8  -1 2250.05 364.487  32
   2  -8   1 2032.83 363.296  19
   2  -8   1 1642.88 359.553  20
   2  -8   1 2188.85 458.229  18
   2  -8   1 1539.82 345.375  31
  -2  -8  -1 2025.21 389.431  31
  -2  -8  -1 2236.89 360.347  24
  -3  -8  -1 944.928 238.464  32
   3  -8   1 1471.45 363.359  20
  -3  -8  -1 670.067 202.880  24
   3  -8   1 795.436 250.031  31
   3  -8   1 451.319 259.711  18
  -3  -8  -1 1076.86 282.128  31
   3  -8   1 790.040 229.179  19
   4  -8   1 2958.77 461.311  19
   4  -8   1 3287.07 531.707  20
  -4  -8  -1 2836.17 466.941  31
  -4  -8  -1 3055.74 454.219  24
   4  -8   1 2840.46 545.788  18
  -5  -8  -1 3866.59 578.405  31
   5  -8   1 4122.08 652.915  18
   5  -8   1 4066.27 613.091  20
  -5  -8  -1 4919.97 614.051  24
  -6  -8  -1 247.066 196.050  31
   6  -8   1 543.296 262.205  18
   6  -8   1 402.199 236.907  20
   7  -8   1 17557.4 1317.45  18
   7  -8   1 15790.4 1268.66  20
  -7  -8  -1 15883.4 1220.07  31
  -8  -8  -1 6146.79 771.419  31
   8  -8   1 6365.55 818.578  20
   8  -8   1 5762.39 803.514  33
  -9  -8  -1 161.730 95.8940  13
   9  -8   1 170.671 114.222   7
  -9  -8  -1 138.146 106.393  25
   9  -8   1 79.6809 93.9625   8
  10  -8   1 6127.75 442.488   7
  10  -8   1 6546.44 434.219   8
 -10  -8  -1 6896.52 489.840  25
 -10  -8  -1 6166.82 436.853  13
 -11  -8  -1 14339.8 706.108  25
  11  -8   1 15888.0 660.620   8
  11  -8   1 14660.5 681.872   7
  12  -8   1 3363.34 342.238   7
 -12  -8  -1 3267.66 341.203  25
  13  -8   1 145.669 141.281   7
 -13  -8  -1 271.148 147.005  25
  14  -8   1 291.812 130.901   7
 -14  -8  -1 413.688 159.011  25
 -15  -8  -1 4417.36 334.470  25
  15  -8   1 4808.94 329.708   7
 -16  -8  -1 318.028 103.632  25
  16  -8   1 389.072 98.0312   7
 -17  -8  -1 7608.02 314.499  25
 -16  -9   1 2186.98 199.195  25
  16  -9  -1 2303.62 194.244   7
  15  -9  -1 777.148 164.411   7
 -15  -9   1 1046.05 170.143  25
 -14  -9   1-23.2984 105.800  25
  14  -9  -1-84.4473 135.562   7
  13  -9  -1 776.755 184.922   7
 -13  -9   1 477.294 163.633  25
 -12  -9   1 11587.4 628.152  25
  12  -9  -1 11752.7 590.118   7
  11  -9  -1 35176.7 1023.68   8
  11  -9  -1 36712.2 1067.51   7
 -11  -9   1 37791.0 1135.50  25
  10  -9  -1 5388.33 415.483   3
  10  -9  -1 4794.43 378.004   8
 -10  -9   1 5363.81 411.466  12
 -10  -9   1 5245.68 437.469  25
  10  -9  -1 5683.51 430.160   7
  -9  -9   1 660.491 188.727  25
  -9  -9   1 1016.43 199.121  12
   9  -9  -1 588.049 155.937   7
   9  -9  -1 396.170 108.764   8
   9  -9  -1 676.082 166.693   3
   9  -9  -1 807.682 152.081  17
  -8  -9   1 9125.57 517.891  12
   8  -9  -1 9404.40 520.101   7
   8  -9  -1 8707.74 489.532  17
   8  -9  -1 9746.13 534.601   3
  -8  -9   1 9848.94 581.617  25
  -7  -9   1 1980.56 495.120  31
   7  -9  -1 2150.00 527.960  21
  -6  -9   1 13.9392 230.830  31
   6  -9  -1 0.62142 189.076  21
   5  -9  -1 6370.05 798.395  21
  -5  -9   1 6114.74 757.087  31
   4  -9  -1 2092.17 426.980  21
   4  -9  -1 2020.10 486.460  18
  -4  -9   1 1563.20 403.083  31
   4  -9  -1 1407.08 356.068  19
  -4  -9   1 1616.43 372.398  18
   3  -9  -1 5188.69 661.842  19
   3  -9  -1 5282.12 736.593  18
   3  -9  -1 5140.51 632.000  21
  -3  -9   1 5173.21 668.152  18
  -3  -9   1 4781.20 655.508  31
   2  -9  -1 39209.9 1995.64  18
   2  -9  -1 34522.0 1658.22  19
  -2  -9   1 36617.9 1809.79  18
  -2  -9   1 35052.6 1699.76  31
   1  -9  -1 38742.9 1747.29  32
  -1  -9   1 40629.3 1793.61  31
   1  -9  -1 39538.7 1972.01  18
   1  -9  -1 37094.4 1707.35  31
  -1  -9   1 42700.5 2003.85  18
   1  -9  -1 38277.1 1730.75  19
   0  -9  -1 113991. 2962.89  31
   0  -9   1 130084. 3587.48  18
   0  -9  -1 127059. 3057.33  32
   0  -9  -1 124075. 3071.59  19
   0  -9   1 120066. 3026.36  31
   0  -9  -1 116420. 3332.35  18
   1  -9   1 3531.35 633.017  18
   1  -9   1 4817.74 587.876  19
  -1  -9  -1 4349.00 554.936  32
  -1  -9  -1 4434.36 501.394  24
  -1  -9  -1 4320.79 589.745  31
   1  -9   1 3771.03 547.653  31
   2  -9   1 156.924 158.551  31
   2  -9   1 37.9433 148.779  19
  -2  -9  -1 262.291 177.292  32
   2  -9   1-212.324 291.638  18
  -2  -9  -1 50.7007 148.935  31
  -2  -9  -1 245.994 183.982  24
   3  -9   1 31512.6 1666.24  20
   3  -9   1 31000.4 1824.50  18
   3  -9   1 30019.0 1493.71  19
  -3  -9  -1 28036.8 1539.85  31
  -3  -9  -1 30161.0 1407.34  24
   4  -9   1 999.571 312.848  20
   4  -9   1 1130.39 323.448  19
   4  -9   1 790.275 279.603  18
  -4  -9  -1 1016.83 309.014  31
  -4  -9  -1 1177.64 330.109  24
  -5  -9  -1-17.2377 143.667  24
   5  -9   1 56.3728 164.345  18
  -5  -9  -1-67.8000 200.028  31
   5  -9   1-66.0508 145.719  20
  -6  -9  -1 13239.3 1103.85  24
  -6  -9  -1 13044.9 1143.78  31
   6  -9   1 14240.9 1279.12  18
   6  -9   1 13288.4 1187.76  20
  -7  -9  -1 13778.4 1205.07  31
  -7  -9  -1 15278.6 1245.89  24
   7  -9   1 14974.9 1293.94  20
   7  -9   1 13609.0 1213.03  18
   8  -9   1 13295.1 613.714   8
  -8  -9  -1 14922.2 694.780  25
   8  -9   1 13643.5 630.444   7
  -8  -9  -1 14636.0 657.580  12
   9  -9   1 460.470 152.509   7
  -9  -9  -1 608.127 164.177  25
   9  -9   1 785.580 181.802   8
  -9  -9  -1 438.209 134.610  13
 -10  -9  -1 318.062 127.550  13
  10  -9   1-73.2075 129.243   7
 -10  -9  -1 100.246 115.599  25
 -11  -9  -1 1635.30 247.341  25
 -11  -9  -1 1855.99 242.500  13
  11  -9   1 1783.38 253.332   7
 -12  -9  -1 2500.32 299.804  25
  12  -9   1 2688.91 304.379   7
  13  -9   1 7780.14 470.805   7
 -13  -9  -1 7355.63 482.930  25
 -14  -9  -1 3544.51 316.440  25
  14  -9   1 3616.93 306.448   7
 -15  -9  -1 7324.16 394.789  25
  15  -9   1 6755.71 372.399   7
  16  -9   1 2195.20 181.339   7
 -16  -9  -1 2316.06 199.996  25
 -16 -10   1 55.0047 63.1320  25
  16 -10  -1-203.928 95.6126   7
 -15 -10   1 4140.15 277.400  25
  15 -10  -1 4187.36 277.481   7
  14 -10  -1 2200.89 243.649   7
 -14 -10   1 2444.82 253.566  25
 -13 -10   1 6999.52 447.350  25
  13 -10  -1 8363.01 462.179   7
 -12 -10   1 134.034 118.802  25
  12 -10  -1 150.166 133.998   7
  11 -10  -1 5925.46 429.327   7
 -11 -10   1 6232.56 451.739  25
  11 -10  -1 6762.82 454.500   8
  10 -10  -1 1664.26 252.244   7
 -10 -10   1 1479.24 242.138  25
  10 -10  -1 1758.39 255.377  17
  10 -10  -1 1303.59 213.765   8
 -10 -10   1 1510.58 237.935  12
   9 -10  -1 12683.8 612.779  17
   9 -10  -1 13794.7 651.511   3
   9 -10  -1 13399.3 639.889   7
   9 -10  -1 12860.7 622.543   8
  -9 -10   1 13380.7 646.356  12
  -9 -10   1 13375.7 678.564  25
  -8 -10   1 4864.71 403.845  12
   8 -10  -1 4655.56 375.153   8
   8 -10  -1 4852.47 385.359   7
   8 -10  -1 4980.25 407.544   3
   8 -10  -1 4899.71 379.931  17
  -8 -10   1 5436.61 430.860  25
   7 -10  -1 104039. 1700.95   7
   7 -10  -1 103239. 1692.19  17
  -7 -10   1 102740. 1770.91  12
   7 -10  -1 103382. 1746.23   3
  -6 -10   1 21015.8 793.792  12
  -6 -10   1 21002.9 1533.22  31
   6 -10  -1 22763.9 1592.21  21
   5 -10  -1 1043.10 338.973  21
  -5 -10   1 1059.86 363.577  31
  -4 -10   1 8184.54 935.103  31
  -4 -10   1 8524.76 867.964  18
   4 -10  -1 8291.18 899.159  19
  -3 -10   1 707.106 274.079  18
   3 -10  -1 769.908 323.020  18
  -3 -10   1 490.329 282.884  31
   3 -10  -1 477.872 261.461  19
  -2 -10   1 24170.6 1552.39  18
   2 -10  -1 27274.5 1759.13  18
  -2 -10   1 25834.4 1566.31  31
   2 -10  -1 24388.5 1484.40  19
   1 -10  -1 1330.76 370.294  31
  -1 -10   1 1520.87 411.315  31
  -1 -10   1 1762.93 460.659  18
   1 -10  -1 1110.06 357.992  19
   1 -10  -1 1703.16 483.893  18
   0 -10  -1 10131.9 936.840  32
   0 -10  -1 9551.82 926.889  31
   0 -10   1 10257.3 1045.29  18
   0 -10  -1 11926.2 1026.58  19
   0 -10   1 10285.7 972.955  31
   0 -10   1 10824.2 937.200  19
   1 -10   1 8513.33 883.017  31
   1 -10   1 8945.20 844.218  19
  -1 -10  -1 7944.01 853.299  31
   1 -10   1 9233.57 1001.62  18
  -2 -10  -1 23600.4 1469.57  31
   2 -10   1 25382.7 1434.90  19
   2 -10   1 26298.6 1558.00  31
   2 -10   1 27282.8 1784.86  18
   3 -10   1 1482.36 450.879  18
  -3 -10  -1 1283.05 371.521  31
   3 -10   1 1308.40 362.964  19
   4 -10   1 217.243 229.264  18
  -4 -10  -1 182.329 184.502  31
   5 -10   1 7408.12 955.138  18
  -5 -10  -1 6906.98 864.187  31
  -6 -10  -1 1309.90 387.512  31
   6 -10   1 1581.48 425.757  18
   6 -10   1 1274.84 200.472   7
  -6 -10  -1 1296.15 205.279  12
  -7 -10  -1 4442.81 373.576  12
   7 -10   1 3556.17 315.433   8
   7 -10   1 4000.78 360.241  22
   7 -10   1 3965.49 340.487   7
  -8 -10  -1 5873.35 431.688  25
   8 -10   1 5473.20 419.386  22
   8 -10   1 5585.75 408.292   7
   8 -10   1 5572.07 403.108   8
  -8 -10  -1 5528.28 443.249  13
  -9 -10  -1 14876.9 702.478  25
   9 -10   1 13856.8 652.054   7
   9 -10   1 14307.9 639.962   8
  -9 -10  -1 15168.0 712.304  13
 -10 -10  -1 5261.85 425.011  13
  10 -10   1 4711.80 387.714   7
 -10 -10  -1 5030.72 410.462  25
 -11 -10  -1 562.220 146.592  13
 -11 -10  -1 576.342 166.605  25
 -12 -10  -1 272.466 109.974  13
 -12 -10  -1 168.303 120.979  25
 -13 -10  -1 8995.21 493.537  25
  13 -10   1 8864.10 480.727   7
 -14 -10  -1 269.201 131.788  25
  14 -10   1 40.1369 121.876   7
  15 -10   1 3953.50 267.283   7
 -15 -10  -1 4612.77 291.080  25
 -16 -10  -1 53.5975 54.2924  25
  16 -10   1-168.448 76.1268   7
 -15 -11   1 1562.45 163.525  25
  15 -11  -1 1070.48 134.640   7
 -14 -11   1 60.5356 76.3532  25
  14 -11  -1-32.4639 102.693   7
 -13 -11   1 865.019 171.943  25
  13 -11  -1 324.721 141.251   7
 -12 -11   1 462.913 141.111  25
 -12 -11   1 541.930 131.635  13
 -11 -11   1 1029.76 196.032  13
  11 -11  -1 848.416 184.080   7
 -11 -11   1 865.971 178.302  25
  10 -11  -1 13563.3 621.221  17
 -10 -11   1 14173.6 668.242  25
  10 -11  -1 13351.7 607.606   8
  10 -11  -1 14074.4 643.473   7
  -9 -11   1 3326.39 339.770  25
   9 -11  -1 3344.06 321.848  17
   9 -11  -1 3131.31 315.857   7
  -9 -11   1 3500.50 351.578  12
   9 -11  -1 2870.90 292.607   8
  -8 -11   1 535.912 160.802  12
   8 -11  -1 485.857 123.721   8
   8 -11  -1 359.470 133.769   7
   8 -11  -1 487.445 145.753  17
  -7 -11   1 43096.4 1169.86  12
   7 -11  -1 39421.8 1079.90  17
   7 -11  -1 39137.8 1069.37   8
   7 -11  -1 39886.1 1077.87   7
   7 -11  -1 39932.8 1104.43   3
   6 -11  -1 48212.7 1176.33  17
   6 -11  -1 47665.5 1175.66   3
   6 -11  -1 48172.6 1145.59   7
   6 -11  -1 50083.2 1247.31  22
   5 -11  -1-161.304 140.899   7
   5 -11  -1 133.934 100.072  22
  -5 -11   1 130.755 90.2510  12
   5 -11  -1 170.470 105.918  17
   5 -11  -1 170.246 97.4186   3
   4 -11  -1 8042.46 942.334  19
   4 -11  -1 8294.13 478.853  17
  -4 -11   1 7247.03 925.607  31
  -3 -11   1-64.3519 182.852  31
  -3 -11   1 306.063 212.733  18
   3 -11  -1-120.791 188.142  19
   2 -11  -1 105.196 153.315  19
  -2 -11   1 11.3950 185.352  31
  -2 -11   1 70.2509 176.616  18
   1 -11  -1 4685.19 731.769  31
   1 -11  -1 4541.50 679.580  19
  -1 -11   1 4439.71 701.261  31
  -1 -11   1 5229.51 780.697  18
   0 -11   1 9187.94 1046.91  18
   0 -11  -1 7841.64 921.524  31
   0 -11  -1 9478.49 973.864  19
   0 -11   1 8049.38 873.293  19
   0 -11   1 9265.49 982.428  31
   1 -11   1 867.965 309.217  19
   1 -11   1 918.038 316.776  18
  -1 -11  -1 849.678 283.088  19
   1 -11   1 1009.38 398.326  31
  -1 -11  -1 1139.49 425.155  31
   2 -11   1 6782.92 790.130  19
   2 -11   1 7132.58 957.357  18
   2 -11   1 6166.49 809.405  31
  -2 -11  -1 6263.96 832.144  31
  -3 -11  -1 6111.83 837.126  31
   3 -11   1 6271.04 910.255  18
   4 -11   1 133.044 175.123  18
   4 -11   1 9.00422 77.8604  22
  -4 -11  -1 178.997 200.876  31
   5 -11   1 14.4858 88.3330  17
  -5 -11  -1 183.192 104.639  12
   5 -11   1 14.0677 143.247   7
   5 -11   1 280.621 120.577  22
  -6 -11  -1 8869.45 533.228  12
   6 -11   1 8250.55 479.993   7
   6 -11   1 8709.52 491.638  17
   6 -11   1 8682.77 531.512  22
   7 -11   1 297.096 118.697  17
   7 -11   1 252.263 96.6225   8
  -7 -11  -1 55.2656 115.216  12
  -7 -11  -1 329.741 158.034  13
   7 -11   1-22.6992 106.957  22
   7 -11   1-105.308 165.869   7
   8 -11   1 169.545 113.427  22
  -8 -11  -1 316.999 147.568  13
   8 -11   1 439.897 162.696   8
  -9 -11  -1-95.6685 115.240  25
  -9 -11  -1 92.6019 103.404  13
   9 -11   1 4.63739 149.081   7
 -10 -11  -1 1635.03 239.188  13
  10 -11   1 1202.59 216.290   7
 -10 -11  -1 1645.85 233.216  25
 -11 -11  -1-135.721 103.323  25
 -11 -11  -1 42.8694 82.9182  13
  11 -11   1-159.443 195.455   7
 -12 -11  -1 854.986 169.895  25
  12 -11   1 890.503 177.905   7
 -12 -11  -1 1023.21 167.026  13
 -13 -11  -1-45.3294 91.1644  25
  13 -11   1-117.171 131.272   7
 -14 -11  -1 232.428 99.2128  25
  14 -11   1-51.9923 106.571   7
  15 -11   1-195.331 106.282   7
 -15 -11  -1-30.3701 65.8133  25
  14 -12  -1 555.451 98.3798   7
 -14 -12   1 1022.82 131.154  25
 -13 -12   1 114.143 69.5594  13
 -13 -12   1 75.1792 71.0426  25
 -12 -12   1 2653.46 257.573  25
 -12 -12   1 2952.75 268.314  13
 -11 -12   1 445.268 141.404  13
 -11 -12   1 481.664 131.919  25
  11 -12  -1 149.526 123.328   7
 -10 -12   1 8902.48 501.397  25
  10 -12  -1 7831.58 467.106   7
  10 -12  -1 8322.14 473.690   8
  10 -12  -1 7712.90 467.796  17
 -10 -12   1 7453.74 476.654  13
   9 -12  -1-77.4693 116.575  17
   9 -12  -1-79.2532 135.830   8
   9 -12  -1-395.490 181.405   7
  -9 -12   1 58.4823 112.136  12
   8 -12  -1 120.116 137.170   8
   8 -12  -1 177.749 103.118  17
   8 -12  -1 95.5269 139.789   7
  -8 -12   1 198.122 119.456  12
   7 -12  -1 18625.3 756.950  17
   7 -12  -1 20871.2 799.096  22
   7 -12  -1 18304.1 730.309   7
   7 -12  -1 18667.5 743.520   8
  -7 -12   1 18266.6 771.295  12
  -6 -12   1 5105.25 419.520  12
   6 -12  -1 5535.39 418.119  17
   6 -12  -1 5347.73 389.531   7
   6 -12  -1 5772.67 438.733  22
   5 -12  -1 85.1205 90.8675  17
  -5 -12   1 109.672 98.1390  12
   5 -12  -1 45.4386 104.753  22
   5 -12  -1 30.0898 124.808   7
  -4 -12   1 12747.6 645.170  12
  -4 -12   1 13580.1 595.938  22
  -4 -12   1 13331.8 652.857  17
   4 -12  -1 13177.4 654.202  22
   4 -12  -1 12327.7 611.531  17
   3 -12  -1 17313.7 738.047  22
   3 -12  -1 15800.4 689.359  17
  -3 -12   1 17362.1 742.010  17
  -3 -12   1 17505.2 685.904  22
  -3 -12   1 16117.8 718.801  12
  -2 -12   1 23171.5 838.106  17
  -2 -12   1 22961.9 793.985  22
  -2 -12   1 22918.9 847.893  12
   2 -12  -1 22813.9 827.536  17
   2 -12  -1 23156.4 839.644  22
   1 -12  -1 3492.52 323.092  22
   1 -12  -1 3647.17 335.853  17
  -1 -12   1 3377.09 324.321  17
  -1 -12   1 3523.96 315.874  22
  -1 -12   1 4320.82 702.218  19
  -1 -12   1 3669.12 340.621  12
   0 -12  -1 71.9547 94.7190  22
   0 -12   1-22.0773 93.8793  17
   0 -12   1 1.24191 182.798  19
   0 -12  -1 161.423 98.9613  17
   0 -12   1 132.138 80.8327  22
  -1 -12  -1 9426.82 537.054  17
   1 -12   1 7989.40 428.675   7
   1 -12   1 7896.08 487.046  17
   1 -12   1 8568.48 503.480  22
  -1 -12  -1 8085.92 480.336  22
  -2 -12  -1 14571.0 667.880  17
   2 -12   1 13897.6 648.258  22
   2 -12   1 13626.0 565.420   7
  -2 -12  -1 14763.0 669.993  12
   2 -12   1 13866.8 637.647  17
  -2 -12  -1 14572.0 644.191  22
  -2 -12  -1 14997.2 676.741  13
  -3 -12  -1 1009.45 187.705  12
   3 -12   1 901.055 168.855  22
  -3 -12  -1 1022.67 181.169  17
  -3 -12  -1 926.901 191.630  13
   3 -12   1 1098.64 193.403   7
   3 -12   1 976.027 176.438  17
   4 -12   1 13391.0 670.362  22
  -4 -12  -1 14989.6 710.908  13
  -4 -12  -1 15634.2 697.304  17
  -4 -12  -1 15095.7 699.725  12
   4 -12   1 13424.1 598.957   7
   4 -12   1 14040.6 642.695  17
   5 -12   1 781.767 140.200   7
   5 -12   1 954.771 185.027  17
   5 -12   1 1037.61 206.308  22
  -5 -12  -1 843.621 172.592  12
  -5 -12  -1 1007.33 189.037  17
  -5 -12  -1 1096.11 208.186  13
  -6 -12  -1 4536.28 388.403  12
  -6 -12  -1 4963.54 426.812  13
   6 -12   1 4782.28 403.200  22
   6 -12   1 4449.58 367.153  17
   6 -12   1 4201.61 344.440   7
   7 -12   1-61.5241 111.986  22
  -7 -12  -1 98.9219 115.753  13
   7 -12   1 54.5085 85.7405  17
   7 -12   1-70.6279 162.333   7
   8 -12   1 92.8167 90.6003  22
  -8 -12  -1 177.829 136.968  13
   8 -12   1 131.283 140.521   7
  -9 -12  -1-83.3328 126.925  13
   9 -12   1-359.931 172.850   7
 -10 -12  -1 876.351 175.511  13
 -10 -12  -1 970.614 166.549  25
 -11 -12  -1 1004.82 163.270  25
 -11 -12  -1 950.667 165.368  13
  11 -12   1 483.657 145.449   7
 -12 -12  -1 3584.00 289.599  13
  12 -12   1 3588.64 291.079   7
 -12 -12  -1 3273.64 273.224  25
  13 -12   1-448.552 146.871   7
 -13 -12  -1 52.6058 69.3714  25
 -14 -12  -1 535.975 100.505  25
  14 -12   1 379.260 100.486   7
 -13 -13   1 1168.90 129.527  25
 -13 -13   1 1427.11 144.735  13
  13 -13  -1 1376.87 149.890   7
 -12 -13   1 55.0434 61.9226  25
 -12 -13   1-7.29205 76.7117  13
  11 -13  -1-283.698 153.515   7
 -11 -13   1 116.477 87.7285  13
  10 -13  -1 11865.2 543.263  17
  10 -13  -1 12791.1 535.534   8
  10 -13  -1 11284.4 519.423   7
 -10 -13   1 10449.5 540.572  13
   9 -13  -1 1314.97 205.290  17
   9 -13  -1 1367.59 184.810   7
   9 -13  -1 1701.85 226.488   8
  -9 -13   1 1359.27 228.844  13
   8 -13  -1 7101.11 439.064   7
   8 -13  -1 7084.80 458.962  17
   8 -13  -1 7227.01 445.727   8
  -8 -13   1 7835.08 486.698  17
  -8 -13   1 7397.39 484.524  12
  -7 -13   1 538.388 146.184  17
   7 -13  -1 468.519 102.215   8
   7 -13  -1 811.615 180.015  22
   7 -13  -1 490.983 147.625  17
   7 -13  -1 245.685 114.633   7
  -7 -13   1 787.829 194.739  12
  -6 -13   1 32672.6 1033.30  17
  -6 -13   1 31016.6 1001.22  12
   6 -13  -1 32764.7 952.387   8
   6 -13  -1 30854.6 980.446  17
   6 -13  -1 31215.6 919.196   7
   6 -13  -1 34019.3 1038.91  22
   5 -13  -1 1679.08 243.928  17
  -5 -13   1 1634.75 251.327  12
   5 -13  -1 1647.96 248.089  22
  -5 -13   1 2343.60 292.978  17
  -4 -13   1 9975.92 580.794  12
  -4 -13   1 11623.7 621.860  17
   4 -13  -1 10531.1 574.977  17
   4 -13  -1 11231.7 610.333  22
  -3 -13   1 15174.4 655.709  22
   3 -13  -1 14023.5 663.646  17
   3 -13  -1 13946.8 677.264  22
  -3 -13   1 14603.0 695.577  12
  -3 -13   1 13928.8 688.840  17
  -2 -13   1 1660.45 252.146  12
   2 -13  -1 1562.98 232.338  22
  -2 -13   1 1586.74 221.015  22
  -2 -13   1 1118.12 206.713  17
   2 -13  -1 1488.26 232.958  17
   1 -13  -1 994.343 188.680  22
   1 -13  -1 866.524 171.011  17
  -1 -13   1 778.021 157.222  17
  -1 -13   1 1081.38 202.576  12
  -1 -13   1 1187.64 203.548  22
   0 -13  -1 22126.1 825.604  22
   0 -13  -1 21540.7 835.069  17
   0 -13   1 22607.8 825.203  22
   0 -13   1 20953.2 814.798  17
  -1 -13  -1 4669.09 397.772  17
  -1 -13  -1 5255.53 398.178  22
  -1 -13  -1 4905.26 386.304  13
   1 -13   1 4923.25 380.243   7
   1 -13   1 4848.81 394.294  22
   1 -13   1 4229.43 381.276  17
  -2 -13  -1 1970.56 259.628  17
   2 -13   1 2143.28 269.592  17
  -2 -13  -1 2241.11 271.362  13
   2 -13   1 1799.72 250.960  22
   2 -13   1 2929.29 300.974   7
   3 -13   1-136.284 131.296  17
  -3 -13  -1-79.6012 114.436  13
   3 -13   1-1.34671 118.838  22
  -3 -13  -1 24.9470 105.067  12
  -3 -13  -1 16.1185 108.256  17
  -4 -13  -1 489.079 143.755  12
  -4 -13  -1 703.576 174.237  17
   4 -13   1 546.584 155.630  17
   4 -13   1 427.932 140.845  22
  -4 -13  -1 503.496 147.312  13
   5 -13   1 120.641 112.123  22
  -5 -13  -1-119.071 106.281  12
  -5 -13  -1-11.2296 93.3371  17
   5 -13   1 9.04583 105.120  17
  -5 -13  -1 6.14700 114.109  13
   6 -13   1 1678.71 239.168   7
  -6 -13  -1 1690.57 253.570  12
   6 -13   1 1785.10 246.855  17
   6 -13   1 1472.80 233.020  22
  -6 -13  -1 1643.87 253.586  13
   7 -13   1 1.03743 91.0545  17
  -7 -13  -1-14.7582 131.668  13
   7 -13   1-203.805 152.919   7
   7 -13   1-125.174 138.070  22
   8 -13   1 9691.81 542.859  22
   8 -13   1 8558.54 489.879   7
  -8 -13  -1 9235.49 559.906  13
   9 -13   1 262.630 104.800  22
  -9 -13  -1 11.5197 114.986  13
  10 -13   1-123.175 139.951   7
 -10 -13  -1-56.8558 114.872  13
  11 -13   1 1639.84 212.719   7
 -11 -13  -1 1934.19 223.206  13
  12 -13   1 1241.69 179.969   7
 -12 -13  -1 1522.56 178.498  13
  13 -13   1 2016.05 192.028   7
 -13 -13  -1 1374.03 135.512  13
  12 -14  -1 1051.21 143.803   7
 -12 -14   1 198.005 74.0284  13
  11 -14  -1 2789.14 225.858   7
 -11 -14   1 2302.44 227.765  13
  10 -14  -1 2090.59 245.638  17
  10 -14  -1 1701.14 201.042   7
 -10 -14   1 1448.12 212.318  13
   9 -14  -1 668.273 142.802   7
  -9 -14   1 421.813 148.044  13
   9 -14  -1 637.459 146.939  17
  -8 -14   1 8365.18 522.652  13
   8 -14  -1 8702.24 449.704   7
   8 -14  -1 8564.39 491.714  17
  -8 -14   1 8582.98 488.207  17
   8 -14  -1 9055.30 453.378   8
   7 -14  -1 380.827 161.805   7
   7 -14  -1-140.187 147.111  17
  -7 -14   1 35.3314 123.567  13
   7 -14  -1 36.2827 81.7611  22
  -7 -14   1 30.7796 110.566  17
  -7 -14   1 3.18703 120.190  12
   6 -14  -1 5570.74 416.298  17
  -6 -14   1 5692.64 427.176  17
  -6 -14   1 5699.39 427.103  12
   6 -14  -1 5965.53 435.017  22
  -5 -14   1 1502.52 236.475  12
   5 -14  -1 1269.30 219.662  22
  -5 -14   1 1437.20 234.926  17
   5 -14  -1 1556.31 237.818  17
  -4 -14   1 10463.4 588.326  12
  -4 -14   1 11491.4 619.169  17
   4 -14  -1 11629.1 616.722  22
   4 -14  -1 10778.1 586.840  17
  -3 -14   1 10870.9 601.345  17
   3 -14  -1 9663.27 570.947  17
   3 -14  -1 10016.4 572.813  22
  -3 -14   1 10220.6 576.031  12
  -2 -14   1 8149.96 527.025  17
   2 -14  -1 7552.07 508.526  17
  -2 -14   1 8168.27 496.785  22
  -2 -14   1 8040.78 513.905  12
   2 -14  -1 7632.23 504.377  22
  -1 -14   1 996.836 202.749  12
  -1 -14   1 1011.08 208.835  17
  -1 -14   1 1166.15 204.559  22
   1 -14  -1 1040.99 202.483  22
   1 -14  -1 1121.62 221.563  17
   0 -14  -1 8815.39 529.478  22
   0 -14  -1 9633.54 566.313  17
   0 -14   1 8140.65 521.346  17
   0 -14   1 8852.07 523.186  22
   1 -14   1 0.56001 104.357  22
  -1 -14  -1 106.710 108.415  17
   1 -14   1-126.514 122.152  17
   2 -14   1 21540.6 732.927   7
   2 -14   1 22009.8 843.763  17
  -2 -14  -1 23613.2 881.065  17
  -2 -14  -1 23268.5 847.613  13
   2 -14   1 22544.3 845.904  22
  -3 -14  -1 5054.19 401.195  12
  -3 -14  -1 5006.89 418.397  17
   3 -14   1 4539.26 395.988  17
  -3 -14  -1 4779.98 404.238  13
   3 -14   1 4724.93 404.349  22
   3 -14   1 6341.63 423.942   7
  -4 -14  -1 40.0459 101.960  13
   4 -14   1-119.140 132.318  17
   4 -14   1 139.425 120.607  22
  -4 -14  -1 49.4791 110.637  12
  -4 -14  -1 137.509 121.708  17
   5 -14   1 5368.82 408.563  17
   5 -14   1 5418.50 428.595  22
  -5 -14  -1 5695.51 446.684  13
  -5 -14  -1 6233.59 445.274  17
   6 -14   1 331.957 142.219  22
   6 -14   1 382.370 134.075  17
  -6 -14  -1 163.491 109.815  13
   7 -14   1 1421.93 208.980  17
   7 -14   1 1770.79 244.070  22
  -7 -14  -1 1637.86 250.565  13
   8 -14   1-91.6873 109.677  17
   8 -14   1 55.9361 101.094  22
  -8 -14  -1-21.5895 124.864  13
  -9 -14  -1-91.2655 129.630  13
   9 -14   1 213.474 85.1199  22
  10 -14   1 1805.40 242.096   7
 -10 -14  -1 171.293 107.665  13
 -11 -14  -1-41.1310 77.6022  13
  11 -14   1 1602.92 210.436   7
  12 -14   1 1784.87 191.012   7
 -12 -14  -1 46.0764 62.7011  13
 -11 -15   1 1429.56 156.409  13
  11 -15  -1 2832.03 193.847   7
  10 -15  -1 2011.61 194.359   7
 -10 -15   1 19.7660 76.2933  13
   9 -15  -1 4193.85 272.386   8
   9 -15  -1 2837.84 247.203   7
   8 -15  -1 220.948 102.621  17
  -8 -15   1 252.113 115.610  13
  -8 -15   1 278.167 101.472  17
  -7 -15   1 1985.40 245.464  17
   7 -15  -1 2066.00 255.145  17
  -7 -15   1 2387.43 280.650  13
  -6 -15   1 4407.59 374.436  17
   6 -15  -1 4826.05 368.231  22
   6 -15  -1 4199.30 355.093  17
  -6 -15   1 4082.39 354.491  13
  -6 -15   1 4088.89 348.532  12
  -5 -15   1 16017.1 707.954  17
  -5 -15   1 15228.8 669.332  12
   5 -15  -1 16583.3 699.382  22
  -5 -15   1 15385.6 686.448  13
   5 -15  -1 15303.6 682.287  17
  -4 -15   1 16.6548 108.770  13
   4 -15  -1 0.54708 108.759  22
   4 -15  -1-21.2438 115.921  17
  -4 -15   1 111.775 111.555  12
  -4 -15   1 97.6338 121.098  17
  -3 -15   1 807.323 179.536  13
   3 -15  -1 734.075 183.451  22
  -3 -15   1 900.410 186.871  12
   3 -15  -1 718.844 187.204  17
  -3 -15   1 948.973 197.564  17
  -2 -15   1 21393.7 800.637  12
  -2 -15   1 20158.0 817.178  17
   2 -15  -1 19863.4 807.103  17
   2 -15  -1 19379.0 788.214  22
  -2 -15   1 20949.7 782.869  13
  -1 -15   1 10908.3 568.935  22
   1 -15  -1 10333.5 591.587  17
  -1 -15   1 11208.7 612.999  17
   0 -15  -1 23498.5 874.310  17
   0 -15   1 22545.9 873.135  17
   0 -15   1 24466.3 860.070  22
   1 -15   1 874.235 207.831  22
  -1 -15  -1 1034.47 238.893  17
   1 -15   1 1162.09 242.625  17
   2 -15   1 7455.48 489.016  17
  -2 -15  -1 7690.98 481.256  13
  -2 -15  -1 7482.30 496.986  17
   2 -15   1 7457.25 486.180  22
   3 -15   1 10559.1 581.860  22
  -3 -15  -1 11577.0 604.892  17
  -3 -15  -1 11398.0 587.335  13
   3 -15   1 10135.8 564.313  17
   4 -15   1 7178.96 481.394  22
  -4 -15  -1 7635.52 490.651  13
   4 -15   1 6839.46 459.887  17
  -4 -15  -1 8074.27 501.455  17
   5 -15   1 5272.35 418.633  22
   5 -15   1 5894.46 415.744  17
  -5 -15  -1 5991.03 421.515  17
  -5 -15  -1 5195.76 412.662  13
   6 -15   1 16747.9 695.024  22
   6 -15   1 18553.4 710.038  17
  -6 -15  -1 17579.1 721.660  13
  -7 -15  -1 3223.02 319.489  13
   7 -15   1 3150.36 293.850  22
   7 -15   1 3445.51 300.588  17
   8 -15   1 300.213 106.259  22
  -8 -15  -1 316.766 138.416  13
   9 -15   1 5246.25 316.906  22
  -9 -15  -1 5420.04 357.719  13
  10 -15   1 3163.38 270.823   7
 -10 -15  -1 40.0306 71.0322  13
 -11 -15  -1 1410.75 159.744  13
  11 -15   1 3609.77 238.938   7
 -10 -16   1 1117.58 139.637  13
   9 -16  -1 3301.14 244.108  17
  -9 -16   1 2533.29 222.303  13
  -8 -16   1 597.797 139.528  13
   8 -16  -1 797.283 138.861  17
  -7 -16   1 549.277 139.810  13
  -7 -16   1 570.062 125.555  17
   7 -16  -1 543.809 130.476  17
  -6 -16   1 481.369 148.917  13
   6 -16  -1 409.463 129.902  17
  -6 -16   1 585.287 152.399  17
  -5 -16   1 74.3609 104.263  17
  -5 -16   1 61.8246 87.5762  12
   5 -16  -1-176.783 141.566  17
  -5 -16   1 34.8702 101.971  13
  -4 -16   1 1055.54 201.680  17
  -4 -16   1 999.132 176.667  13
  -4 -16   1 1439.53 209.414  12
   4 -16  -1 1049.28 199.933  17
   3 -16  -1 1.81330 89.4103   6
  -3 -16   1 32.8077 82.3929  12
   3 -16  -1 118.036 130.479  17
  -3 -16   1-130.833 105.869  13
  -3 -16   1 174.962 122.511  17
  -2 -16   1 172.727 101.636  12
   2 -16  -1-90.9126 143.556  17
  -2 -16   1 72.7530 128.887  17
  -1 -16   1 5329.07 424.201  17
   1 -16  -1 5371.25 417.923  17
   0 -16   1 10551.3 572.852  17
   0 -16  -1 10725.2 574.893  17
   0 -16   1 10091.8 546.860  22
  -1 -16  -1 4443.10 378.913  17
   1 -16   1 4418.04 377.629  17
   1 -16   1 4041.15 349.179  22
   2 -16   1 6655.59 450.979  17
  -2 -16  -1 6716.03 451.880  17
  -2 -16  -1 6729.55 416.354  13
   2 -16   1 6649.55 457.510  22
  -3 -16  -1 224.548 110.646  17
   3 -16   1 462.217 146.299  17
   3 -16   1 329.840 148.219  22
  -3 -16  -1 581.626 149.392  13
  -4 -16  -1 409.111 132.843  13
   4 -16   1 379.404 137.182  22
  -4 -16  -1 292.545 108.943  17
   4 -16   1 223.683 125.230  17
   5 -16   1 3944.39 337.500  22
  -5 -16  -1 3750.31 310.788  17
  -5 -16  -1 4008.52 334.180  13
   5 -16   1 4121.89 335.035  17
   6 -16   1 1107.62 180.775  17
   6 -16   1 1080.21 186.021  22
  -6 -16  -1 1036.46 184.071  13
   7 -16   1 428.332 119.548  17
  -7 -16  -1 428.358 134.099  13
   8 -16   1 1025.45 146.273  22
  -8 -16  -1 861.392 158.192  13
   9 -16   1 2901.36 233.182   7
  -9 -16  -1 10.7887 68.3778  13
 -10 -16  -1 244.530 86.2222  13
  -9 -17   1 2374.79 177.742  13
  -8 -17   1 1135.64 146.315  13
   8 -17  -1 1747.68 170.480  17
  -7 -17   1 3602.04 262.557  13
  -7 -17   1 3481.45 236.630  17
   7 -17  -1 3633.60 260.143  17
  -6 -17   1 690.490 138.947  13
   6 -17  -1 576.768 122.713  17
  -6 -17   1 624.889 126.866  17
  -5 -17   1 880.365 156.972  13
   5 -17  -1 610.396 135.054  17
  -5 -17   1 1024.67 165.533  17
   4 -17  -1-41.7050 115.030  17
  -4 -17   1 20.4364 81.4911  13
  -4 -17   1 10.2452 92.6653  17
  -3 -17   1 329.943 107.923  13
  -3 -17   1 497.596 157.211  17
   3 -17  -1 34.4225 134.251  17
   3 -17  -1 337.830 109.489   6
   2 -17  -1 14831.1 621.649  17
   2 -17  -1 15351.0 594.168   6
  -2 -17   1 14892.4 617.852  17
   1 -17  -1 2873.22 294.513  17
  -1 -17   1 2451.30 274.473  17
   0 -17   1 1682.26 240.415  17
   0 -17  -1 1861.63 242.154  17
   1 -17   1-44.9522 126.931  17
  -1 -17  -1 50.7682 109.411  17
   2 -17   1-71.6065 121.230  17
  -2 -17  -1 53.9176 101.826  17
  -3 -17  -1 1161.75 197.367  17
   3 -17   1 1197.64 202.346  22
  -3 -17  -1 1210.15 166.092  13
   3 -17   1 1068.79 196.200  17
  -4 -17  -1 19332.4 649.676  17
   4 -17   1 18859.7 672.619  22
  -4 -17  -1 19188.8 637.906  13
   4 -17   1 19534.5 666.378  17
   5 -17   1 1247.17 178.941  22
  -5 -17  -1 1253.29 164.329  17
  -5 -17  -1 1142.43 171.057  13
   5 -17   1 1157.96 174.902  17
  -6 -17  -1 72.9475 79.0383  13
   6 -17   1 99.5755 83.8482  17
   7 -17   1 497.235 97.0385  17
  -7 -17  -1 629.891 124.138  13
  -8 -17  -1 739.432 119.309  13
  -6 -18   1 65.3912 52.6051  13
   6 -18  -1 19.1146 65.6619  17
  -5 -18   1 4041.64 255.555  17
  -5 -18   1 3944.34 240.052  13
   5 -18  -1 3773.45 260.204  17
   4 -18  -1 7964.81 390.564  17
  -4 -18   1 7423.16 370.392  17
  -3 -18   1 1096.73 172.949  17
   3 -18  -1 909.433 151.949  17
   2 -18  -1 505.183 106.815   6
   2 -18  -1 504.487 134.999  17
  -2 -18   1 464.019 131.582  17
   1 -18  -1 1273.74 164.844   6
   1 -18  -1 1239.64 183.104  17
  -1 -18   1 1165.58 181.660  17
   0 -18  -1 2073.98 228.421  17
   0 -18  -1 1870.28 204.749   6
   0 -18   1 1716.73 216.060  17
   1 -18   1 274.914 110.134  17
  -1 -18  -1 380.959 122.610  17
  -2 -18  -1 1270.76 172.282  17
   2 -18   1 1444.01 194.552  17
   3 -18   1 85.6076 84.9477  17
  -3 -18  -1 58.0845 70.9020  17
  -4 -18  -1 18496.3 536.999  17
   4 -18   1 19786.3 592.236  17
  -4 -18  -1 19176.6 530.439  13
   5 -18   1 66.5381 63.9151  17
  -5 -18  -1 150.793 61.4530  13
  -6 -18  -1 2681.34 193.456  13
   3 -19  -1-1.51720 61.5806  17
   2 -19  -1 463.330 95.2973  17
  -2 -19   1 589.775 107.222  17
   1 -19  -1 630.358 114.005  17
  -1 -19   1 810.085 124.238  17
  -1 -19   1 837.806 116.254   6
   0 -19  -1 692.295 112.176   6
   0 -19   1 622.812 121.156  17
   0 -19  -1 404.850 96.0168  17
  -1 -19  -1 315.260 82.3241   6
  -1 -19  -1 207.008 73.6399  17
   1 -19   1 434.207 95.4069  17
   2 -19   1 410.566 94.6595  17
  -2 -19  -1 481.748 96.0350   6
  -3 -19  -1 398.142 87.3527   6
   3 -19   1 330.341 77.1583  17
  18   0  -2 1280.33 153.656  15
  17   0  -2 3259.02 275.003  15
  16   0  -2 1064.53 193.962  15
  15   0  -2 560.499 163.303  15
  14   0  -2 16107.2 711.100  15
  13   0  -2 26388.8 903.007  15
  13   0  -2 27981.4 948.921  16
  12   0  -2 4714.01 386.399  15
  12   0  -2 4782.26 398.474  16
  11   0  -2 18085.4 1415.27   1
  11   0  -2 18443.2 1394.02  27
  11   0  -2 17115.6 1275.28  26
  10   0  -2 6307.55 735.427  26
  10   0  -2 7166.78 830.929  27
  10   0  -2 7051.83 850.918   1
   9   0  -2 13909.0 1028.25  26
   9   0  -2 12986.7 1091.36   1
   9   0  -2 14524.9 1083.33  27
   8   0  -2 20894.4 1303.57   1
   8   0  -2 22160.4 1234.70  27
   8   0  -2 20932.1 1188.54  26
   7   0  -2 842.577 262.368   1
   7   0  -2 921.537 250.915  27
   6   0  -2 20353.1 1086.11   1
   6   0  -2 21322.4 1034.15  26
   6   0  -2 21022.2 1004.92  27
   5   0  -2 1093.31 281.333   1
   5   0  -2 683.587 193.196  27
   5   0  -2 1035.69 241.767  26
   4   0  -2 172671. 2546.00   1
   4   0  -2 179084. 2481.54  26
   4   0  -2 178898. 2358.17  27
   3   0  -2 274654. 2855.24   1
   3   0  -2 270547. 2159.18  32
   2   0  -2 63630.3 1154.37   1
   2   0  -2 58633.9 1115.85  26
   1   0  -2 115876. 1360.12  26
   0   0  -2 254482. 1837.15  26
   0   0  -2 251545. 1913.49  24
   1   0   2 253303. 1429.54  27
  -1   0  -2 247319. 1925.97  24
   2   0   2 8246.95 436.246  30
   2   0   2 8403.14 368.588  27
   3   0   2 520116. 1834.70  29
   3   0   2 513214. 3987.72  30
   4   0   2 186045. 2016.69  28
   4   0   2 189066. 2462.26  27
   5   0   2 35177.7 1184.32  27
   5   0   2 32356.9 889.912  28
   6   0   2 13839.5 834.557  27
   6   0   2 13802.2 614.523  28
   7   0   2 269.435 223.061   1
   7   0   2 97.3722 196.677  27
   8   0   2 1689.76 367.630  27
   8   0   2 823.569 336.793   1
   9   0   2 1016.63 374.936   1
   9   0   2 1079.16 302.149  27
  10   0   2 10386.0 969.651  27
  10   0   2 11012.8 1103.29   1
  11   0   2 3534.95 632.549  27
  11   0   2 3882.06 678.945   1
  12   0   2 10173.2 567.380  15
 -12   0  -2 10529.5 539.176  25
  13   0   2 44620.8 1171.45  15
  14   0   2 13843.4 667.819  15
  15   0   2 14706.9 650.563  15
  15   0   2 14204.5 646.170  10
  16   0   2 9230.86 496.495  10
  17   0   2 3109.77 266.800  10
  18   0   2 1996.83 185.464  10
  18   1  -2 822.302 127.527  15
  18  -1  -2 1072.50 144.303   7
  18  -1  -2 902.046 130.125  10
  18  -1  -2 984.016 141.796  15
  17  -1  -2 1586.40 204.741  15
  17   1  -2 1705.84 210.982  15
  16   1  -2 2792.00 282.366  15
  16  -1  -2 3093.36 294.140  15
  15  -1  -2 887.483 192.800  15
  15   1  -2 752.759 177.709  15
  14  -1  -2 156.577 118.947  15
 -14  -1   2 158.267 102.971  25
  14  -1  -2-19.2879 118.075  16
  14   1  -2 153.879 118.982  15
 -13  -1   2 111.457 113.517  25
  13   1  -2 205.012 114.015  15
  13   1  -2-8.96469 117.438  16
  13  -1  -2-8.15917 99.0170  16
  13  -1  -2 185.983 99.2192  15
  12   1  -2 4700.36 384.238  16
  12   1  -2 4352.31 385.329  15
  12  -1  -2 3961.50 360.020  15
  12  -1  -2 4233.06 369.577  16
 -12  -1   2 5218.92 407.054  25
  11   1  -2 2043.15 514.854   1
  11  -1  -2 2390.76 525.454   1
  11  -1  -2 2475.31 490.054  26
  11   1  -2 1674.49 433.712  27
  11   1  -2 1926.59 463.581  26
  10   1  -2 107.217 170.023  26
  10   1  -2 85.5775 165.264   1
  10   1  -2 354.722 260.846  27
  10  -1  -2 670.823 284.667  27
  10  -1  -2-208.413 244.479   1
  10  -1  -2-158.449 166.792  26
   9  -1  -2 1883.86 441.420   1
   9  -1  -2 1705.30 367.816  26
   9   1  -2 2174.72 469.214   1
   9   1  -2 1609.68 393.410  27
   9  -1  -2 2058.17 435.724  27
   9   1  -2 1503.66 356.403  26
   8  -1  -2 20801.9 1158.00  26
   8   1  -2 21924.1 1232.56  26
   8  -1  -2 20144.5 1251.19   1
   8  -1  -2 21460.8 1225.57  27
   8   1  -2 19123.2 1259.22   1
   8   1  -2 21098.2 1216.52  27
   7  -1  -2 201.257 189.086  27
   7   1  -2 485.170 217.826  27
   7   1  -2 322.759 220.168  26
   7  -1  -2 351.102 207.216   1
   7   1  -2 230.449 194.630   1
   7  -1  -2 299.694 161.518  26
   6  -1  -2 681.749 231.119  27
   6  -1  -2 568.170 231.988   1
   6   1  -2 1262.80 331.082  26
   6   1  -2 394.559 210.037   1
   6  -1  -2 443.115 205.299  26
   5  -1  -2 53385.6 1433.55  27
   5  -1  -2 50677.9 1553.01   1
   5  -1  -2 53980.3 1456.76  26
   4  -1  -2 58755.4 1390.81  26
   4  -1  -2 52868.7 1215.38  32
   4  -1  -2 56050.9 1314.72  27
   4  -1  -2 55857.9 1423.24   1
   4   1  -2 57671.6 1504.44   1
   3  -1  -2 410217. 2993.65  27
   3   1  -2 406233. 2079.94  32
   3  -1  -2 411635. 3047.74  32
   3  -1  -2 406204. 3304.71  26
   3  -1  -2 409586. 3356.76   1
   3   1  -2 409556. 3461.57   1
   3   1  -2 403789. 3478.40  26
  -2  -1   2 276327. 1416.23  20
   2   1  -2 294561. 2543.92  26
   2  -1  -2 279366. 2452.88  26
   2  -1  -2 286514. 2466.80   1
   2   1  -2 265274. 2369.88   1
   1  -1  -2 76952.5 1187.73  26
   1  -1  -2 73985.2 1119.30  19
   1  -1  -2 75115.1 757.394  33
   1   1  -2 74731.8 1079.94  26
   0  -1  -2 7593.15 317.205  19
   0   1  -2 7592.29 287.855  24
   0  -1  -2 7538.84 357.210  26
   0   1  -2 7184.16 323.398   2
   0   1  -2 7259.06 279.927  26
   0  -1   2 7685.73 319.764  30
   1  -1   2 10724.8 413.206  30
  -1   1  -2 10553.5 295.415  26
  -1   1  -2 10634.3 337.840  24
   1  -1   2 10891.2 270.055  31
  -1   1  -2 10138.8 439.270   2
   1  -1   2 10809.8 345.497  33
   1   1   2 10980.9 474.449  30
   2  -1   2 411847. 3001.17  28
   2  -1   2 410516. 2449.79  29
   2  -1   2 409596. 2970.61  30
   3  -1   2 227070. 1775.67  29
   3  -1   2 228212. 2373.53  28
   3  -1   2 228337. 2366.47  27
   3   1   2 222483. 2629.76  30
  -3  -1  -2 225240. 1605.23  31
   4  -1   2 37423.8 1035.02  28
   4   1   2 35796.5 1203.21  30
   4  -1   2 36653.1 1103.82  27
   5  -1   2 1767.13 286.938  21
   5  -1   2 1226.80 213.320  28
   5   1   2 1244.51 169.737  28
   6  -1   2 47917.6 1574.18  27
   6  -1   2 51485.8 1594.48  21
   6  -1   2 48828.4 1764.44   1
   6  -1   2 51612.2 1382.16  28
   6   1   2 48619.7 1580.05  27
   7  -1   2 205.963 182.486   1
   7   1   2 547.884 220.511  27
   7  -1   2 467.172 206.735  21
   7  -1   2 371.458 234.066  27
   7   1   2 378.912 253.195   1
   8  -1   2 63540.0 2327.82   1
   8   1   2 61109.2 2085.89  27
   8   1   2 63571.5 2419.47   1
   8  -1   2 64158.4 2140.08  27
   9  -1   2 121897. 3424.54   1
   9  -1   2 112600. 3047.28  27
   9   1   2 119781. 3469.68   1
   9   1   2 119274. 3102.85  27
  10   1   2 1656.33 465.201   1
  10  -1   2 1940.30 463.862   1
  10   1   2 1556.60 386.677  27
  11   1   2 214.262 130.315  27
 -11  -1  -2-19.2693 284.144   2
  11  -1   2 498.976 295.489   1
  11   1   2 789.376 371.509   1
 -12  -1  -2 8145.74 495.023  25
  12   1   2 8780.84 524.191  15
  12  -1   2 7966.07 495.428  15
  13   1   2 366.137 143.676  15
 -13  -1  -2 674.470 152.587  25
  13  -1   2 282.392 126.480  15
  14   1   2 641.932 167.419  15
 -14  -1  -2 445.563 117.468  25
  14  -1   2 556.430 168.355  15
 -15  -1  -2 1811.42 222.770  25
  15  -1   2 1440.61 227.500  15
  15   1   2 1509.14 235.642  10
  15  -1   2 1508.44 236.736  10
  15   1   2 1736.21 240.613  15
  16   1   2 3130.44 297.449  10
  16  -1   2 3037.83 297.288  10
  17  -1   2 193.227 112.659  10
  17   1   2 198.302 109.369  10
  18   1   2 1112.29 141.532  10
  18  -1   2 1127.45 138.269  10
  18   2  -2 2115.96 188.455  15
  18  -2  -2 1988.59 190.173  15
  18  -2  -2 1987.80 186.920   7
  18  -2  -2 1785.70 165.661  10
  17   2  -2 2647.55 242.359  15
  17  -2  -2 2517.83 237.607  15
  16   2  -2 4868.68 356.531  15
 -16  -2   2 5330.35 354.383  25
  16  -2  -2 5014.06 368.633  15
  15   2  -2 117.395 113.752  15
 -15  -2   2-14.9429 90.9695  25
  15  -2  -2 180.291 114.291  15
  14   2  -2 584.110 155.175  15
  14  -2  -2 551.533 158.238  16
  14  -2  -2 623.764 173.164  15
 -14  -2   2 670.065 175.113  25
  13  -2  -2 6216.77 452.461  16
  13   2  -2 6503.63 456.479  15
  13  -2  -2 5752.17 422.657  15
 -13  -2   2 6618.52 467.734  25
 -12  -2   2 795.197 177.012  25
  12   2  -2 932.679 195.840  15
  12  -2  -2 852.335 180.091  16
  12  -2  -2 736.014 165.903  15
  12   2  -2 667.721 166.435  16
  11   2  -2 2183.85 470.504  26
  11  -2  -2 2524.01 479.305  26
  11  -2  -2 2218.34 488.145   1
  11   2  -2 2110.03 516.293   1
  11   2  -2 2403.99 525.776  27
  10   2  -2 19497.6 1348.49  26
  10   2  -2 21095.0 1418.60  27
  10  -2  -2 20540.5 1419.30   1
  10  -2  -2 21152.3 1325.72  26
  10   2  -2 22503.7 1549.59   1
   9   2  -2 12344.3 1029.39  26
   9   2  -2 13785.6 1092.30  27
   9   2  -2 14936.8 1200.02   1
   9  -2  -2 13329.8 979.024  26
   9  -2  -2 11509.8 1002.71   1
   8  -2  -2 30418.4 1510.58   1
   8   2  -2 31868.9 1639.60   1
   8  -2  -2 30772.7 1388.88  26
   7  -2  -2 121.195 131.776  26
   7  -2  -2 405.988 197.564   1
   7   2  -2 238.448 154.398   1
   6   2  -2 16046.9 1014.72   1
   6  -2  -2 16292.1 943.591   1
   6  -2  -2 16991.2 895.393  26
   5   2  -2 156.311 188.842   1
  -5  -2   2 141.413 63.3467  28
   5  -2  -2 127.723 147.035  26
   5  -2  -2 40.4978 139.802   1
  -4  -2   2 122589. 1466.80  28
   4   2  -2 118294. 2195.43   1
   4  -2  -2 119026. 1985.58  26
   4  -2  -2 118371. 2031.42  32
   4  -2  -2 118084. 2032.84   1
   3  -2  -2 444313. 3614.98  32
   3   2  -2 451126. 3647.43   1
  -3  -2   2 440740. 2914.28  28
   3  -2  -2 448765. 3516.35  26
  -2  -2   2 171518. 1483.15  20
   2  -2  -2 167023. 2111.21  19
   2   2  -2 167911. 1866.61   1
   2  -2  -2 164087. 2052.19  32
  -2  -2   2 167306. 1849.64  28
   2  -2  -2 162817. 1729.21  33
   2  -2  -2 163663. 1973.43  26
   1  -2  -2 704211. 3908.72  19
   1  -2  -2 707025. 3885.66  26
   0  -2  -2 6958.79 392.541  26
   0  -2   2 6705.35 336.247  31
   0   2  -2 6622.75 261.153  26
   0   2  -2 6970.24 300.643   2
   0  -2   2 6701.24 259.408  30
   0  -2   2 6905.43 407.318  28
   1   2   2 260332. 2406.09  30
  -1   2  -2 275607. 1196.88  24
   1  -2   2 276306. 2171.06  33
  -1   2  -2 262341. 1033.80  26
  -1  -2  -2 264260. 2049.52  31
   1  -2   2 264634. 1942.04  30
   1  -2   2 274835. 1929.03  31
   1  -2   2 276182. 2663.42  28
   2  -2   2 1144.39 204.627  28
   2   2   2 1108.30 195.839  30
  -2  -2  -2 1155.15 140.042  31
   2  -2   2 1278.33 186.170  33
   2  -2   2 1492.02 152.770  31
   2  -2   2 1176.90 179.774  29
   3  -2   2 2510.97 304.582  28
   3  -2   2 2382.12 246.134  29
  -3  -2  -2 2685.91 231.368  31
   3   2   2 2346.79 298.161  30
   4  -2   2 9904.48 619.953  28
  -4  -2  -2 9948.77 481.593  31
   4   2   2 9779.95 646.597  30
  -4  -2  -2 10044.4 606.180   2
  -5  -2  -2 17582.0 896.738   2
   5  -2   2 17087.1 942.894   1
   5  -2   2 18570.2 891.570  28
  -5  -2  -2 19206.4 752.965  31
   5  -2   2 18435.5 948.886  21
   6  -2   2 211.489 186.250  21
  -6  -2  -2 129.797 114.055  31
   6  -2   2 239.034 145.017  28
  -6  -2  -2-77.8962 144.604   2
   6  -2   2 30.9403 156.755   1
   7  -2   2 203.161 210.645  21
  -7  -2  -2 60.9490 144.747   2
   7  -2   2-40.7129 212.107   1
   7   2   2 120.334 168.481   1
  -8  -2  -2 4969.67 593.153   2
   8   2   2 5249.03 718.107   1
   8  -2   2 5317.92 661.404  21
   8  -2   2 5376.38 680.918   1
   8   2   2 5260.59 623.996  27
  -9  -2  -2 54576.5 2107.78   2
   9   2   2 48466.9 2004.52  27
   9  -2   2 53792.1 2017.11  20
   9   2   2 52546.8 2344.51   1
   9  -2   2 50259.1 2151.90   1
 -10  -2  -2 2773.38 528.523   2
  10   2   2 3289.10 637.632   1
  10   2   2 2349.20 493.754  27
  10  -2   2 3076.51 577.352   1
  11  -2   2 66527.4 2721.96   1
  11   2   2 65663.2 2835.55   1
 -11  -2  -2 70275.9 2669.86   2
  11   2   2 74735.4 1470.07  15
  11   2   2 65412.9 2626.26  27
  11  -2   2 72510.0 1435.73  15
 -12  -2  -2 4556.83 384.175  25
  12  -2   2 4253.10 369.838  15
  12   2   2 5019.93 401.625  15
 -13  -2  -2 428.821 138.252  25
  13  -2   2 307.631 114.904  15
  13   2   2 374.880 128.480  15
  14  -2   2 6941.77 448.140   7
  14  -2   2 6087.72 437.969  10
  14   2   2 7035.72 474.326  15
 -14  -2  -2 7213.70 459.872  25
  14  -2   2 6166.26 441.172  15
 -15  -2  -2 206.731 104.181  25
  15  -2   2 56.7852 107.509  10
  16  -2   2 52.1933 94.0150  10
  16   2   2 82.3161 111.258  10
 -16  -2  -2 71.4991 77.3325  25
  17   2   2 2361.11 237.879  10
  17  -2   2 2394.49 229.264  10
  18   2   2 4512.06 263.769  10
  18  -2   2 4562.89 259.222  10
  18   3  -2 5102.48 271.415  15
  18  -3  -2 5113.93 280.582   7
  18  -3  -2 4862.70 270.304  15
  17  -3  -2 5660.32 341.368  15
  17  -3  -2 6059.42 358.589   7
 -17  -3   2 5934.31 331.624  25
  17   3  -2 6385.41 360.963  15
  17  -3  -2 5818.77 324.730  10
  16   3  -2 2045.59 232.751  15
 -16  -3   2 2472.87 252.182  25
  16  -3  -2 2201.67 244.070  15
 -15  -3   2 3756.78 341.749  25
  15   3  -2 3054.26 310.475  15
  15  -3  -2 3315.70 318.378  15
  14  -3  -2-186.737 143.250  15
  14   3  -2 17.4199 117.400  15
  14  -3  -2-146.310 136.603  16
 -14  -3   2 38.1755 103.866  25
 -13  -3   2 533.974 165.404  25
  13  -3  -2 494.135 142.369  16
  13  -3  -2 1113.09 206.045   8
  13  -3  -2 1375.34 220.280  15
  13   3  -2 1142.45 200.025  15
  12   3  -2 8276.95 508.759  15
  12   3  -2 8725.42 514.851  16
  12  -3  -2 8270.14 458.437   8
  12  -3  -2 8184.42 507.973  15
 -12  -3   2 8789.42 556.335  25
  12  -3  -2 8454.64 527.874  16
  11  -3  -2 571.782 244.084  21
  11   3  -2 633.106 295.953  27
  11  -3  -2 977.964 184.981  16
  11  -3  -2 768.472 155.598  15
  11   3  -2 859.596 323.733  26
 -11  -3   2 885.245 186.438  25
  11  -3  -2 395.604 228.823   1
  11   3  -2 995.953 354.721   1
  10  -3  -2 10769.6 1016.44   1
  10  -3  -2 11920.9 976.140  26
  10   3  -2 10822.4 1052.77  27
  10   3  -2 10944.3 1043.13  26
  10   3  -2 11720.4 1131.41   1
   9  -3  -2 10869.0 957.742   1
   9   3  -2 10606.9 1013.11   1
   9  -3  -2 11100.4 892.114  26
   8  -3  -2 1059.14 273.154   1
   8   3  -2 1047.45 324.815   1
   8  -3  -2 1264.88 295.913  26
   7   3  -2 94901.7 2680.40   1
   7  -3  -2 93299.0 2410.37   1
   7  -3  -2 97161.9 2283.58  26
   6  -3  -2 4289.76 458.831  26
   6  -3  -2 4298.31 487.323   1
   6   3  -2 3534.01 492.593   1
   5  -3  -2 163357. 2561.10  26
   5  -3  -2 161018. 2630.02   1
   4  -3  -2 74156.1 1595.57   1
   4  -3  -2 69522.3 1697.42  32
  -4  -3   2 73126.2 1323.90  28
   4   3  -2 76396.4 1753.53   1
   4  -3  -2 72839.8 1589.71  26
  -3  -3   2 13050.0 583.159  28
   3  -3  -2 12980.9 703.714  32
   3   3  -2 12884.4 616.415   1
   3  -3  -2 12254.7 614.686  33
   3  -3  -2 12574.4 606.034   1
   3  -3  -2 12926.6 637.113  26
   2  -3  -2 42170.4 1075.08  26
   2   3  -2 41967.5 927.382   1
  -2  -3   2 42893.4 914.095  20
   2  -3  -2 42511.5 1167.09  32
   2  -3  -2 42538.0 1017.02  33
  -2  -3   2 43260.3 1088.68  28
  -1  -3   2 159825. 1927.17  20
   1  -3  -2 160278. 2144.07  19
  -1  -3   2 163920. 2107.55  31
   1  -3  -2 168217. 2062.62  26
  -1  -3   2 161775. 2168.50  28
   0  -3   2 79595.0 1343.96  31
   0   3  -2 78897.5 973.703   2
   0  -3   2 79984.7 1596.14  28
   0  -3  -2 75613.2 1370.48  31
   0  -3   2 78220.0 709.026  30
   1  -3   2 145698. 2106.48  20
   1  -3   2 147608. 2038.76  29
  -1  -3  -2 140857. 1789.36  31
   1   3   2 143984. 1920.45  30
   1  -3   2 147320. 2277.69  28
   1  -3   2 144048. 1740.20  31
   2  -3   2 226.214 167.417  28
  -2   3  -2 97.2200 23.4754  24
   2  -3   2 199.056 109.604  31
   2   3   2 137.593 111.982  30
   2  -3   2 323.211 146.171  33
  -2  -3  -2 78.5845 84.0649  31
   2  -3   2 252.656 150.903  29
   3  -3   2 64056.6 1462.20  33
   3  -3   2 64076.6 1377.56  29
   3  -3   2 62919.9 1662.54  28
   3   3   2 60693.5 1465.23  30
  -3  -3  -2 66120.7 1420.72   2
  -3  -3  -2 62870.5 1263.00  31
   4   3   2 8738.98 626.566  30
  -4  -3  -2 9132.54 581.255   2
  -4  -3  -2 9836.67 536.284  31
   4  -3   2 9053.56 684.964  28
   5  -3   2 37740.5 1455.65  21
   5  -3   2 37494.4 1370.07   1
  -5  -3  -2 38410.6 1163.94  31
  -5  -3  -2 38928.7 1306.89   2
   5  -3   2 37971.9 1431.38  28
   6  -3   2 27987.8 1302.87   1
   6  -3   2 24337.5 1261.42  21
  -6  -3  -2 25109.1 1134.00   2
  -6  -3  -2 26658.2 1063.96  31
   7  -3   2 34612.3 1506.62  20
  -7  -3  -2 33688.0 1444.75   2
   7  -3   2 35596.6 1640.65  21
   7   3   2 33912.9 1735.62   1
   7  -3   2 35002.2 1558.01   1
   8   3   2 6661.91 817.198   1
   8  -3   2 7136.98 781.964  21
  -8  -3  -2 6346.96 666.228   2
   8  -3   2 5888.62 674.869  20
   8  -3   2 6646.49 741.534   1
   9   3   2 27683.3 1743.50   1
  -9  -3  -2 31445.8 1576.34   2
   9  -3   2 30524.3 1575.32  20
   9   3   2 26541.4 1520.44  27
   9  -3   2 29352.8 1624.25   1
  10  -3   2 38092.3 1947.50   1
  10   3   2 32822.6 1800.58  27
  10   3   2 35761.1 2052.99   1
 -10  -3  -2 35382.3 1776.50   2
  11  -3   2 15036.6 658.367  15
  11   3   2 16473.8 688.460  15
  11  -3   2 14864.2 1261.67   1
 -11  -3  -2 17345.7 744.764  25
  12  -3   2 1502.01 228.080  15
  12   3   2 1657.65 241.974  15
 -12  -3  -2 1690.07 241.080  25
  13   3   2-88.8063 100.094  15
  13  -3   2 38.9356 102.751  10
  13  -3   2-53.0520 99.6191  15
  13  -3   2 132.698 112.186   7
 -13  -3  -2-54.6142 107.520  25
 -14  -3  -2 4224.85 362.584  25
  14  -3   2 3624.58 334.565  15
  14   3   2 3950.40 350.512  15
  14  -3   2 4059.40 353.453   7
  14  -3   2 3517.51 328.918  10
 -15  -3  -2-40.9605 84.8075  25
  15  -3   2 60.7446 89.8466   7
  15  -3   2 0.78896 85.8699  10
  15   3   2-123.603 113.716  10
 -16  -3  -2 300.202 111.368  25
  16  -3   2 170.438 98.3396  10
  16   3   2 455.596 137.103  10
  17   3   2 1559.33 189.141  10
 -17  -3  -2 1480.42 163.501  25
  17  -3   2 1528.51 178.582  10
  18   3   2-4.78088 63.8588  10
  18  -3   2 9.21735 53.8544  10
  18  -4  -2 6812.93 311.778   7
 -17  -4   2-65.4375 66.5107  25
  17   4  -2-5.79505 67.6649  15
  17  -4  -2 56.0737 100.469   7
  17  -4  -2 22.4116 64.1393  15
 -16  -4   2 5340.18 367.341  25
  16  -4  -2 5048.81 346.273  15
  16   4  -2 4695.15 331.310  15
 -15  -4   2 1198.15 206.968  25
  15  -4  -2 1075.76 180.699  15
  15   4  -2 1166.47 192.705  15
  14   4  -2 11034.7 562.173  15
 -14  -4   2 11013.9 611.499  25
  14  -4  -2 10100.6 540.308  15
  13  -4  -2 3115.54 312.550   8
 -13  -4   2 2255.20 296.784  25
  13  -4  -2 2497.77 295.006  16
  13   4  -2 2550.54 285.922  15
  13  -4  -2 2471.64 283.133  15
  12  -4  -2 2160.65 280.864  16
  12  -4  -2 2169.39 263.660  15
  12  -4  -2 1837.51 230.168   8
 -12  -4   2 2323.31 312.319  25
  12   4  -2 1971.31 253.804  15
  11  -4  -2 3024.30 311.598  16
  11   4  -2 3356.65 303.813  16
  11  -4  -2 2794.13 266.995   8
  11  -4  -2 3245.78 308.050  15
  11   4  -2 3087.28 302.709  15
 -11  -4   2 3566.22 360.250  25
  11  -4  -2 2456.46 517.078   1
  10  -4  -2 5722.20 743.335   1
  10   4  -2 6370.65 848.166   1
  10  -4  -2 5811.43 784.606  33
  10  -4  -2 6025.48 835.133  21
   9  -4  -2 6729.19 695.122  26
   9  -4  -2 5534.49 683.405   1
   9   4  -2 5750.17 763.002   1
   8  -4  -2 7324.55 733.029   1
   8   4  -2 7859.16 826.893   1
   8  -4  -2 7585.82 699.463  26
   7  -4  -2 7766.36 729.330  33
   7  -4  -2 7712.92 654.041  26
   7   4  -2 8018.68 778.715   1
   7  -4  -2 7463.27 682.189   1
   6   4  -2 6963.54 677.764   1
   6  -4  -2 6948.71 605.686   1
   6  -4  -2 6975.75 587.397  26
   6  -4  -2 7127.28 643.349  33
   5  -4  -2 71660.8 1871.89  33
   5  -4  -2 68857.8 1702.59   1
   5  -4  -2 68875.0 1707.06  26
  -4  -4   2 26569.5 950.928  28
   4  -4  -2 26210.6 1045.02  33
   4  -4  -2 26059.4 1131.86  32
   4  -4  -2 25811.1 938.879   1
   4   4  -2 26759.1 1049.30   1
   4  -4  -2 25613.1 980.326  26
  -3  -4   2 3100.47 399.778  31
  -3  -4   2 2402.72 310.088  28
   3  -4  -2 3045.35 394.861  32
   3   4  -2 2640.54 293.649   1
   3  -4  -2 2337.68 304.372  33
   3  -4  -2 2984.73 383.073  19
   3  -4  -2 2613.27 319.132  26
  -2  -4   2 217111. 2454.86  20
   2  -4  -2 214723. 2844.10  32
   2  -4  -2 219737. 2912.60  19
   2  -4  -2 206036. 2542.81  26
   2   4  -2 202691. 2041.53   1
  -2  -4   2 210180. 2814.19  28
  -2  -4   2 216422. 2856.83  31
   1  -4  -2 3373.72 362.335  19
  -1  -4   2 3069.98 352.349  29
  -1  -4   2 3133.07 319.225  20
   1  -4  -2 2627.98 289.268  26
  -1  -4   2 2788.46 319.790  31
   1  -4  -2 3207.63 335.948  24
  -1  -4   2 3036.63 375.448  28
   1  -4  -2 2636.97 325.275  32
   0  -4   2 2340.20 276.381  31
   0  -4  -2 2673.97 305.197  24
   0   4  -2 2477.80 169.350   2
   0  -4   2 2656.47 367.424  28
   0  -4   2 2244.47 317.428  29
   0  -4  -2 2251.41 291.183  31
   1  -4   2 860.485 213.833  20
   1   4   2 775.887 175.882  30
   1  -4   2 843.882 146.663  19
   1  -4   2 810.316 190.640  31
   1  -4   2 902.525 272.590  28
   1  -4   2 709.839 200.831  29
  -1  -4  -2 1197.94 221.242  24
  -1  -4  -2 810.954 187.940  31
   2   4   2 234042. 2745.44  30
  -2  -4  -2 218494. 2832.80  24
   2  -4   2 232580. 3403.37  28
  -2  -4  -2 210153. 2597.84  31
   2  -4   2 238049. 3143.75  20
   2  -4   2 211517. 2152.39  19
   2  -4   2 236926. 2618.42  31
   2  -4   2 217913. 2867.70  29
   3  -4   2 109136. 2255.01  20
   3  -4   2 105160. 2021.16  33
  -3  -4  -2 104466. 1826.52   2
   3  -4   2 105380. 1725.64   1
  -3  -4  -2 103839. 1869.39  31
   3  -4   2 109511. 2435.56  28
   3   4   2 106992. 2011.62  30
   4  -4   2 984.938 267.121  33
   4  -4   2 1264.49 231.215   1
   4   4   2 1171.10 274.005  30
  -4  -4  -2 1485.56 242.581   2
   4  -4   2 1331.74 309.976  28
  -4  -4  -2 1246.46 243.823  31
   4  -4   2 1310.03 297.617  20
   5  -4   2 54649.1 1711.50  33
  -5  -4  -2 58568.6 1590.77   2
  -5  -4  -2 57433.3 1569.39  31
   5  -4   2 61699.9 1696.06   1
   5  -4   2 59036.5 1857.57  20
   6  -4   2 159160. 3199.61  20
   6  -4   2 159925. 2987.23   1
   6  -4   2 152293. 3329.47  21
  -6  -4  -2 163459. 2875.26   2
  -6  -4  -2 161421. 2808.63  31
   6  -4   2 159959. 3135.38  33
   7  -4   2 28109.8 1354.92   1
   7  -4   2 27104.7 1494.70  21
   7  -4   2 28479.1 1421.80  20
   7   4   2 26870.5 1568.45   1
   7  -4   2 27112.6 1399.77  33
  -7  -4  -2 27734.2 1286.79   2
  -7  -4  -2 28125.5 1247.49  31
   8   4   2 26074.0 1644.42   1
   8  -4   2 22967.5 1379.82  33
   8  -4   2 22683.2 1365.61  20
  -8  -4  -2 25247.5 1308.04   2
   8  -4   2 25851.9 1391.72   1
   9   4   2 3985.06 687.943   1
  -9  -4  -2 3984.19 587.498   2
   9  -4   2 3187.83 521.865  20
   9  -4   2 2862.77 541.163  33
  10  -4   2 5887.21 796.419  33
  10   4   2 7580.84 963.120   1
  10   4   2 6623.28 825.315  27
  11   4   2 2477.99 269.655  15
  11  -4   2 2305.98 252.392  15
 -11  -4  -2 2709.33 311.204  25
  12  -4   2 30731.7 941.755  10
  12   4   2 34396.8 1003.88  15
  12  -4   2 31468.8 985.202   7
 -12  -4  -2 33325.4 1051.79  25
  12  -4   2 31996.1 965.756  15
  13  -4   2 4661.11 371.362  15
 -13  -4  -2 4813.68 408.153  25
  13  -4   2 4680.34 377.139  10
  13  -4   2 5124.04 398.415   7
  13   4   2 5152.11 394.579  15
  14  -4   2 3426.80 318.569  10
  14  -4   2 3361.25 334.088   7
  14  -4   2 3348.91 312.929  15
 -14  -4  -2 3481.90 335.879  25
  15  -4   2 6798.68 418.153   7
  15   4   2 7413.13 453.122  10
  15  -4   2 6636.25 417.629  10
 -15  -4  -2 6818.11 440.235  25
  16  -4   2 5362.47 344.979  10
 -16  -4  -2 5994.53 375.073  25
  16   4   2 6125.69 382.136  10
  16  -4   2 5587.26 343.512   7
  17   4   2 25.1503 70.8444  10
 -17  -4  -2-57.0310 67.6254  25
  17  -4   2-86.5595 72.8046  10
  18   4   2 4521.47 237.883  10
  18  -5  -2 138.771 74.8204   7
  17  -5  -2 54.8990 95.5715   7
  17  -5  -2 79.2191 71.5321  15
  17   5  -2-63.2487 65.2451  15
 -17  -5   2-36.9350 70.2780  25
  16  -5  -2 6196.35 395.238   7
  16  -5  -2 6027.83 348.085  15
  16   5  -2 6269.29 355.012  15
 -16  -5   2 5779.25 386.205  25
  15  -5  -2-27.4999 78.9400  15
  15   5  -2 6.06454 85.0578  15
 -15  -5   2 113.367 120.998  25
  14  -5  -2 7048.54 439.633  15
 -14  -5   2 6419.54 467.454  25
  14   5  -2 7153.15 445.994  15
 -13  -5   2 8634.10 553.893  25
  13   5  -2 9787.49 529.007  15
  13  -5  -2 9086.03 496.576   8
  13  -5  -2 8898.48 525.718  16
  13  -5  -2 9107.82 507.123  15
  12  -5  -2 6250.97 448.219  16
  12   5  -2 6933.13 445.703  15
  12  -5  -2 6579.23 425.431   8
  12  -5  -2 6823.11 443.660  15
 -12  -5   2 6263.96 478.697  25
  11  -5  -2 2800.20 295.848  16
  11  -5  -2 2608.94 273.252  15
  11   5  -2 2809.80 287.870  15
  11  -5  -2 2396.06 259.874   8
 -11  -5   2 3090.02 347.259  25
  11  -5  -2 2581.02 272.609   3
  10  -5  -2 10550.0 1075.98  33
 -10  -5   2 11440.2 1149.73  31
  10  -5  -2 12059.4 1209.39  21
  10   5  -2 12321.9 1180.11   1
   9  -5  -2 8703.43 978.655  21
   9   5  -2 9205.22 978.870   1
  -9  -5   2 11504.8 1096.01  31
   9  -5  -2 8398.35 896.866  33
   9  -5  -2 9626.98 882.926   1
   8  -5  -2 3970.79 518.330  26
   8  -5  -2 4263.94 611.722  33
   8   5  -2 5907.48 740.889   1
   8  -5  -2 3985.56 547.813   1
   7  -5  -2 7869.44 679.631  26
   7  -5  -2 8504.67 715.203   1
   7  -5  -2 8527.32 799.907  33
  -7  -5   2 8676.22 719.769  29
   7   5  -2 9482.99 859.496   1
   6  -5  -2 30532.7 1397.63  33
  -6  -5   2 30883.5 1489.03  31
   6  -5  -2 28762.9 1221.18  26
   6  -5  -2 29400.1 1209.76   1
  -6  -5   2 29429.1 1296.52  29
   6   5  -2 30489.7 1417.63   1
   5  -5  -2 358.228 169.637  26
   5  -5  -2 405.162 197.794  33
   5   5  -2 86.6804 115.434   1
  -5  -5   2 230.760 175.430  29
   4  -5  -2 138353. 2379.85  26
   4  -5  -2 143892. 2660.50  33
   4  -5  -2 137937. 2781.30  32
   4   5  -2 134587. 2346.66   1
  -4  -5   2 140802. 2646.74  29
   3  -5  -2 19192.4 984.112  32
  -3  -5   2 18479.8 952.764  28
   3   5  -2 18764.9 745.264   1
  -3  -5   2 18761.4 962.473  29
  -3  -5   2 19535.0 996.000  31
   3  -5  -2 19406.9 1008.71  19
   3  -5  -2 19172.5 851.847  26
   2  -5  -2 78741.4 1882.06  19
   2   5  -2 76404.3 1189.24   1
  -2  -5   2 76832.7 1637.76  20
  -2  -5   2 74793.9 1937.59  28
   2  -5  -2 72560.7 1826.21  32
  -2  -5   2 73934.9 1848.50  29
   2  -5  -2 74152.2 1630.64  26
  -2  -5   2 76544.4 1852.63  31
   1  -5  -2 1773.91 313.603  31
   1  -5  -2 1749.41 369.265  32
  -1  -5   2 1897.06 335.697  31
  -1  -5   2 2268.55 398.773  29
  -1  -5   2 2306.52 419.537  28
   1  -5  -2 1587.00 262.881  24
  -1  -5   2 2293.54 316.320  20
   1  -5  -2 1927.01 312.076  19
   0  -5   2 443506. 4233.11  20
   0  -5  -2 444787. 4081.63  24
   0  -5  -2 431753. 4157.10  31
   0   5   2 450262. 3757.65  30
   0   5  -2 451988. 2258.94   2
   0  -5   2 428844. 4863.04  28
   0  -5   2 449068. 4112.04  31
   0  -5   2 437666. 4456.99  29
  -1  -5  -2 14085.7 741.221  24
   1  -5   2 14160.1 865.071  29
   1  -5   2 14996.9 756.188  31
  -1  -5  -2 13991.6 524.309  21
  -1  -5  -2 14007.1 745.212  31
   1   5   2 14058.8 671.194  30
   1  -5   2 15503.4 1027.96  28
   1  -5   2 15250.3 859.851  20
   2   5   2 60107.0 1447.97  30
   2  -5   2 60240.6 1947.05  28
   2  -5   2 59690.4 1654.27  29
   2  -5   2 62870.6 1753.14  20
   2  -5   2 62306.2 1532.33  31
  -2  -5  -2 57014.3 1556.46  24
  -2  -5  -2 56578.9 1518.95  31
   3  -5   2 4100.26 462.445  33
  -3  -5  -2 3748.20 432.370  24
   3  -5   2 4317.12 497.041  20
   3  -5   2 3371.77 379.738  31
   3  -5   2 4456.91 572.345  28
  -3  -5  -2 3871.17 424.037  31
   3   5   2 4082.87 418.238  30
   4  -5   2 13247.0 843.965  33
   4  -5   2 13516.6 909.243  20
  -4  -5  -2 14284.0 751.032   2
   4   5   2 13755.4 839.776  30
  -4  -5  -2 13586.5 794.211  31
  -5  -5  -2 45647.0 1422.20   2
   5  -5   2 43597.0 1606.06  33
  -5  -5  -2 40706.0 1453.83  31
   5  -5   2 43488.7 1684.60  20
  -6  -5  -2 230315. 3398.65   2
   6  -5   2 225004. 3889.37  33
   6  -5   2 215973. 3944.69  20
  -6  -5  -2 213309. 3487.16  31
  -7  -5  -2 26892.9 1240.86   2
   7  -5   2 22675.4 1336.26  33
   7  -5   2 21680.9 1320.78  20
   7   5   2 23907.6 1525.04   1
   8   5   2 3968.51 670.162   1
   8  -5   2 3944.73 586.795  20
   8  -5   2 4681.93 662.613  33
   9  -5   2 2749.71 548.747  33
   9  -5   2 3006.46 546.475  20
   9   5   2 3006.33 618.564   1
  10   5   2 18404.6 1508.94   1
  10  -5   2 17975.1 669.792   8
  10  -5   2 16468.5 1354.91  33
 -10  -5  -2 18564.7 780.206  25
  11  -5   2 2665.57 269.115  10
  11   5   2 2398.06 264.006  15
  11  -5   2 2190.55 284.791   7
  11  -5   2 2268.96 258.962  15
 -11  -5  -2 2379.22 294.659  25
 -12  -5  -2 628.757 171.044  25
  12   5   2 873.413 174.286  15
  12  -5   2 508.949 142.893  10
  12  -5   2 601.218 137.286  15
  12  -5   2 614.008 169.380   7
  13  -5   2 151.450 105.103  15
  13  -5   2 170.270 105.188  10
 -13  -5  -2 168.567 114.127  25
  13   5   2 296.929 117.940  15
  13  -5   2 239.766 138.147   7
  14  -5   2 10994.5 561.826   7
 -14  -5  -2 9996.10 554.795  25
  14  -5   2 10804.0 532.579  10
  15   5   2 2189.04 251.212  10
 -15  -5  -2 1917.38 253.914  25
  15  -5   2 1992.17 234.455   7
  15  -5   2 1945.24 218.564  10
 -16  -5  -2 100.684 83.8386  25
  16  -5   2-29.1777 61.7164  10
  16   5   2 85.8135 88.0135  10
  16  -5   2 187.414 99.5043   7
 -17  -5  -2 747.977 118.384  25
  17   5   2 916.100 135.975  10
  17  -5   2 602.857 97.1868   7
  17  -6  -2 80.4916 89.6055   7
 -17  -6   2 52.4727 66.9678  25
 -16  -6   2 9193.76 463.982  25
  16  -6  -2 8910.72 450.694   7
  15   6  -2 842.876 143.816  15
  15  -6  -2 650.949 133.819  15
  15  -6  -2 864.442 195.029   7
 -15  -6   2 848.758 184.448  25
  14  -6  -2 21389.4 722.161  15
 -14  -6   2 20878.2 822.934  25
  14   6  -2 22517.9 739.326  15
 -13  -6   2 281.382 142.637  25
  13  -6  -2 432.078 127.984   3
  13  -6  -2 352.737 123.998  16
  12  -6  -2 2927.76 294.814   3
 -12  -6   2 2778.77 336.748  25
  12  -6  -2 2841.97 303.893  16
  12  -6  -2 2845.69 285.696   8
  11  -6  -2 5131.41 395.688   3
  11  -6  -2 4533.98 355.392   8
  11  -6  -2 4835.90 386.240  16
 -11  -6   2 5084.99 435.148  25
  10  -6  -2 31458.5 931.934   8
  10   6  -2 31070.5 1849.55   1
  10  -6  -2 32137.1 955.200   3
 -10  -6   2 32403.7 1075.84  25
  -9  -6   2 13336.5 1181.10  31
   9  -6  -2 14716.5 1240.56  33
   9  -6  -2 14717.9 1306.67  21
   9   6  -2 15183.0 1239.58   1
  -8  -6   2 709.809 263.190  31
   8  -6  -2 886.278 355.129  21
   8   6  -2 1002.65 308.959   1
   8  -6  -2 805.533 276.232  33
   7  -6  -2 1459.02 307.961  26
   7   6  -2 1233.22 304.949   1
   7  -6  -2 1162.91 319.855  33
   7  -6  -2 1612.41 418.690  21
  -7  -6   2 1242.77 357.559  31
  -6  -6   2 28.1828 122.454  29
   6  -6  -2 103.451 186.689  33
   6   6  -2 155.291 143.400   1
  -6  -6   2 93.8260 188.456  31
   6  -6  -2 112.859 139.486  26
   5   6  -2 39.3300 115.185   1
   5  -6  -2-26.4625 185.786  33
  -5  -6   2 142.842 148.816  29
   5  -6  -2 107.932 113.806  26
  -5  -6   2-114.884 237.843  31
   4  -6  -2 544.202 182.100  26
  -4  -6   2 709.063 208.520  31
   4  -6  -2 291.323 197.825  19
  -4  -6   2 736.524 255.938  29
   4  -6  -2 192.943 181.801  32
   4   6  -2 780.826 183.886   1
  -3  -6   2 32046.7 1355.67  29
  -3  -6   2 32494.4 1368.83  31
   3   6  -2 31547.9 925.397   1
   3  -6  -2 30809.3 1143.02  26
   3  -6  -2 32060.6 1384.23  32
   3  -6  -2 29997.3 1331.00  19
  -2  -6   2 220611. 3403.62  31
   2  -6  -2 213369. 3386.02  32
   2  -6  -2 212139. 3359.27  19
  -2  -6   2 210139. 3462.09  29
   1  -6  -2 38723.2 1389.70  32
   1  -6  -2 40658.7 1320.26  21
  -1  -6   2 36183.2 1279.02  20
   1  -6  -2 41715.0 1471.23  19
   1  -6  -2 38671.4 1294.03  24
   1  -6  -2 36954.3 1379.67  31
  -1  -6   2 41444.2 1423.21  31
  -1  -6   2 38196.4 1462.28  29
   0  -6   2 15855.3 949.880  29
   0  -6  -2 16043.1 895.901  31
   0  -6   2 15734.3 1061.61  28
   0  -6   2 15957.2 876.712  20
   0  -6  -2 15679.6 854.259  32
   0  -6  -2 15388.3 817.317  24
   0  -6   2 16404.5 872.161  31
   0   6   2 17283.8 773.121  30
   1   6   2 79385.3 1672.75  30
  -1  -6  -2 85967.0 1953.89  24
  -1  -6  -2 76104.6 1919.35  31
   1  -6   2 81348.2 1732.22  19
   1  -6   2 84997.8 2172.66  29
   1  -6   2 83446.3 1960.90  31
   1  -6   2 82929.0 2078.33  20
  -1  -6  -2 85854.8 1425.82  21
  -2  -6  -2 43302.7 1457.69  24
   2  -6   2 42881.0 1554.56  20
   2  -6   2 44048.9 1263.51  19
   2   6   2 43873.6 1315.96  30
   2  -6   2 45951.9 1475.29  31
  -2  -6  -2 42324.6 1456.67  31
   3  -6   2 78443.8 2200.72  20
  -3  -6  -2 72748.2 1967.53  24
  -3  -6  -2 71376.4 1926.54  31
   3   6   2 75255.9 1840.93  30
   3  -6   2 73957.3 1692.98  19
   3  -6   2 76463.7 1932.54  31
  -4  -6  -2 10863.8 805.192  24
  -4  -6  -2 10732.0 785.725  31
   4  -6   2 11082.6 878.448  20
   4   6   2 11632.5 790.740  30
   5  -6   2 1075.01 274.998  20
  -5  -6  -2 836.233 246.677  31
   5  -6   2 574.863 212.945  33
   6  -6   2 15804.5 1101.30  33
   6  -6   2 17059.3 1167.34  20
  -6  -6  -2 16034.1 1041.69  31
   6   6   2 15520.5 1185.95   1
   7  -6   2 1261.31 333.199  20
   7   6   2 1323.03 413.336   1
   7  -6   2 788.239 289.185  33
   8  -6   2 12867.9 1117.62  20
   8   6   2 13706.4 1234.86   1
   8  -6   2 12599.6 1100.16  33
   9  -6   2 1452.92 417.579  20
   9   6   2 1915.05 511.458   1
   9  -6   2 1054.39 358.337  33
 -10  -6  -2 88.7152 103.179  25
  10  -6   2-93.1528 118.139   7
 -11  -6  -2 30595.4 1028.85  25
  11  -6   2 29933.2 972.071   7
  12  -6   2 1375.84 234.785   7
 -12  -6  -2 1117.55 219.087  25
 -13  -6  -2 347.191 170.629  25
  13  -6   2 147.730 133.520   7
  14  -6   2 3612.36 326.340   7
  14   6   2 3788.19 335.139  10
 -14  -6  -2 3851.04 361.677  25
 -15  -6  -2 1880.35 234.680  25
  15  -6   2 2036.66 238.202   7
  15   6   2 2016.56 227.689  10
 -16  -6  -2-42.4551 91.3287  25
  16   6   2 81.8028 76.7309  10
  16  -6   2-66.0760 93.8834   7
  17   6   2 5205.44 264.484  10
  17  -6   2 5226.68 270.634   9
 -17  -6  -2 4819.59 274.284  25
 -17  -7   2 100.423 61.2249  25
  17   7  -2 121.229 64.7924  10
  17  -7  -2 79.4470 76.0559   7
 -16  -7   2 1971.97 226.274  25
  16  -7  -2 2277.93 224.442   7
  15  -7  -2 2769.40 278.082   7
 -15  -7   2 2290.99 265.222  25
  14  -7  -2 14433.2 636.454   7
 -14  -7   2 14646.6 700.684  25
  13  -7  -2 553.624 169.184   7
  13  -7  -2 614.204 154.202   3
 -13  -7   2 340.115 154.945  25
  12  -7  -2 6609.83 444.601   3
  12  -7  -2 6365.39 436.985   8
 -12  -7   2 6358.86 477.721  25
  11  -7  -2 9445.08 530.614   3
  11  -7  -2 9282.73 517.451   8
 -11  -7   2 9066.43 583.333  25
  10  -7  -2 572.591 165.529   3
 -10  -7   2 807.493 164.384  12
  10  -7  -2 1109.95 207.658  17
  10  -7  -2 459.995 133.161   8
 -10  -7   2 850.277 201.248  25
  -9  -7   2 42837.4 1215.88  25
   9  -7  -2 44821.9 2327.68  21
   9  -7  -2 42301.7 2179.31  33
  -9  -7   2 39941.9 2096.42  31
   8  -7  -2 4426.83 735.518  21
   8  -7  -2 4141.27 637.204  33
  -8  -7   2 3159.23 565.529  31
  -7  -7   2 788.581 257.793  31
   7  -7  -2 1147.90 416.557  21
   7  -7  -2 1234.55 347.614  33
  -6  -7   2 17440.3 1221.11  31
   6  -7  -2 18818.0 1056.34  26
   6  -7  -2 20684.6 1385.14  21
  -6  -7   2 19241.8 1203.05  29
   6  -7  -2 18186.3 1198.25  33
   5  -7  -2 12651.7 842.741  26
   5  -7  -2 12819.2 1069.48  21
  -5  -7   2 11699.7 938.600  29
  -5  -7   2 12449.8 997.597  31
   4  -7  -2 998.009 316.017  19
  -4  -7   2 1631.28 351.409  31
  -4  -7   2 924.903 304.884  29
  -4  -7   2 851.358 258.007  18
   4  -7  -2 1205.30 328.981  32
   4  -7  -2 1193.51 333.507  21
  -3  -7   2 1036.33 288.260  31
   3  -7  -2 970.967 298.958  32
   3  -7  -2 1201.15 320.107  21
   3  -7  -2 1322.46 349.461  19
  -3  -7   2 1022.31 313.988  29
   2  -7  -2 20081.7 1130.17  32
  -2  -7   2 22039.6 1167.48  31
   2  -7  -2 21486.5 1122.78  21
  -2  -7   2 19964.3 1170.06  29
   2  -7  -2 21060.0 1151.51  19
  -1   7   2 48197.9 1384.51  30
   1  -7  -2 44373.1 1642.04  31
   1  -7  -2 45288.7 1455.97  21
   1  -7  -2 46745.5 1688.03  19
   1  -7  -2 47858.7 1659.37  32
   1  -7  -2 47893.2 1539.50  24
  -1  -7   2 45196.8 1731.47  29
  -1  -7   2 48771.9 1679.85  31
   0  -7   2 8799.47 757.694  29
   0  -7  -2 9901.85 610.034  21
   0   7   2 9819.77 625.254  30
   0  -7  -2 9686.00 702.332  24
   0  -7  -2 8718.81 735.001  31
   0  -7  -2 8297.93 696.603  32
   0  -7   2 9269.29 739.729  20
   0  -7   2 8804.26 713.767  31
  -1  -7  -2 12581.1 808.994  24
   1  -7   2 12895.7 854.481  31
   1  -7   2 12054.1 857.121  20
   1   7   2 13035.5 723.723  30
   1  -7   2 12769.4 764.289  19
  -1  -7  -2 11837.4 846.914  31
  -1  -7  -2 12427.6 828.998  32
  -2  -7  -2 97862.9 2307.23  24
   2   7   2 98514.7 2057.88  30
   2  -7   2 104148. 2449.16  31
   2  -7   2 94990.0 2489.58  20
   2  -7   2 101153. 2146.33  19
  -2  -7  -2 99934.9 2319.63  32
  -2  -7  -2 96601.7 2406.76  31
   3   7   2 68988.3 1853.00  30
   3  -7   2 64744.0 2151.14  20
   3  -7   2 66356.4 1764.47  19
   3  -7   2 71088.8 2052.84  31
  -3  -7  -2 64211.0 2005.76  31
  -3  -7  -2 65172.4 1979.68  24
  -4  -7  -2 4429.45 554.623  31
   4  -7   2 5646.88 658.156  20
  -4  -7  -2 4831.11 578.244  24
   4   7   2 4975.01 539.242  30
   5  -7   2 727.087 313.168  20
  -5  -7  -2 1098.08 309.263  24
  -5  -7  -2 357.281 176.147  31
   6  -7   2 10130.0 949.618  20
  -6  -7  -2 9573.18 857.735  31
   6   7   2 9393.05 953.715   1
   6  -7   2 9516.04 904.406  33
   7  -7   2 15134.5 1211.18  18
   7  -7   2 12964.0 1136.77  20
   7   7   2 15040.5 1254.07   1
   7  -7   2 13643.2 1141.92  33
   8  -7   2 18033.2 1373.99  20
   8  -7   2 16859.7 1334.24  33
   8   7   2 19542.1 1480.45   1
   9  -7   2 37.5193 103.842   7
  -9  -7  -2 30.5249 84.6283  25
   9   7   2 120.043 176.556   1
   9  -7   2 39.4777 184.485  20
 -10  -7  -2 5461.35 435.253  25
  10  -7   2 4942.60 402.454   7
  11  -7   2 532.641 173.658   7
 -11  -7  -2 704.508 189.107  25
 -12  -7  -2 31171.5 1028.86  25
  12  -7   2 31348.8 994.732   7
  13  -7   2 204.970 148.993   7
 -13  -7  -2 89.6607 134.176  25
  14  -7   2 4893.55 364.789   7
  14   7   2 5622.66 369.384  10
 -14  -7  -2 5220.78 399.562  25
  15   7   2 8259.58 410.132  10
 -15  -7  -2 8039.13 451.014  25
  15  -7   2 8192.24 433.621   7
  16  -7   2 5028.41 292.125   9
 -16  -7  -2 5387.23 329.349  25
  16  -7   2 4898.19 290.955   7
 -17  -7  -2-83.9698 65.5314  25
  17  -8  -2 1118.55 127.410   7
 -17  -8   2 934.954 118.328  25
  16  -8  -2-10.1012 88.5664   7
 -16  -8   2 113.701 85.2656  25
 -15  -8   2 130.087 102.087  25
  15  -8  -2 72.9745 114.038   7
 -14  -8   2 5164.05 406.991  25
  14  -8  -2 5119.86 380.984   7
  13  -8  -2 3235.73 316.212   7
 -13  -8   2 2880.44 320.173  25
 -12  -8   2 7982.99 541.241  25
  12  -8  -2 8568.18 519.173   7
  12  -8  -2 8777.67 505.704   3
  12  -8  -2 9187.45 520.542   8
  11  -8  -2 51106.6 1228.70   3
 -11  -8   2 47675.6 1311.27  25
  11  -8  -2 50546.7 1234.49   8
  11  -8  -2 49348.4 1243.20   7
  10  -8  -2 54609.6 1296.17   7
  10  -8  -2 59967.1 1327.11   3
  10  -8  -2 55173.4 1255.14  17
 -10  -8   2 55047.3 1432.11  25
  10  -8  -2 56709.2 1299.76   8
 -10  -8   2 61183.3 1322.41  12
   9  -8  -2 5370.36 410.137   3
   9  -8  -2 4416.74 354.480  17
   9  -8  -2 5402.74 407.005   7
  -9  -8   2 5086.73 436.487  25
  -9  -8   2 4903.97 381.236  12
   8  -8  -2 252.383 205.127  21
  -8  -8   2-227.828 317.993  31
  -7  -8   2 40790.3 2060.24  31
   7  -8  -2 44550.5 2208.42  21
  -6  -8   2-163.024 191.919  31
  -6  -8   2 134.832 128.564  29
   6  -8  -2 167.865 205.308  21
   5  -8  -2 7292.85 817.986  21
  -5  -8   2 7253.07 789.407  29
  -5  -8   2 6719.51 781.905  31
   4  -8  -2 2479.23 484.603  21
   4  -8  -2 1569.15 354.467  19
  -4  -8   2 2211.23 412.256  18
  -4  -8   2 2128.65 419.214  29
  -4  -8   2 1785.50 392.453  31
  -3  -8   2 90065.3 2668.71  29
   3  -8  -2 88310.8 2612.67  32
   3  -8  -2 93414.5 2583.22  21
  -3  -8   2 89023.3 2697.99  18
  -3  -8   2 94135.9 2680.16  31
   3  -8  -2 90759.4 2646.56  19
   2  -8  -2 33700.0 1575.69  32
   2  -8  -2 35857.4 1491.16  21
   2  -8  -2 34444.6 1579.49  19
  -2  -8   2 34152.3 1571.26  31
  -2  -8   2 31528.9 1581.56  29
  -1  -8   2 1837.51 382.794  31
   1  -8  -2 2091.97 336.190  21
  -1   8   2 1537.63 256.831  30
   1  -8  -2 1854.62 344.872  24
   1  -8  -2 1645.67 363.887  32
  -1  -8   2 1967.51 411.322  29
   1  -8  -2 1594.13 366.203  31
   1  -8  -2 1556.66 344.531  19
   0  -8  -2 47335.9 1771.76  32
   0  -8   2 50428.1 1850.88  20
   0  -8  -2 52056.4 1914.83  19
   0   8   2 49009.3 1415.74  30
   0  -8   2 51507.3 1873.57  31
   0  -8  -2 52116.0 1716.40  24
   0  -8  -2 46371.3 1795.31  31
   1  -8   2 9071.31 786.415  31
  -1  -8  -2 9328.52 745.571  24
   1  -8   2 8712.35 805.436  20
  -1  -8  -2 10267.7 817.912  32
  -1  -8  -2 8701.80 790.435  31
   1   8   2 8712.46 612.522  30
   1  -8   2 9544.54 726.667  19
  -2  -8  -2 155901. 3121.58  24
   2  -8   2 164783. 3352.10  31
   2  -8   2 160821. 2953.29  19
  -2  -8  -2 163701. 3182.57  32
   2  -8   2 164428. 3473.09  20
   3  -8   2 3326.49 484.283  31
   3  -8   2 3800.44 472.432  19
   3  -8   2 3376.51 548.490  20
  -3  -8  -2 3189.49 494.067  31
  -3  -8  -2 3766.69 479.828  32
  -3  -8  -2 3434.08 483.946  24
  -4  -8  -2 30040.8 1496.11  24
  -4  -8  -2 30079.1 1532.28  31
   4  -8   2 29373.7 1583.52  20
  -5  -8  -2 2567.40 461.838  24
  -5  -8  -2 2653.60 480.161  31
   5  -8   2 2352.09 492.916  20
  -6  -8  -2 19581.8 1333.78  24
   6  -8   2 19667.9 1396.63  20
   6  -8   2 19257.0 1451.10  18
  -6  -8  -2 21219.8 1377.44  31
  -7  -8  -2 2227.45 492.099  24
   7  -8   2 1765.29 415.247  18
   7  -8   2 2100.81 493.053  20
  -8  -8  -2 497.110 232.427  24
   8  -8   2 152.007 188.137  20
   8  -8   2 496.444 138.931   7
  -9  -8  -2 177.568 109.175  25
  -9  -8  -2-132.810 118.998  13
   9  -8   2 188.515 139.642   7
 -10  -8  -2 900.438 175.434  13
  10  -8   2 768.915 177.868   7
 -10  -8  -2 790.033 177.932  25
 -11  -8  -2 162.812 112.088  25
  11  -8   2 175.563 131.038   7
 -12  -8  -2 486.335 179.391  25
  12  -8   2 276.771 126.982   7
 -13  -8  -2 27714.5 916.807  25
  13  -8   2 28452.3 905.932   7
 -14  -8  -2 1936.88 254.692  25
  14  -8   2 2030.84 242.080   7
  15  -8   2 3213.04 261.362   7
 -15  -8  -2 3397.60 283.922  25
 -16  -8  -2 97.0420 78.5357  25
  16  -8   2-78.3880 94.4262   7
  16  -9  -2-62.8964 75.6032   7
 -16  -9   2-138.531 83.0794  25
  15  -9  -2-9.91852 97.8311   7
 -15  -9   2 83.7235 100.618  25
  14  -9  -2 428.684 142.334   7
 -14  -9   2 408.811 146.466  25
  13  -9  -2 1776.40 247.392   7
 -13  -9   2 1791.33 251.121  25
 -12  -9   2 1383.73 235.139  25
  12  -9  -2 2255.95 278.527   7
  12  -9  -2 2037.98 267.032   8
  11  -9  -2 10504.0 573.280   7
  11  -9  -2 10310.0 565.079   3
 -11  -9   2 10737.5 612.403  25
  11  -9  -2 9699.47 544.234   8
  10  -9  -2 12305.9 618.051   7
 -10  -9   2 13169.2 639.980  12
  10  -9  -2 12405.1 615.818  17
  10  -9  -2 13604.3 645.189   3
  10  -9  -2 12228.7 605.609   8
 -10  -9   2 12454.6 676.029  25
   9  -9  -2 15903.3 695.720   3
   9  -9  -2 15273.4 663.381  17
  -9  -9   2 17321.7 720.162  12
   9  -9  -2 15932.4 690.669   7
  -9  -9   2 15756.2 748.585  25
  -8  -9   2 23.0268 81.3582  12
   8  -9  -2-116.179 114.732  17
   8  -9  -2 106.042 120.088   3
  -8  -9   2 203.532 141.416  25
   8  -9  -2-91.8271 124.222   7
   7  -9  -2 5635.46 815.942  21
  -7  -9   2 4870.12 759.218  31
   6  -9  -2 2771.60 576.564  21
  -6  -9   2 2293.37 506.120  31
   5  -9  -2 33324.4 1803.82  21
  -5  -9   2 31880.7 1780.53  31
  -5  -9   2 32450.0 1760.75  29
   4  -9  -2 26916.5 1535.57  21
   4  -9  -2 24330.8 1492.28  19
  -4  -9   2 25464.7 1456.50  18
  -4  -9   2 24050.2 1490.04  31
  -4  -9   2 23265.0 1485.57  29
  -3  -9   2 2918.37 536.687  29
  -3  -9   2 2688.59 496.153  18
   3  -9  -2 2777.91 531.976  32
   3  -9  -2 2414.65 481.341  19
   3  -9  -2 2884.43 481.590  21
  -3  -9   2 3263.91 552.281  31
   2  -9  -2 81406.9 2340.39  21
   2  -9  -2 75327.0 2494.75  19
   2  -9  -2 76080.5 2535.30  32
  -2  -9   2 78808.2 2549.45  31
  -2  -9   2 71831.4 2619.16  18
  -1  -9   2 43137.0 1866.90  31
   1  -9  -2 42413.4 1632.61  24
   1  -9  -2 42486.6 1875.57  19
   1  -9  -2 39410.3 1789.67  32
   0  -9  -2 5630.64 667.435  32
   0  -9  -2 5600.42 604.331  24
   0  -9  -2 5078.69 643.307  31
   0  -9   2 5285.84 656.058  31
   0  -9  -2 5725.00 671.567  19
  -1  -9  -2 165.905 160.898  32
  -1  -9  -2 174.744 163.127  31
   1  -9   2 276.792 217.071  31
   1  -9   2 406.654 219.722  20
  -1  -9  -2 245.833 127.074  24
   1  -9   2 294.343 157.879  19
  -2  -9  -2 3456.25 494.592  32
   2  -9   2 3081.33 527.913  31
   2  -9   2 3261.51 529.204  20
  -2  -9  -2 3146.49 520.464  31
  -2  -9  -2 3631.08 513.597  24
   2  -9   2 3572.81 476.980  19
  -3  -9  -2 13046.1 1059.04  31
   3  -9   2 14517.7 1151.56  20
  -3  -9  -2 14500.8 1049.16  24
   3  -9   2 15120.3 1116.83  31
   4  -9   2 16837.4 1277.77  20
  -4  -9  -2 16757.5 1237.87  31
  -4  -9  -2 16466.0 1154.48  24
  -5  -9  -2 1481.26 378.262  31
  -5  -9  -2 2401.70 485.008  24
   5  -9   2 1367.06 367.143  20
   5  -9   2 2040.39 509.816  18
  -6  -9  -2 253.972 232.268  31
   6  -9   2 246.776 211.399  20
   6  -9   2 286.113 153.992  18
  -6  -9  -2 77.7189 182.030  24
  -7  -9  -2 27621.9 1720.71  24
   7  -9   2 27016.2 1756.97  20
   7  -9   2 28163.0 1811.21  18
   7  -9   2 26748.1 869.199   7
  -7  -9  -2 30140.5 988.487  13
   8  -9   2 13674.1 650.290  22
   8  -9   2 13209.3 615.627   8
   8  -9   2 15184.7 672.681   7
  -8  -9  -2 13492.2 672.153  13
  -8  -9  -2 14077.6 670.750  25
  -9  -9  -2 3723.27 358.036  13
   9  -9   2 3572.75 334.258   7
  -9  -9  -2 3156.59 333.819  25
 -10  -9  -2-86.1181 133.025  25
  10  -9   2-31.0649 127.412   7
 -11  -9  -2 6901.71 481.479  25
  11  -9   2 6771.44 465.120   7
 -11  -9  -2 6787.21 452.313  13
 -12  -9  -2 180.162 127.994  25
  12  -9   2 222.197 124.758   7
 -13  -9  -2 948.695 195.636  25
  13  -9   2 739.502 167.804   7
  14  -9   2-89.5048 129.319   7
 -14  -9  -2 141.762 104.425  25
  15  -9   2 134.614 90.6487   7
 -15  -9  -2 149.668 87.5736  25
 -16  -9  -2 20.3934 60.4602  25
  16  -9   2-227.896 98.4625   7
 -16 -10   2 574.274 97.1225  25
 -15 -10   2 1315.54 164.440  25
  15 -10  -2 1213.25 151.226   7
 -14 -10   2 210.117 121.475  25
  14 -10  -2 288.110 122.869   7
  13 -10  -2 2968.59 288.002   7
 -13 -10   2 2859.63 296.068  25
  12 -10  -2 630.082 170.632   7
 -12 -10   2 509.961 165.522  25
 -11 -10   2 5996.25 451.946  25
  11 -10  -2 6213.07 436.322   3
  11 -10  -2 6438.56 432.931   8
  11 -10  -2 6341.55 434.070   7
  10 -10  -2 142.196 105.806  17
  10 -10  -2-238.728 165.841   8
  10 -10  -2 125.062 107.060   7
  10 -10  -2 231.984 136.322   3
 -10 -10   2 88.3560 112.875  25
 -10 -10   2 295.621 131.927  12
  -9 -10   2 5206.40 438.290  25
   9 -10  -2 5227.65 407.122   7
   9 -10  -2 5047.80 390.884  17
  -9 -10   2 5736.66 425.574  12
   9 -10  -2 4428.09 362.040   8
   9 -10  -2 5507.21 415.085   3
  -8 -10   2 326.089 144.533  12
   8 -10  -2 73.5518 123.485  17
  -8 -10   2 470.616 170.640  25
   8 -10  -2 395.425 159.572   3
   8 -10  -2 138.662 109.634   7
  -7 -10   2 31862.6 1035.38  25
  -7 -10   2 31157.0 990.852  12
   7 -10  -2 31263.3 920.420   7
   7 -10  -2 30671.0 957.484   3
   7 -10  -2 29874.0 929.194  17
  -6 -10   2 1488.22 220.632  12
   6 -10  -2 1079.51 397.779  21
   6 -10  -2 978.755 182.928   3
   6 -10  -2 938.607 181.326  17
   5 -10  -2 328.907 238.204  21
  -5 -10   2 307.408 237.492  31
  -4 -10   2 605.074 277.829  31
   4 -10  -2 180.465 207.503  21
   4 -10  -2 148.810 233.357  19
  -3 -10   2 8091.66 906.051  31
   3 -10  -2 9588.07 911.829  21
  -3 -10   2 7936.17 887.658  18
   3 -10  -2 8247.22 913.268  19
  -2 -10   2 80191.0 2800.81  31
  -2 -10   2 77067.6 2845.13  18
   2 -10  -2 81893.2 2791.65  19
   2 -10  -2 75767.6 2695.19  32
  -1 -10   2 1852.47 484.345  18
  -1 -10   2 2139.94 491.877  31
   1 -10  -2 1821.50 420.865  19
   1 -10  -2 1221.65 381.911  32
   0 -10  -2 56431.1 2300.38  31
   0 -10   2 60545.7 2625.41  18
   0 -10   2 62014.1 2384.70  31
   0 -10   2 61030.6 2181.91  19
   0 -10  -2 57637.3 2260.35  32
   0 -10  -2 60413.1 2379.66  19
  -1 -10  -2 4108.85 642.181  19
  -1 -10  -2 3357.62 559.871  31
   1 -10   2 3924.86 662.239  18
   1 -10   2 4666.70 672.740  31
  -1 -10  -2 4540.98 636.955  32
   2 -10   2 7761.79 852.133  31
  -2 -10  -2 8753.76 830.325  24
  -2 -10  -2 7943.55 871.395  31
   2 -10   2 8100.62 996.889  18
   3 -10   2 10478.9 1030.97  20
   3 -10   2 10042.8 1138.13  18
  -3 -10  -2 8584.84 928.439  31
  -3 -10  -2 9599.78 894.900  24
  -4 -10  -2 2474.61 528.953  31
   4 -10   2 3141.96 642.832  18
  -4 -10  -2 3465.67 564.801  24
   4 -10   2 3299.44 597.320  20
  -5 -10  -2 10557.5 1004.15  24
   5 -10   2 10621.3 1099.27  20
   5 -10   2 11444.8 1213.32  18
  -5 -10  -2 10082.0 1049.87  31
  -6 -10  -2 165.447 105.389  13
   6 -10   2 219.123 110.276  22
   6 -10   2 468.478 297.683  18
  -6 -10  -2 106.772 194.140  24
   6 -10   2-78.4311 143.799   7
   7 -10   2 946.977 183.762  22
  -7 -10  -2 936.887 186.542  13
   7 -10   2 1288.66 215.409   8
   7 -10   2 532.614 123.158   7
  -8 -10  -2-20.9050 116.352  13
   8 -10   2 20.5209 87.6955  22
  -8 -10  -2-56.9080 102.350  25
  -9 -10  -2-89.9921 114.998  25
   9 -10   2-143.815 156.986   7
   9 -10   2 79.8275 93.9449  22
  -9 -10  -2 4.69149 100.472  13
  10 -10   2 1399.08 244.993   7
 -10 -10  -2 1472.96 231.562  13
 -10 -10  -2 1404.18 225.208  25
 -11 -10  -2 419.956 147.514  25
  11 -10   2 463.642 142.626   7
 -11 -10  -2 610.824 155.785  13
 -12 -10  -2 1124.46 196.427  25
  12 -10   2 1007.80 173.211   7
 -12 -10  -2 900.355 164.836  13
 -13 -10  -2 69.9165 99.2497  25
  13 -10   2-168.009 155.118   7
 -14 -10  -2 191.580 96.3243  25
  14 -10   2-54.8122 119.663   7
  15 -10   2 1463.08 156.512   7
 -15 -10  -2 1865.64 186.021  25
 -15 -11   2 171.079 66.9141  25
  15 -11  -2-265.451 106.821   7
  14 -11  -2 3016.84 243.413   7
 -14 -11   2 3584.46 272.860  25
 -13 -11   2 4714.69 341.408  25
  13 -11  -2 4370.56 313.574   7
 -13 -11   2 4250.86 292.712  13
  12 -11  -2 2722.32 273.018   7
 -12 -11   2 2675.56 284.110  25
 -12 -11   2 2552.67 268.021  13
  11 -11  -2 3409.21 314.104   7
  11 -11  -2 3244.30 315.546   8
 -11 -11   2 3140.84 314.260  25
 -10 -11   2 19290.2 759.779  12
  10 -11  -2 17570.1 724.636  17
  10 -11  -2 17689.6 709.028   8
  10 -11  -2 18429.5 726.787   7
 -10 -11   2 18825.0 779.468  25
  -9 -11   2 5866.91 433.156  12
   9 -11  -2 4731.14 386.451  17
   9 -11  -2 4798.55 394.194   3
   9 -11  -2 4508.34 374.884   8
  -9 -11   2 5370.34 433.444  25
   9 -11  -2 5098.14 394.154   7
  -8 -11   2 16240.6 730.265  25
   8 -11  -2 14108.4 670.188   3
   8 -11  -2 14251.1 658.225  17
   8 -11  -2 14889.3 664.844   7
  -8 -11   2 14555.5 689.088  12
  -7 -11   2 67813.5 1484.52  12
   7 -11  -2 68945.4 1443.64   3
   7 -11  -2 68091.7 1428.14  17
   7 -11  -2 71924.2 1420.22   7
   6 -11  -2 4838.98 389.373   3
   6 -11  -2 4737.26 381.015  17
  -6 -11   2 3929.84 362.921  12
   5 -11  -2 8011.00 496.493  22
   5 -11  -2 7508.18 468.989   3
   5 -11  -2 7854.07 481.744  17
  -5 -11   2 7261.61 483.989  12
  -4 -11   2 73.7275 98.2563  12
   4 -11  -2-56.2753 103.971  17
   4 -11  -2-30.1041 94.6424  22
  -3 -11   2 436.146 270.397  18
  -3 -11   2 143.521 150.746  31
   3 -11  -2 59.9765 166.145  19
  -2 -11   2 59566.0 2601.23  18
  -2 -11   2 62161.8 2601.25  31
   2 -11  -2 60837.9 2535.16  19
  -1 -11   2 4008.86 658.009  31
   1 -11  -2 4548.10 691.191  19
  -1 -11   2 3850.06 676.149  18
   0 -11   2 2717.21 555.533  31
   0 -11  -2 3077.18 560.561  32
   0 -11  -2 2845.67 566.327  19
   0 -11   2 2457.64 538.132  18
   1 -11   2 17286.6 1354.96  31
  -1 -11  -2 18551.7 1404.86  19
   1 -11   2 17834.5 1504.95  18
  -1 -11  -2 16620.0 1353.20  31
  -2 -11  -2 9827.25 1051.74  31
   2 -11   2 10146.9 1039.95  31
   2 -11   2 10065.2 1159.43  18
  -3 -11  -2 6051.87 824.066  31
   3 -11   2 7564.48 1005.72  18
   4 -11   2 44571.3 1098.99  17
   4 -11   2 40180.3 1021.72   7
  -4 -11  -2 44536.6 1175.84  12
  -4 -11  -2 42334.7 2212.99  31
   4 -11   2 43814.8 1171.47  22
  -4 -11  -2 44694.0 1218.22  13
  -5 -11  -2 179.215 116.665  12
   5 -11   2-36.4743 134.298   7
   5 -11   2 280.953 133.616  22
  -5 -11  -2 44.8661 97.4857  13
   5 -11   2 108.238 90.3417  17
   6 -11   2 3403.39 303.146   7
   6 -11   2 3780.97 361.386  22
  -6 -11  -2 4257.32 390.039  13
  -7 -11  -2 505.153 166.529  13
   7 -11   2 625.204 173.532  22
   7 -11   2 314.256 126.761   7
   8 -11   2 7982.43 514.976  22
   8 -11   2 9367.46 540.691   8
  -8 -11  -2 8242.94 540.039  13
  -9 -11  -2-105.446 127.139  25
   9 -11   2 192.080 121.790  22
  -9 -11  -2 7.57551 105.416  13
 -10 -11  -2 7605.43 500.351  13
  10 -11   2 7198.00 458.123   7
 -10 -11  -2 7660.10 477.052  25
 -11 -11  -2 4753.73 364.873  25
  11 -11   2 4533.14 367.033   7
 -11 -11  -2 5113.03 379.913  13
 -12 -11  -2 8425.70 443.114  13
 -12 -11  -2 8785.27 472.756  25
  12 -11   2 8122.19 448.551   7
 -13 -11  -2-46.1311 88.6506  25
  13 -11   2 28.7540 118.102   7
 -14 -11  -2 88.9473 69.3493  25
  14 -11   2-174.605 117.076   7
 -15 -11  -2 111.874 68.2731  25
  15 -11   2 110.972 70.5956   7
 -14 -12   2 246.731 76.4361  25
  14 -12  -2-72.6812 99.1857   7
 -13 -12   2 18.3960 69.6285  25
 -13 -12   2 26.3811 56.8884  13
 -12 -12   2 74.0204 89.5911  25
 -12 -12   2-52.1481 76.6624  13
  11 -12  -2 2211.05 234.274   7
 -11 -12   2 2408.37 257.969  13
 -11 -12   2 2781.32 277.916  25
 -10 -12   2 620.098 164.669  12
 -10 -12   2 688.051 157.455  25
  10 -12  -2 936.894 217.290  17
  10 -12  -2 176.781 126.640   8
  10 -12  -2 413.435 131.445   7
  -9 -12   2 2589.33 292.105  12
   9 -12  -2 1821.08 230.354   8
   9 -12  -2 2302.20 272.048  17
   9 -12  -2 1966.15 234.624   7
  -8 -12   2 3720.50 365.190  12
   8 -12  -2 3146.91 304.751   8
   8 -12  -2 3450.67 338.058  17
   8 -12  -2 3592.69 320.849   7
  -7 -12   2 53558.6 1315.03  12
   7 -12  -2 51014.7 1252.11  17
   7 -12  -2 49669.5 1235.50   3
   7 -12  -2 53983.6 1217.91   7
   6 -12  -2 4942.42 397.890   3
   6 -12  -2 5065.61 411.881  17
  -6 -12   2 4533.43 395.550  12
   6 -12  -2 5536.99 416.200  22
  -5 -12   2 9377.91 568.510  12
   5 -12  -2 10049.0 578.928  22
   5 -12  -2 9643.83 534.909   3
   5 -12  -2 9130.42 533.311  17
  -4 -12   2 1205.75 209.060  12
   4 -12  -2 1222.07 221.764  22
   4 -12  -2 1029.08 187.301   3
   4 -12  -2 694.666 160.191  17
   3 -12  -2 69910.7 1486.50  22
   3 -12  -2 71050.3 1467.44  17
  -3 -12   2 72363.0 1382.18  22
   2 -12  -2 3278.64 331.447  17
   2 -12  -2 3342.28 323.983  22
  -2 -12   2 2928.35 284.882  22
  -2 -12   2 3318.57 330.466  17
  -2 -12   2 2994.43 317.189  12
  -1 -12   2 27259.4 930.764  12
  -1 -12   2 27179.4 876.116  22
   1 -12  -2 27092.4 914.296  22
   1 -12  -2 28307.0 931.644  17
  -1 -12   2 26794.4 905.486  17
   0 -12  -2 8651.97 510.681  22
   0 -12  -2 9359.47 536.237  17
   0 -12   2 9235.41 530.652  17
   0 -12   2 9706.34 550.425  12
   0 -12   2 10156.6 541.643  22
   1 -12   2 4646.54 376.588  22
   1 -12   2 4560.07 362.906  17
  -1 -12  -2 4359.61 371.611  17
   1 -12   2 4506.19 349.505   7
  -1 -12  -2 4231.18 350.651  13
   2 -12   2 3517.22 329.082  17
  -2 -12  -2 3583.78 338.912  17
   2 -12   2 4000.28 338.954   7
   2 -12   2 4272.22 370.749  22
  -2 -12  -2 3890.23 352.062  13
  -3 -12  -2 2926.23 303.596  12
   3 -12   2 3104.84 318.945  22
   3 -12   2 3080.85 313.403   7
   3 -12   2 2762.12 292.238  17
  -3 -12  -2 3170.52 322.148  17
  -3 -12  -2 2734.91 309.782  13
   4 -12   2 8427.08 502.717  17
   4 -12   2 8856.33 541.016  22
   4 -12   2 8200.02 471.450   7
  -4 -12  -2 8714.98 536.061  12
  -4 -12  -2 9600.15 571.606  13
  -5 -12  -2 8415.14 553.015  13
   5 -12   2 7436.28 452.256   7
   5 -12   2 8484.35 530.008  22
   5 -12   2 8605.36 502.604  17
   6 -12   2 24985.0 844.043   7
  -6 -12  -2 28205.9 995.405  13
   6 -12   2 29272.0 915.516  17
   6 -12   2 26348.6 940.986  22
   7 -12   2 110.683 144.452   7
  -7 -12  -2 370.893 159.446  13
   7 -12   2 141.040 109.330  22
   8 -12   2 875.569 176.724   7
   8 -12   2 994.465 193.796  22
  -8 -12  -2 1068.97 209.343  13
   9 -12   2 15063.1 674.951  22
   9 -12   2 13439.5 616.810   7
  -9 -12  -2 14916.5 687.385  13
 -10 -12  -2 353.773 137.495  13
  10 -12   2 351.246 128.810   7
 -11 -12  -2 332.015 125.746  13
  11 -12   2 28.3311 132.130   7
 -11 -12  -2 302.521 111.075  25
 -12 -12  -2 2802.98 245.883  25
  12 -12   2 2634.33 247.687   7
 -12 -12  -2 2705.43 246.019  13
  13 -12   2 2187.45 210.647   7
 -13 -12  -2 2444.82 210.350  25
  14 -12   2 1106.08 145.572   7
 -14 -12  -2 806.911 110.084  25
  13 -13  -2 711.351 105.000   7
 -13 -13   2 948.970 118.999  25
 -13 -13   2 790.215 106.491  13
 -12 -13   2 33.3731 59.5097  25
 -12 -13   2-23.8794 67.6902  13
 -11 -13   2 627.773 156.781  13
  11 -13  -2-1.65162 105.384   7
  10 -13  -2 3970.15 312.282   8
  10 -13  -2 2586.84 239.302   7
 -10 -13   2 3070.16 308.200  13
  10 -13  -2 4065.37 346.031  17
   9 -13  -2-178.573 139.608   8
   9 -13  -2-185.630 137.960  17
  -9 -13   2-140.448 118.698  17
   9 -13  -2-404.346 164.357   7
   8 -13  -2 608.212 161.641  17
   8 -13  -2 289.413 96.9871   7
  -8 -13   2 849.950 181.439  17
   8 -13  -2 821.227 138.788   8
  -8 -13   2 799.873 203.006  12
   7 -13  -2 16670.9 720.230  17
  -7 -13   2 17081.3 741.386  17
   7 -13  -2 16304.9 675.139   8
  -7 -13   2 15596.4 712.583  12
   6 -13  -2 1786.83 246.102  22
  -6 -13   2 1401.04 239.648  12
   6 -13  -2 1432.55 245.501  17
  -6 -13   2 1862.01 265.218  17
   5 -13  -2 2113.43 280.670  17
  -5 -13   2 1405.96 235.095  12
  -5 -13   2 1765.60 256.197  17
   5 -13  -2 2060.25 270.820  22
   4 -13  -2 2891.17 320.672  22
  -4 -13   2 2967.04 333.361  17
  -4 -13   2 2818.59 316.143  12
   4 -13  -2 2483.89 298.166  17
   3 -13  -2 79722.7 1621.29  22
  -3 -13   2 83179.9 1522.13  22
   3 -13  -2 77866.8 1572.26  17
  -3 -13   2 79427.9 1616.41  17
  -3 -13   2 74477.2 1572.42  12
   2 -13  -2 4752.95 399.449  22
  -2 -13   2 5232.53 390.481  22
  -2 -13   2 5018.56 422.058  17
   2 -13  -2 4982.80 409.963  17
  -2 -13   2 4062.69 377.957  12
  -1 -13   2 1637.20 244.641  12
  -1 -13   2 1930.04 249.779  22
   1 -13  -2 1868.62 256.521  22
   1 -13  -2 1873.87 270.293  17
  -1 -13   2 1789.20 254.876  17
   0 -13   2 9078.90 531.323  22
   0 -13  -2 8865.68 543.878  17
   0 -13   2 9084.71 540.928  17
   0 -13   2 9887.76 569.840  12
   1 -13   2 1791.71 248.989  22
  -1 -13  -2 1941.47 263.943  17
   1 -13   2 2030.29 264.141  17
  -1 -13  -2 1873.26 236.148  13
  -2 -13  -2 206.042 115.327  13
  -2 -13  -2 19.9266 118.427  17
   2 -13   2 54.0728 119.534  17
   2 -13   2 245.842 136.094  22
   3 -13   2 17655.0 681.060   7
  -3 -13  -2 17452.4 764.219  17
   3 -13   2 17573.5 760.290  22
   3 -13   2 16758.4 722.115  17
  -3 -13  -2 16684.9 749.536  13
   4 -13   2-116.682 126.670  22
  -4 -13  -2 58.1806 113.985  13
   4 -13   2 168.506 99.7637  17
  -4 -13  -2-91.3537 114.249  17
   5 -13   2 5429.05 431.320  22
   5 -13   2 6837.42 452.196   7
   5 -13   2 5599.63 413.755  17
  -5 -13  -2 5402.97 448.099  13
   6 -13   2 12133.6 637.347  22
   6 -13   2 13427.6 623.431  17
   6 -13   2 12571.0 598.935   7
  -6 -13  -2 12439.6 655.751  13
  -7 -13  -2 1505.16 249.931  13
   7 -13   2 1512.71 231.408  22
   7 -13   2 1752.40 272.226   7
  -8 -13  -2-60.0346 138.066  13
   8 -13   2-80.5447 98.0609  22
   8 -13   2 283.113 163.079   7
   9 -13   2 300.825 111.343  22
   9 -13   2 463.548 173.639   7
  -9 -13  -2 138.162 137.768  13
  10 -13   2 5890.34 391.023   7
 -10 -13  -2 5184.99 375.318  13
  11 -13   2 3670.84 300.522   7
 -11 -13  -2 3288.21 277.835  13
  12 -13   2 1423.40 192.904   7
 -12 -13  -2 356.808 100.008  13
  13 -13   2 1312.11 167.606   7
 -12 -14   2 773.625 111.285  13
  12 -14  -2 1291.52 135.501   7
  11 -14  -2 388.348 105.015   7
 -11 -14   2 64.6255 75.5125  13
 -10 -14   2 1056.53 177.956  13
  10 -14  -2 2782.66 285.936  17
  10 -14  -2 1279.42 163.074   7
  10 -14  -2 2898.11 253.455   8
  -9 -14   2 2432.64 257.567  17
   9 -14  -2 2943.34 263.515   8
   9 -14  -2 2156.84 245.765  17
  -9 -14   2 2136.18 269.056  13
  -8 -14   2 3043.92 308.361  12
   8 -14  -2 3360.51 315.788  17
  -8 -14   2 2776.26 292.289  17
   8 -14  -2 2871.58 268.785   8
  -7 -14   2 2299.41 284.748  12
  -7 -14   2 2374.11 288.522  17
   7 -14  -2 2202.18 270.123  17
   7 -14  -2 2168.11 223.251   8
   6 -14  -2-27.2149 136.909   8
   6 -14  -2-16.6294 140.582  17
  -6 -14   2 204.127 142.759  17
  -6 -14   2 162.209 117.672  12
   5 -14  -2 5242.53 410.796  17
  -5 -14   2 5339.21 428.513  17
  -5 -14   2 4034.38 370.336  12
   5 -14  -2 5110.40 406.357  22
   4 -14  -2 125.719 102.256   6
   4 -14  -2 96.3264 132.630  17
  -4 -14   2 106.109 142.981  17
   4 -14  -2 39.4692 101.804  22
  -4 -14   2 158.103 140.219  12
  -3 -14   2 41698.8 1175.24  12
   3 -14  -2 43114.5 1187.71  22
  -3 -14   2 43802.5 1110.91  22
   3 -14  -2 44081.1 1185.01  17
  -3 -14   2 43099.1 1196.74  17
  -2 -14   2 12791.9 657.950  17
   2 -14  -2 12132.0 642.531  17
  -2 -14   2 12052.2 632.361  12
  -2 -14   2 13003.0 619.512  22
   1 -14  -2 6980.47 490.073  17
  -1 -14   2 6517.82 480.142  17
  -1 -14   2 6966.77 461.347  22
  -1 -14   2 7319.97 495.517  12
   0 -14   2 4287.42 370.720  22
   0 -14  -2 4143.20 386.332  17
   0 -14   2 3848.50 370.806  17
   1 -14   2 16979.3 736.841  22
   1 -14   2 17319.7 748.320  17
  -1 -14  -2 18599.6 787.509  17
  -1 -14  -2 18779.4 740.937  13
   2 -14   2 63046.9 1430.52  22
  -2 -14  -2 67350.6 1445.97  13
  -2 -14  -2 65402.2 1478.19  17
   3 -14   2 7192.66 479.577   7
   3 -14   2 6351.35 470.531  22
   3 -14   2 6156.44 445.062  17
  -3 -14  -2 6839.92 484.495  17
  -3 -14  -2 6020.93 450.058  13
  -4 -14  -2 718.625 184.941  13
   4 -14   2 818.511 197.722  17
  -4 -14  -2 844.592 187.144  17
   4 -14   2 692.927 199.056  22
   5 -14   2 19510.4 759.599  17
   5 -14   2 21202.4 744.506   7
   5 -14   2 19046.0 790.476  22
  -5 -14  -2 19570.7 804.722  13
   6 -14   2 4210.23 373.371  22
  -6 -14  -2 3846.44 369.858  13
   6 -14   2 4647.09 364.753  17
   7 -14   2 189.338 124.733  22
  -7 -14  -2 294.800 141.839  13
  -8 -14  -2 1588.88 239.382  13
   8 -14   2 1655.30 226.424  22
   9 -14   2 1951.45 223.392  22
  -9 -14  -2 1932.61 240.780  13
 -10 -14  -2 1254.01 182.696  13
  10 -14   2 4179.53 333.600   7
 -11 -14  -2 70.4859 68.7287  13
  11 -14   2 2595.86 267.145   7
  12 -14   2 8541.37 353.210   7
 -12 -14  -2 5762.39 277.818  13
 -11 -15   2 1284.37 148.831  13
 -10 -15   2 152.376 92.5499  13
  10 -15  -2 3323.64 243.919   8
  -9 -15   2 11418.5 473.081  17
   9 -15  -2 12404.3 514.848  17
  -9 -15   2 11108.3 508.209  13
  -8 -15   2 1296.93 210.728  13
  -8 -15   2 1900.45 227.620  17
   8 -15  -2 1524.01 213.922  17
  -7 -15   2 990.938 185.160  12
  -7 -15   2 1072.39 199.167  17
   7 -15  -2 903.755 179.245  17
  -7 -15   2 966.550 188.860  13
  -6 -15   2 1419.46 219.839  13
   6 -15  -2 1226.72 197.844  17
  -6 -15   2 1259.87 217.900  17
  -6 -15   2 1238.76 210.335  12
  -5 -15   2 1316.44 213.746  12
   5 -15  -2 1354.81 219.145  17
  -5 -15   2 1634.99 242.377  17
   4 -15  -2 1777.19 220.226   6
  -4 -15   2 1916.60 254.886  12
   4 -15  -2 1642.20 243.990  17
  -4 -15   2 1940.81 261.231  17
   3 -15  -2 3120.74 333.632  17
  -3 -15   2 3327.65 347.083  17
   3 -15  -2 2606.65 283.326   6
  -3 -15   2 2959.63 311.498  12
  -2 -15   2 6951.86 469.683  12
   2 -15  -2 6715.62 478.639  17
  -2 -15   2 6985.80 485.479  17
  -2 -15   2 7247.88 463.272  22
  -2 -15   2 7345.51 462.822  13
  -1 -15   2 1877.37 251.584  12
  -1 -15   2 2020.20 264.207  22
   1 -15  -2 1652.38 252.554  17
  -1 -15   2 1512.88 245.147  17
   0 -15   2 378.288 161.770  22
   0 -15  -2 453.697 167.451  17
   0 -15   2 570.689 196.711  17
   1 -15   2 58715.8 1332.07  22
  -1 -15  -2 60982.9 1389.83  17
   2 -15   2 174.486 154.207  22
   2 -15   2 126.320 153.303  17
  -2 -15  -2 117.707 143.305  17
  -2 -15  -2 68.5532 103.552  13
  -3 -15  -2 411.758 143.774  13
   3 -15   2 513.639 169.564  22
  -3 -15  -2 268.657 138.373  17
   3 -15   2 258.970 139.972  17
  -4 -15  -2 1880.86 250.325  13
   4 -15   2 2159.69 269.258  17
  -4 -15  -2 2541.49 276.923  17
   4 -15   2 2086.68 272.898  22
   5 -15   2 7979.38 502.620  22
   5 -15   2 8636.35 490.085  17
  -5 -15  -2 8694.09 513.864  13
   6 -15   2 138.700 87.2442  17
   6 -15   2 261.317 138.325  22
  -7 -15  -2 47.3324 120.180  13
   7 -15   2 278.524 115.247  22
  -8 -15  -2 2013.63 237.863  13
   8 -15   2 1876.89 214.942  22
   9 -15   2 1988.54 208.088  22
  -9 -15  -2 2011.60 221.636  13
  10 -15   2 3791.62 277.843   7
 -10 -15  -2 237.877 91.7727  13
 -11 -15  -2 426.872 88.5801  13
  11 -15   2 2810.92 224.434   7
 -10 -16   2 326.905 82.1184  13
  -9 -16   2 1250.72 157.834  13
   9 -16  -2 2853.05 242.346  17
  -8 -16   2 1467.48 183.039  17
   8 -16  -2 1367.96 179.657  17
  -8 -16   2 1468.34 194.810  13
  -7 -16   2 603.192 140.098  13
   7 -16  -2 345.535 116.934  17
  -7 -16   2 762.564 149.852  17
  -6 -16   2 428.155 141.318  13
   6 -16  -2 217.595 111.657  17
  -6 -16   2 339.923 132.482  17
  -6 -16   2 309.319 127.540  12
  -5 -16   2 3323.80 304.155  12
   5 -16  -2 3977.64 335.149  17
  -5 -16   2 3867.98 332.890  17
  -5 -16   2 3378.50 303.361  13
   4 -16  -2 4621.94 329.040   6
  -4 -16   2 4456.92 364.835  17
  -4 -16   2 4125.04 338.468  12
   4 -16  -2 4210.44 358.545  17
  -4 -16   2 4375.29 345.684  13
  -3 -16   2 1790.43 247.838  17
   3 -16  -2 2065.69 245.351   6
   3 -16  -2 2200.29 279.975  17
  -3 -16   2 2085.50 244.669  12
  -3 -16   2 1968.58 236.133  13
   2 -16  -2 2614.72 279.341   6
  -2 -16   2 2592.90 271.945  12
  -2 -16   2 2449.18 290.972  17
   2 -16  -2 2191.42 273.213  17
   1 -16  -2 6864.58 454.001  17
  -1 -16   2 6440.95 454.327  17
  -1 -16   2 6330.52 417.339  22
   0 -16   2 2804.81 292.625  22
   0 -16  -2 3045.72 317.645  17
   0 -16   2 2658.21 313.716  17
   1 -16   2 7377.18 469.156  22
  -1 -16  -2 7173.25 464.821  17
   1 -16   2 6610.62 461.253  17
   2 -16   2 22094.3 804.644  22
   2 -16   2 22268.3 802.356  17
  -2 -16  -2 25085.7 787.419  13
  -2 -16  -2 23095.5 810.732  17
  -3 -16  -2 4619.79 356.347  13
   3 -16   2 4364.80 372.392  22
  -3 -16  -2 4844.53 371.882  17
   3 -16   2 5053.00 384.290  17
   4 -16   2 1705.49 243.367  22
  -4 -16  -2 1657.83 225.384  13
   4 -16   2 1676.84 225.720  17
  -4 -16  -2 1877.24 225.521  17
   5 -16   2 17.1802 105.208  22
   5 -16   2-149.759 110.875  17
  -5 -16  -2 133.885 113.219  13
   6 -16   2 110.509 110.900  22
   6 -16   2 14.0634 81.4994  17
  -6 -16  -2-24.5832 91.7397  13
   7 -16   2 4111.59 306.094  22
  -7 -16  -2 4242.85 318.433  13
  -8 -16  -2 109.036 84.8765  13
   8 -16   2-4.43811 75.5482  22
   9 -16   2 64.5819 52.5465  22
  -9 -16  -2 10.5014 66.2737  13
 -10 -16  -2 817.885 113.263  13
   8 -17  -2 1167.51 161.836  17
  -8 -17   2 370.786 90.1167  13
   7 -17  -2 3833.87 265.470  17
  -7 -17   2 3704.93 248.441  17
  -7 -17   2 4055.23 269.653  13
   6 -17  -2 129.268 86.5194  17
  -6 -17   2 168.650 94.5819  17
  -6 -17   2 154.091 82.3812  13
  -5 -17   2 830.047 146.247  13
  -5 -17   2 621.060 132.541  17
   5 -17  -2 960.481 166.342  17
  -4 -17   2 144.037 98.1998  12
   4 -17  -2-100.216 121.812  17
  -4 -17   2 103.606 114.698  17
  -4 -17   2-114.482 90.5640  13
   3 -17  -2 175.555 94.3439   6
  -3 -17   2 94.7168 84.2152  12
   3 -17  -2 30.9988 112.697  17
  -3 -17   2 41.2063 105.745  17
   2 -17  -2 4137.10 334.072  17
  -2 -17   2 4449.13 351.424  17
   2 -17  -2 4079.10 315.029   6
   1 -17  -2 4664.50 344.937   6
   1 -17  -2 4651.41 352.669  17
  -1 -17   2 4447.52 356.489  17
   0 -17  -2 1602.76 218.904  17
   0 -17   2 1495.81 213.538  17
   1 -17   2 109.182 103.941  22
  -1 -17  -2 144.185 112.674  17
   1 -17   2 94.7620 118.326  17
   2 -17   2 9931.32 499.060  22
  -2 -17  -2 9667.38 485.717  17
   2 -17   2 9713.13 495.980  17
  -3 -17  -2 3066.97 258.370  13
   3 -17   2 2969.15 287.245  22
  -3 -17  -2 2922.58 261.007  17
   3 -17   2 3210.48 283.601  17
   4 -17   2 279.956 113.121  17
   4 -17   2 107.228 102.634  22
  -4 -17  -2 114.115 73.6289  13
  -5 -17  -2 82.1375 78.5962  13
   5 -17   2-72.6294 89.8743  17
   5 -17   2 147.027 114.148  22
  -6 -17  -2 13106.2 501.146  13
   6 -17   2 12513.7 494.428  22
   6 -17   2 12382.1 449.372  17
   7 -17   2 5112.43 292.800  22
  -7 -17  -2 4922.67 277.713   6
  -7 -17  -2 5074.89 296.569  13
  -8 -17  -2-38.3638 59.7559  13
   6 -18  -2 1274.08 145.113  17
  -5 -18   2 223.943 78.0973  17
   5 -18  -2 145.245 80.3284  17
  -5 -18   2 152.465 56.4814  13
   4 -18  -2 1350.77 167.380  17
  -4 -18   2 1466.56 172.901  17
  -3 -18   2 23.1911 80.9200  17
   3 -18  -2-13.8977 59.9033   6
   3 -18  -2-131.404 105.394  17
   2 -18  -2 2407.90 213.698   6
  -2 -18   2 2383.66 227.574  17
   2 -18  -2 2733.44 245.245  17
   1 -18  -2 258.404 94.5528   6
   1 -18  -2 244.373 87.4719  17
  -1 -18   2 378.003 118.706  17
   0 -18  -2 553.503 130.106   6
   0 -18  -2 619.077 132.936  17
   0 -18   2 774.682 149.105  17
  -1 -18  -2 1442.77 184.333   6
  -1 -18  -2 1422.43 181.080  17
   1 -18   2 1312.54 180.566  17
  -2 -18  -2 2228.44 208.058  17
   2 -18   2 2621.77 240.986  17
  -2 -18  -2 2315.42 224.240   6
  -3 -18  -2 236.961 101.034   6
   3 -18   2 244.070 97.5373  17
  -3 -18  -2 150.357 62.2150  17
   4 -18   2 1900.67 179.384  17
  -4 -18  -2 1951.40 198.136   6
  -4 -18  -2 1919.41 166.539  13
  -5 -18  -2 981.194 141.430   6
   5 -18   2 675.555 104.061  17
  -5 -18  -2 813.436 115.731  13
   2 -19  -2 427.074 86.6736  17
  -2 -19   2 481.367 100.078  17
  -1 -19   2 15.6811 68.0409  17
   1 -19  -2 30.8253 57.8843  17
   0 -19  -2 4024.05 236.836   6
   0 -19  -2 3491.34 221.166  17
   0 -19   2 3835.32 245.522  17
  -1 -19  -2 0.33270 58.5634   6
   1 -19   2-51.9618 66.7714  17
  -2 -19  -2 1136.01 132.668   6
  18   0  -3-58.8856 72.6605  15
  17   0  -3-72.4533 97.5205  15
  16   0  -3 118.886 113.450  15
  15   0  -3 72.5239 117.095  15
  14   0  -3 3.71548 107.331  15
  14   0  -3 302.477 153.924  16
  13   0  -3 24.7370 132.426  16
  13   0  -3-59.6965 111.578  15
  12   0  -3 36.7055 87.5415  15
  12   0  -3 82.9303 110.263  16
  11   0  -3-23.5647 157.616   1
  11   0  -3-51.2654 91.7041  16
  11   0  -3-317.979 256.908  27
  11   0  -3 82.5980 193.640  26
  10   0  -3-56.1497 170.380  26
  10   0  -3-97.2334 187.685   1
  10   0  -3 72.5878 191.398  27
   9   0  -3-274.590 245.412  27
   9   0  -3 27.3327 185.000   1
   9   0  -3-180.716 209.553  26
   8   0  -3-46.1086 165.281  27
   8   0  -3 149.206 200.130   1
   8   0  -3-205.398 236.036  26
   7   0  -3 381.098 216.422   1
   7   0  -3 664.745 252.138  26
   7   0  -3 144.431 170.657  27
   6   0  -3 67.0696 151.157  27
   6   0  -3-96.8998 179.604   1
   6   0  -3-31.8284 189.579  26
   5   0  -3 58.3250 144.106  26
   5   0  -3-192.154 166.656  27
   4   0  -3 39.0384 82.3311  32
   4   0  -3 74.0324 143.338  26
   4   0  -3-2.92855 112.590   1
   4   0  -3 4.54018 107.205  27
   3   0  -3 77.7377 72.7153  32
   3   0  -3 54.3322 108.974   1
   3   0  -3 14.3660 93.4555  27
   3   0  -3 175.596 142.927  26
   2   0  -3 113.922 128.241  26
   2   0  -3 73.5415 55.6565  27
   1   0  -3 88.6537 94.9965  26
   0   0   3 118.192 112.772  30
   0   0  -3 188.181 103.615  26
  -1   0  -3 95.5665 43.6971  19
   1   0   3-12.3040 102.668  30
  -1   0  -3 124.198 92.1972  24
  -1   0  -3 178.505 105.552   2
  -1   0  -3 44.8059 78.5825  26
  -2   0  -3-41.5445 77.5395  24
   2   0   3-30.1275 66.3511  27
   3   0   3 376.444 142.806  27
  -3   0  -3 98.7674 134.123   2
   3   0   3 632.143 204.984  30
   4   0   3 202.199 171.454  30
   4   0   3-22.6111 32.6716  29
   4   0   3 267.320 110.265  27
   5   0   3-179.143 161.009  27
  -5   0  -3-292.158 271.828   2
   5   0   3 45.2159 90.8355  28
   6   0   3 2093.98 337.066  27
   6   0   3 8.97090 92.4513  28
   7   0   3-385.452 229.596  27
   8   0   3 57.3857 204.891   1
   8   0   3 74.4636 182.636  27
  -9   0  -3-257.693 324.926   2
   9   0   3 4.48546 176.409   1
   9   0   3-91.3957 201.469  27
 -10   0  -3-302.195 358.443   2
  10   0   3 217.105 240.568   1
  10   0   3 208.023 198.543  27
  11   0   3 40.1612 90.0660  15
 -12   0  -3 9.31048 79.2423  25
  12   0   3 62.4768 89.4524  15
  13   0   3-28.3543 103.263  15
  13   0   3 26.8549 120.595  10
 -13   0  -3 38.7069 90.5897  25
  14   0   3-140.753 134.446  10
  15   0   3 97.9715 126.830  10
  16   0   3 10.4722 106.470  10
  17   0   3 18.1763 84.4935  10
  18   0   3-136.076 74.4886  10
  18   1  -3 1668.67 167.065  15
  18  -1  -3 1377.53 154.158  15
  17  -1  -3 143.334 104.005  15
  17   1  -3 238.858 101.072  15
  16  -1  -3 446.041 141.220  15
  16   1  -3 437.850 138.000  15
  15   1  -3 141.866 126.288  15
  15  -1  -3 174.937 131.280  15
  14  -1  -3 1595.07 252.457  15
  14   1  -3 1735.05 255.928  16
  14   1  -3 1340.04 225.515  15
  14  -1  -3 1628.73 252.714  16
  13  -1  -3 35635.4 1078.28  16
 -13  -1   3 40847.1 1139.69  25
  13   1  -3 40116.2 1131.23  16
  13   1  -3 36996.7 1093.28  15
  13  -1  -3 35474.9 1069.19  15
  12  -1  -3 67.9450 87.8408  15
 -12  -1   3 266.143 143.118  25
  12   1  -3 21.5382 90.3761  15
  12  -1  -3 22.7402 87.4232  16
  12   1  -3 28.9452 103.914  16
  11  -1  -3 25126.3 1697.21   1
  11   1  -3 25157.6 1641.60  27
  11  -1  -3 26238.7 1623.09  26
  11   1  -3 26543.8 897.975  16
  11  -1  -3 25311.7 882.786  16
  11   1  -3 23217.0 1547.99  26
  10   1  -3 3074.48 537.709  27
  10   1  -3 3552.53 620.381   1
  10   1  -3 2785.57 523.395  26
  10  -1  -3 3174.89 588.601   1
  10  -1  -3 3174.95 544.673  26
   9   1  -3 54778.4 2328.99   1
   9  -1  -3 58113.1 2162.10  26
   9  -1  -3 60521.6 2378.76   1
   9   1  -3 61631.6 2255.31  27
   9  -1  -3 65197.2 2310.54  27
   9   1  -3 58151.1 2237.24  26
   8  -1  -3 4870.07 624.595   1
   8  -1  -3 5376.24 628.692  27
   8   1  -3 4899.67 615.916  26
   8  -1  -3 5638.99 640.234  26
   8   1  -3 5341.83 624.817  27
   8   1  -3 4884.33 660.141   1
   7   1  -3 52377.9 1877.75  26
   7  -1  -3 52566.8 1921.48   1
   7  -1  -3 57194.1 1845.21  27
   7   1  -3 53312.4 1991.33   1
   7   1  -3 59100.7 1887.74  27
   7  -1  -3 53857.8 1827.94  26
   6   1  -3 3140.06 427.234  27
   6  -1  -3 3001.44 445.223   1
   6   1  -3 2757.80 441.971   1
   6  -1  -3 3385.15 423.493  27
   6   1  -3 2935.13 431.421  26
   6  -1  -3 2991.00 426.353  26
   5  -1  -3 13591.8 709.325  32
   5  -1  -3 12854.8 817.880   1
   5   1  -3 15230.9 883.272  26
   5   1  -3 14331.3 896.764   1
   5  -1  -3 13911.9 823.374  26
   5  -1  -3 14750.5 757.065  27
   4   1  -3 23601.1 1015.18   1
   4  -1  -3 23641.0 885.282  32
   4  -1  -3 24548.6 853.122  27
   4   1  -3 23717.3 657.790  32
   4  -1  -3 24188.9 1020.61   1
   4   1  -3 23954.8 1011.14  26
   4  -1  -3 24195.1 988.693  26
   3   1  -3 4275.91 272.285  32
   3  -1  -3 4183.20 363.934  32
  -3  -1   3 4006.52 167.187  20
   3   1  -3 3524.91 363.041   1
   3   1  -3 4165.71 384.734  26
   3  -1  -3 4081.86 388.079  26
   2  -1  -3 4593.82 381.478  26
   2   1  -3 4532.86 362.437  26
   1   1  -3 46336.9 994.522  26
   1  -1  -3 47509.8 1104.26  26
   1  -1  -3 48219.9 1169.51  24
   0  -1   3 366338. 2790.68  30
   0   1  -3 365552. 2571.58  24
   0  -1  -3 373233. 2979.32  26
   0   1  -3 365830. 2539.83  26
   0   1  -3 369220. 2884.85   2
   1  -1   3 24025.1 519.784  33
  -1   1  -3 24721.4 806.898   2
  -1   1  -3 24691.8 666.903  24
  -1  -1  -3 23245.5 787.938  24
  -1   1  -3 23391.7 594.527  26
   1  -1   3 23538.2 449.192  31
   1  -1   3 23309.8 733.830  30
   1   1   3 24480.4 835.776  30
  -2  -1  -3 37014.5 1036.41  24
  -2   1  -3 35811.3 844.769  24
  -2   1  -3 33161.0 1019.56   2
   2  -1   3 34909.2 982.975  30
   2   1   3 36397.0 1085.20  30
  -3  -1  -3 18480.5 834.859   2
   3  -1   3 18443.5 800.139  28
  -3   1  -3 17212.1 836.991   2
   3  -1   3 18581.6 606.164  29
   3  -1   3 18712.5 831.635  30
   3   1   3 18512.1 829.847  30
   4  -1   3 65725.6 1539.63  28
  -4  -1  -3 63048.1 1684.25   2
   4   1   3 63761.7 1701.72  30
   4  -1   3 68625.3 1063.71  29
   4   1   3 62085.4 1451.61  27
  -5  -1  -3 9461.64 706.779   2
   5   1   3 9193.94 643.380  27
   5  -1   3 9794.43 621.119  28
   5  -1   3 9631.80 661.840  27
   6  -1   3 32869.1 1190.37  28
  -6  -1  -3 30957.0 1399.43   2
   6   1   3 28580.1 1237.80  27
   6  -1   3 31773.8 1284.04  27
  -7  -1  -3 6957.33 717.280   2
   7  -1   3 6008.06 708.722   1
   7   1   3 6671.50 655.372  27
   7  -1   3 6982.17 663.035  27
  -8  -1  -3 19295.4 1270.42   2
   8   1   3 18150.2 1334.97   1
   8  -1   3 17431.6 1298.90   1
   8   1   3 18432.3 1156.50  27
   9   1   3 2527.65 467.436  27
  -9  -1  -3 2216.25 479.058   2
   9   1   3 2673.39 566.327   1
   9  -1   3 2608.12 551.057   1
  10  -1   3 1872.91 486.927   1
 -10  -1  -3 1532.03 428.049   2
  10   1   3 2432.87 520.858   1
  10   1   3 2085.83 467.653  27
 -11  -1  -3 42.3103 76.2621  25
  11  -1   3 192.650 124.367  15
  11   1   3 106.297 91.5738  15
 -12  -1  -3 167.179 104.346  25
  12   1   3 245.629 133.309  15
  12  -1   3 205.874 111.934  15
  13   1   3 24925.1 897.068  10
  13  -1   3 23529.1 857.459  15
  13  -1   3 22803.9 859.846  10
  13   1   3 25477.0 893.515  15
 -13  -1  -3 24891.1 860.212  25
  14  -1   3 1386.11 228.331  10
  14   1   3 1604.97 257.120  10
 -14  -1  -3 1630.00 229.167  25
  15  -1   3 8236.17 488.591  10
 -15  -1  -3 9494.25 481.579  25
  15   1   3 9368.74 522.546  10
  16  -1   3 532.471 143.476  10
  16   1   3 755.587 166.755  10
  17   1   3 4856.20 319.754  10
  17  -1   3 4666.78 309.270  10
  18   1   3 619.756 107.295  10
  18  -1   3 673.441 109.739  10
  18  -2  -3 17.2486 50.7199  10
  18  -2  -3-67.0245 63.9585  15
  18   2  -3 16.6941 65.9809  15
  18  -2  -3-52.8260 78.2249   7
  17   2  -3 18403.4 603.777  15
  17  -2  -3 18571.8 607.127  15
  16  -2  -3 587.573 165.504  15
  16   2  -3 455.087 137.900  15
  15   2  -3 27.6339 121.025  15
 -15  -2   3 128.558 93.1996  25
  15  -2  -3 102.463 112.199  15
  14  -2  -3 616.098 175.122  15
 -14  -2   3 563.575 168.991  25
  14  -2  -3 512.217 161.869  16
  14   2  -3 403.612 149.787  15
  13  -2  -3 3936.49 361.256  15
  13   2  -3 3679.50 356.439  15
 -13  -2   3 3919.80 377.790  25
  13   2  -3 3657.02 357.465  16
  13  -2  -3 4081.09 380.365  16
  12   2  -3 246.882 133.389  15
  12   2  -3 289.342 125.549  16
 -12  -2   3 355.649 130.615  25
  12  -2  -3 221.189 121.877  15
  12  -2  -3 195.332 115.607  16
  11   2  -3 16227.2 692.329  16
  11  -2  -3 13965.1 662.760  16
  11  -2  -3 13124.9 1138.08  26
  11   2  -3 13271.1 1211.36  27
 -11  -2   3 14904.6 709.669  25
  10  -2  -3 247.090 208.529  26
  10   2  -3 113.687 149.193  26
  10   2  -3 454.808 263.377  27
  10  -2  -3-27.0146 124.238   1
  10   2  -3 187.304 232.529   1
   9   2  -3 78482.6 2556.05  27
   9  -2  -3 75564.4 2612.28   1
   9   2  -3 75226.3 2729.87   1
   9   2  -3 76504.7 2602.61  26
   9  -2  -3 78847.7 2499.52  26
   8   2  -3 22151.0 1339.04  26
   8  -2  -3 21442.9 1229.02  26
   8   2  -3 22716.4 1412.67   1
   8   2  -3 21962.3 1287.25  27
   8  -2  -3 19658.7 1260.73   1
   7  -2  -3 70022.5 2202.79   1
   7   2  -3 71854.9 2250.92  26
   7   2  -3 68424.1 2281.44   1
   7  -2  -3 69371.2 2063.89  26
   6   2  -3 9951.33 809.272   1
   6   2  -3 13109.6 903.459  26
   6  -2  -3 11569.9 799.207  26
   6  -2  -3 11549.5 822.657   1
   5  -2  -3 2373.66 354.355   1
   5  -2  -3 2205.74 355.125  26
  -5  -2   3 3489.88 302.614  28
   5  -2  -3 2266.26 324.751  32
   5   2  -3 2710.10 416.126  26
   5   2  -3 3064.50 429.718   1
   4  -2  -3 10742.2 687.019   1
   4  -2  -3 11972.8 669.848  32
   4   2  -3 10952.3 689.349   1
   4   2  -3 11196.9 720.740  26
   4  -2  -3 10807.8 679.324  26
   3   2  -3 34781.3 1135.06  26
   3   2  -3 35457.3 1092.58   1
  -3  -2   3 33891.5 622.884  20
   3  -2  -3 33594.5 1171.25  26
   3  -2  -3 35614.5 920.665  33
   3   2  -3 32320.4 577.060  32
   2  -2  -3 142664. 1568.72  33
   2  -2  -3 146899. 2139.79  26
  -2  -2   3 146886. 1633.16  20
   2   2  -3 144176. 2031.11  26
   1   2  -3 492003. 3246.20  26
   1  -2  -3 497011. 3780.36  26
   0   2  -3 1040.55 153.034   2
   0  -2   3 1083.01 156.269  31
   0  -2  -3 806.840 171.960  26
   0  -2  -3 861.172 149.969  19
   0  -2   3 1018.95 147.803  30
   0   2  -3 1086.24 139.292  26
  -1   2  -3 4156.31 230.529  24
  -1  -2  -3 3820.72 357.193  24
   1  -2   3 4147.34 255.950  31
   1   2   3 4040.63 376.668  30
   1  -2   3 3640.99 373.338  28
  -1   2  -3 3814.54 203.834  26
   1  -2   3 3680.70 282.867  30
  -1   2  -3 4021.71 323.303   2
   2  -2   3 2338.39 235.208  33
  -2   2  -3 2267.11 183.696  24
   2   2   3 2097.22 305.043  30
  -2  -2  -3 1707.71 254.082  24
  -2   2  -3 2425.98 289.638   2
   2  -2   3 2369.76 322.199  28
   2  -2   3 1996.51 157.922  31
   2  -2   3 2162.91 253.933  30
  -2  -2  -3 2186.64 281.476   2
  -3  -2  -3 2065.27 303.070   2
  -3  -2  -3 2014.18 296.597  24
   3  -2   3 2441.85 283.090  33
   3  -2   3 2285.44 257.578  29
  -3  -2  -3 2219.56 186.209  31
   3   2   3 1981.05 322.582  30
   3  -2   3 1966.37 283.030  30
  -3   2  -3 2046.70 203.887  24
   3  -2   3 2148.98 312.338  28
  -4  -2  -3 7049.76 556.376   2
   4  -2   3 6799.85 410.213  29
  -4  -2  -3 6300.36 333.739  31
   4   2   3 6051.21 559.736  30
   4  -2   3 6982.94 546.812  28
  -5  -2  -3 14020.0 856.568   2
   5  -2   3 14619.9 834.092  28
   5   2   3 14556.8 925.254  30
  -6  -2  -3 123617. 2721.60   2
   6  -2   3 122782. 2543.08  28
   7  -2   3 3602.49 550.187   1
   7   2   3 4369.44 545.511  27
  -7  -2  -3 4347.63 579.311   2
   8   2   3 764.337 345.948   1
  -8  -2  -3 916.587 315.445   2
   8  -2   3 890.720 326.497   1
   8   2   3 538.145 248.114  27
   9   2   3 18487.6 1253.14  27
   9   2   3 19318.1 1489.29   1
   9  -2   3 21765.7 1487.27   1
  -9  -2  -3 20744.8 1372.66   2
  10  -2   3 12297.3 1173.74   1
  10   2   3 13725.3 1314.11   1
  10   2   3 12442.2 1088.47  27
  11   2   3 67389.8 1438.07  15
  11  -2   3 61978.8 1358.42  10
  11  -2   3 61542.0 1372.25  15
 -11  -2  -3 65532.4 1410.59  25
  12  -2   3 6101.66 451.120  15
  12  -2   3 5873.85 440.331  10
  12   2   3 7104.65 478.735  15
 -12  -2  -3 5907.06 434.385  25
 -13  -2  -3 4754.50 386.322  25
  13   2   3 4440.17 380.749  15
  13  -2   3 4172.54 371.656  15
  13  -2   3 4035.22 366.730  10
 -14  -2  -3 2119.22 266.256  25
  14   2   3 2283.72 295.621  10
  14  -2   3 1787.07 251.675  10
  15   2   3 2689.66 293.392  10
  15  -2   3 2959.94 299.700  10
 -15  -2  -3 2452.55 257.855  25
 -16  -2  -3 1513.57 186.455  25
  16  -2   3 1494.07 205.269  10
  16   2   3 1660.65 224.569  10
  17  -2   3 134.798 94.3028  10
  17   2   3-19.9241 80.7054  10
  18  -2   3 3690.58 217.628  10
  18   2   3 3758.10 230.486  10
  18  -3  -3 1759.87 166.553   7
  18  -3  -3 1614.05 152.159  15
  18   3  -3 1835.17 154.894  15
 -17  -3   3 6.66320 58.3136  25
  17   3  -3 18.1699 75.0889  15
  17  -3  -3 35.3796 78.9585  15
 -16  -3   3 1088.22 174.585  25
  16   3  -3 1066.58 180.800  15
  16  -3  -3 1136.54 187.262  15
  15  -3  -3 902.168 195.236  15
 -15  -3   3 1178.61 205.689  25
  15   3  -3 1013.30 188.116  15
  14   3  -3 15649.9 698.391  15
  14  -3  -3 15593.1 705.670  16
  14  -3  -3 15674.1 684.739  15
 -14  -3   3 17407.6 756.231  25
 -13  -3   3-37.9214 108.480  25
  13   3  -3 233.822 127.064  16
  13  -3  -3 143.544 119.795  16
  13   3  -3 35.1570 102.781  15
  13  -3  -3-49.9541 104.025  15
  12  -3  -3 4335.40 380.234  15
  12  -3  -3 4366.24 389.821  16
  12   3  -3 5155.08 415.130  15
  12   3  -3 4986.77 390.202  16
 -12  -3   3 5300.21 449.897  25
  11  -3  -3 25384.7 800.789   8
 -11  -3   3 24012.8 940.738  25
  11   3  -3 26468.5 877.817  16
  11  -3  -3 24597.4 879.794  16
  10   3  -3 1249.47 387.975   1
  10   3  -3 1727.16 438.567  26
  10  -3  -3 1695.65 417.348   1
  10   3  -3 1525.73 392.042  27
  10  -3  -3 1266.44 356.369  26
   9   3  -3 10950.0 991.287  27
   9  -3  -3 12273.8 992.865  26
   9   3  -3 10565.9 1038.92   1
   9   3  -3 11775.5 1059.92  26
   9  -3  -3 11010.7 997.479   1
   8   3  -3 218334. 4270.87  26
   8  -3  -3 212461. 4081.69   1
   8  -3  -3 197059. 3725.05  26
   8   3  -3 193221. 4163.02   1
   7  -3  -3 38149.2 1611.58   1
   7   3  -3 36198.2 1678.15   1
   7   3  -3 38464.3 1704.50  26
   7  -3  -3 39290.9 1571.35  26
   6   3  -3 25410.6 1302.18  26
   6   3  -3 22384.2 1210.05   1
   6  -3  -3 23111.7 1161.49   1
   6  -3  -3 22513.4 1114.62  26
  -5  -3   3 69278.1 1428.92  28
   5  -3  -3 62999.0 1747.40   1
   5  -3  -3 66027.2 1827.09  32
   5   3  -3 67884.8 1907.35   1
   5  -3  -3 69087.6 1807.64  26
  -4  -3   3 109685. 1874.24  28
   4  -3  -3 104997. 1928.94  33
   4  -3  -3 107314. 2139.52  26
   4  -3  -3 108727. 2185.20  32
   4   3  -3 107182. 2117.98   1
   3   3  -3 3739.76 368.363   1
  -3  -3   3 3960.40 360.069  28
  -3  -3   3 3959.75 270.646  20
   3   3  -3 4111.14 417.783  26
   3  -3  -3 3833.35 416.187  32
   3  -3  -3 3895.04 346.823  33
   3  -3  -3 3651.96 386.538  26
   2   3  -3 259154. 2876.59  26
  -2  -3   3 262501. 2956.33  28
   2  -3  -3 266781. 3155.80  19
   2  -3  -3 262512. 3006.53  26
  -1  -3   3 119916. 1933.86  31
   1  -3  -3 122321. 1996.22  19
  -1  -3   3 120241. 1859.48  20
   1   3  -3 122159. 1659.08  26
  -1  -3   3 119911. 2059.97  28
   1  -3  -3 124720. 2037.27  26
   0   3  -3 7974.46 396.047   2
   0  -3   3 8300.86 349.237  30
   0   3  -3 8323.18 346.694  26
   0  -3   3 8672.32 532.548  20
   0  -3  -3 8611.60 519.362  19
   0  -3   3 8267.20 567.334  28
   0  -3   3 8216.13 472.308  31
   1  -3   3 465.541 118.477  31
  -1   3  -3 550.875 66.2404  26
   1  -3   3 463.097 199.744  28
   1   3   3 248.933 151.137  30
   1  -3   3 363.713 50.5974  19
  -1  -3  -3 591.673 167.270  24
   1  -3   3 432.678 109.256  30
  -1   3  -3 393.169 125.010   2
   2  -3   3 58696.9 1098.86  31
  -2   3  -3 54986.4 596.782  24
  -2  -3  -3 62555.4 1550.83  24
  -2  -3  -3 58974.2 1198.27  31
   2  -3   3 59977.2 1423.43  29
   2  -3   3 55418.0 1279.58  33
  -2   3  -3 62147.7 1413.85   2
   2   3   3 59497.2 1489.92  30
  -2  -3  -3 58606.5 1455.41   2
   2  -3   3 60078.3 1595.09  28
  -3  -3  -3 4494.40 455.375  24
   3   3   3 4428.60 453.168  30
  -3   3  -3 4944.91 255.416  24
   3  -3   3 4070.87 387.472  33
   3  -3   3 4439.57 468.984  28
   3  -3   3 4916.11 415.776  29
  -3  -3  -3 4355.56 429.163   2
  -3  -3  -3 4743.54 353.185  31
   4  -3   3 6696.05 542.663  33
  -4  -3  -3 8628.02 480.833  31
   4   3   3 7729.32 625.270  30
  -4  -3  -3 8836.36 628.063   2
   4  -3   3 7344.35 630.748  28
   5  -3   3 2418.67 356.933  33
  -5  -3  -3 3093.43 409.280   2
   5  -3   3 3168.41 451.132  28
   5   3   3 2957.55 435.474  30
   6  -3   3 1588.11 358.419   1
  -6  -3  -3 2379.35 382.871   2
   6  -3   3 1649.16 347.068  28
  -7  -3  -3 6046.62 653.565   2
   7  -3   3 5594.79 679.947   1
  -8  -3  -3 11998.4 982.963   2
   8  -3   3 13057.5 1072.80   1
   8   3   3 10799.3 1088.28   1
   8   3   3 10791.1 908.219  27
   8  -3   3 11347.0 979.022  20
   9  -3   3 5951.73 749.300  20
  -9  -3  -3 8459.00 879.830   2
   9  -3   3 8670.20 931.883   1
   9   3   3 7274.59 951.956   1
   9   3   3 6509.85 760.137  27
  10  -3   3 692.352 289.582   1
 -10  -3  -3 404.302 254.588   2
  10   3   3-30.2456 219.353   1
  10   3   3-293.931 270.434  27
  11  -3   3 210.030 104.991  15
  11   3   3 305.786 125.757  15
  11  -3   3 439.624 136.719  10
 -11  -3  -3 250.663 138.110  25
 -12  -3  -3 1172.46 226.312  25
  12  -3   3 1016.15 202.918  15
  12  -3   3 1022.10 204.409  10
  12   3   3 1222.26 208.060  15
 -13  -3  -3 350.706 147.564  25
  13  -3   3 451.332 152.420  10
 -14  -3  -3 584.873 165.765  25
  14  -3   3 337.633 133.615  10
  14   3   3 511.644 160.037  10
  15  -3   3 707.827 169.982  10
  15   3   3 496.536 154.356  10
 -15  -3  -3 744.783 168.859  25
 -16  -3  -3 1156.01 170.111  25
  16   3   3 1189.31 185.762  10
  16  -3   3 1010.54 173.266  10
  17  -3   3 404.886 103.949  10
  17   3   3 647.466 121.685  10
 -17  -3  -3 587.281 105.695  25
  18   3   3 1938.90 158.962  10
  18  -3   3 1891.93 162.905   9
  18  -4  -3 684.242 112.921   7
  17  -4  -3 6557.65 336.354  15
  17   4  -3 6710.57 336.011  15
  17  -4  -3 7162.49 369.945   7
 -17  -4   3 6582.70 339.551  25
 -16  -4   3 281.497 123.685  25
  16  -4  -3 218.512 108.452  15
  16   4  -3 178.100 101.055  15
  15  -4  -3 177.876 111.139  15
  15   4  -3 26.9201 80.0641  15
 -15  -4   3 98.4084 111.934  25
  14   4  -3 740.806 158.593  15
  14  -4  -3 528.287 152.998  16
 -14  -4   3 830.598 191.698  25
  14  -4  -3 544.589 149.336  15
  13  -4  -3 136.506 130.799   8
  13  -4  -3 210.780 137.508  16
  13   4  -3 11.1084 97.8325  15
 -13  -4   3 177.216 117.124  25
  13  -4  -3-17.5923 108.148  15
 -12  -4   3 1177.66 233.863  25
  12  -4  -3 1065.76 176.181   8
  12  -4  -3 963.205 193.759  16
  12  -4  -3 905.107 179.096  15
  12   4  -3 1072.44 196.921  15
  12   4  -3 1138.71 196.027  16
  11   4  -3 36.0962 83.1767  15
  11  -4  -3-155.055 127.648   8
 -11  -4   3 127.738 139.275  25
  11   4  -3 96.4030 80.9844  16
  11  -4  -3 54.6182 78.5583  16
  11  -4  -3 35.1856 71.5759  15
  11  -4  -3-131.055 95.6012   3
  10  -4  -3 14575.7 1210.13   1
  10   4  -3 14369.9 1244.99  26
  10   4  -3 14822.9 1247.35  27
  10   4  -3 16221.2 1362.05   1
  10  -4  -3 14921.3 1229.73  33
  10  -4  -3 13660.0 1110.66  26
   9  -4  -3 35572.0 1779.83   1
   9  -4  -3 34812.0 1680.05  26
   9   4  -3 35312.9 1911.69   1
   9  -4  -3 36209.3 1819.31  33
   9   4  -3 34816.7 1865.48  26
   8  -4  -3 7880.06 792.234   1
   8   4  -3 7199.46 820.719   1
   8  -4  -3 9392.11 866.688  33
   8   4  -3 7835.33 863.009  26
   8  -4  -3 8636.97 800.466  26
   7  -4  -3 84225.2 2359.24   1
   7   4  -3 80297.3 2508.90   1
   7  -4  -3 78080.1 2230.82  26
   6  -4  -3 90708.9 2309.65  33
   6  -4  -3 87286.8 2227.54   1
   6  -4  -3 85137.9 2205.72  26
   6   4  -3 83340.5 2325.65   1
   5  -4  -3 25910.9 1144.58  33
   5  -4  -3 24014.7 1192.94  32
   5   4  -3 28425.2 1230.18   1
   5  -4  -3 25443.3 1132.77  26
   4  -4  -3 122414. 2361.30  26
   4  -4  -3 117198. 2483.49  32
   4  -4  -3 125192. 2281.37  33
  -4  -4   3 121160. 2201.15  28
   3  -4  -3 2092.94 273.450  33
   3   4  -3 2184.64 281.420   1
   3  -4  -3 2039.64 335.043  19
   3  -4  -3 2167.94 343.992  32
  -3  -4   3 2605.70 273.249  20
  -3  -4   3 2730.13 351.541  28
   3  -4  -3 2562.02 350.536  26
  -2  -4   3 8547.31 603.598  28
  -2  -4   3 8533.75 518.940  20
   2  -4  -3 8305.98 621.439  19
  -2  -4   3 8297.33 602.083  31
   2  -4  -3 8298.28 629.305  32
   2  -4  -3 8109.71 580.586  26
   1   4  -3 3011.02 293.274  26
  -1  -4   3 3079.32 391.424  28
   1  -4  -3 3173.55 379.303  24
  -1  -4   3 2835.04 163.034  30
   1  -4  -3 2674.16 348.998  19
  -1  -4   3 2920.90 338.449  31
   1  -4  -3 2657.39 341.097  26
  -1  -4   3 3128.10 338.972  20
   0  -4  -3 10999.9 687.453  24
   0   4  -3 12123.2 471.896   2
   0  -4   3 12089.2 348.516  30
   0  -4   3 12062.8 743.396  28
   0  -4   3 12738.7 700.129  20
   0  -4  -3 13233.3 716.724  19
   0   4   3 11589.0 658.849  30
   0  -4   3 12183.7 623.840  31
   0  -4   3 11840.9 727.116  29
   0   4  -3 12289.0 442.281  26
   1  -4   3 118.280 57.4862  19
   1  -4   3 454.546 152.312  31
   1   4   3 103.494 138.739  30
   1  -4   3 177.337 184.317  28
  -1  -4  -3 127.417 146.411  24
  -1   4  -3 0.59288 64.2923   2
  -1  -4  -3 73.6957 102.094  31
   1  -4   3 195.907 163.448  29
   1  -4   3 369.778 186.879  20
   2  -4   3 15946.6 931.735  28
   2  -4   3 16624.6 838.080  29
  -2  -4  -3 15348.1 847.216  24
   2  -4   3 17222.4 919.453  20
   2  -4   3 15953.7 690.698  31
  -2  -4  -3 17263.6 754.167  31
   2   4   3 16162.0 809.268  30
   3  -4   3 112.749 131.493  33
  -3  -4  -3-25.5145 140.468   2
   3  -4   3 58.9957 167.532  20
   3   4   3-82.7444 180.641  30
  -3  -4  -3 185.796 122.582  31
   3  -4   3 436.607 169.252  29
   3  -4   3 78.8185 177.522  28
  -3  -4  -3-25.6370 163.060  24
   4  -4   3 63546.0 1726.81  33
  -4  -4  -3 65950.5 1915.60  24
  -4  -4  -3 66091.4 1555.19  31
   4   4   3 65772.5 1872.45  30
   4  -4   3 66056.2 1988.05  20
   4  -4   3 67261.9 2055.62  28
  -4  -4  -3 64294.7 1731.37   2
   5  -4   3 19515.6 1131.21  20
  -5  -4  -3 19614.6 1014.78   2
   5  -4   3 16533.4 962.986  33
   5  -4   3 19080.4 1014.97   1
   5  -4   3 20965.8 1223.37  28
   5   4   3 18146.9 1068.81  30
  -6  -4  -3 9497.37 761.881   2
   6  -4   3 9501.37 835.963  20
   6  -4   3 9307.47 784.605  33
   6  -4   3 10178.7 886.294  28
   6  -4   3 10204.9 812.186   1
   7  -4   3 72852.9 2307.86   1
  -7  -4  -3 69218.4 2181.38   2
   7  -4   3 67082.4 2327.37  20
  -8  -4  -3 3555.82 535.671   2
   8  -4   3 4345.69 639.148  20
   8   4   3 3271.78 602.328   1
   8  -4   3 3889.11 574.318  33
   9  -4   3 766.835 307.303  20
  -9  -4  -3 984.949 324.375   2
   9   4   3 1083.85 429.391   1
   9  -4   3 780.023 265.928  33
   9   4   3 1000.93 325.010  27
  10  -4   3 8621.10 969.365  33
  10   4   3 9288.14 1088.93   1
  10   4   3 7773.84 881.700  27
 -10  -4  -3 10165.7 572.643  25
 -11  -4  -3 97.4370 107.715  25
  11  -4   3 97.9070 85.7858  10
  11   4   3 331.202 137.103  15
  11  -4   3 24.3906 77.5794  15
  11  -4   3-5.09674 107.129   7
  12  -4   3 2941.93 302.304  10
  12  -4   3 2934.46 311.195   7
 -12  -4  -3 3398.24 346.314  25
  13   4   3 6367.08 465.903  10
  13  -4   3 5483.31 413.180  10
  13  -4   3 6256.94 439.954   7
 -13  -4  -3 6118.94 453.951  25
 -14  -4  -3 108.705 116.883  25
  14  -4   3-56.4142 90.9449   7
  14  -4   3 87.9145 95.5160  10
  14   4   3 156.351 124.959  10
 -15  -4  -3 104.776 91.0726  25
  15  -4   3-21.4258 81.9078  10
  15   4   3-3.09871 89.9989  10
 -16  -4  -3 794.116 136.611  25
  16   4   3 820.803 149.855  10
  16  -4   3 728.844 140.313  10
  17   4   3 119.383 67.6386  10
 -17  -4  -3 152.445 69.0604  25
  17  -4   3 159.751 72.8962  10
 -17  -5   3 296.755 95.6542  25
  17   5  -3 160.135 58.5411  15
  17  -5  -3 178.137 77.3213  15
  17  -5  -3 163.897 111.121   7
 -16  -5   3 604.837 151.075  25
  16  -5  -3 466.790 110.753  15
  16   5  -3 490.242 110.875  15
  16  -5  -3 672.888 165.974   7
  15   5  -3 686.735 140.339  15
  15  -5  -3 628.726 147.645  15
 -15  -5   3 534.336 161.426  25
  14  -5  -3 6865.95 430.047  15
 -14  -5   3 6990.58 486.757  25
  14  -5  -3 6674.19 448.266  16
  14   5  -3 7260.37 447.951  15
 -13  -5   3 2415.57 304.644  25
  13  -5  -3 2722.39 298.192  16
  13  -5  -3 2696.39 275.133   8
  13   5  -3 2598.53 276.234  15
  13  -5  -3 3033.02 299.993  15
  12  -5  -3 4820.82 382.330  15
  12  -5  -3 5143.95 395.108   3
  12  -5  -3 5043.80 411.463  16
  12  -5  -3 4553.88 363.735   8
  12   5  -3 5311.18 404.434  15
 -12  -5   3 4855.75 441.872  25
  11   5  -3 4804.05 378.345  15
 -11  -5   3 5024.67 446.135  25
  11  -5  -3 4705.79 373.268   3
  11  -5  -3 4355.24 384.832  16
  11  -5  -3 4511.27 353.873   8
  11  -5  -3 4349.93 356.862  15
  10  -5  -3 6399.46 832.923  33
  10   5  -3 7924.40 955.602   1
 -10  -5   3 7474.44 520.801  25
   9  -5  -3 840.351 279.198  33
   9   5  -3 979.478 343.972  26
   9  -5  -3 1401.34 339.367  26
   9   5  -3 943.677 320.813   1
   8  -5  -3 823.532 260.078  26
   8  -5  -3 289.159 210.959  33
   8   5  -3 522.061 185.694   1
   7  -5  -3 185.006 179.237  26
   7   5  -3 270.932 180.516   1
   7  -5  -3 489.565 232.108  33
   6   5  -3 26207.8 1313.21   1
   6  -5  -3 26017.0 1293.04  33
   6  -5  -3 25029.0 1228.38  26
   5  -5  -3 66307.6 1939.21  33
   5  -5  -3 63803.6 1865.62  26
   5  -5  -3 62830.5 2043.15  32
   5   5  -3 67993.1 1884.75   1
  -4  -5   3 17723.6 1064.92  31
   4  -5  -3 14926.8 965.152  32
   4   5  -3 15847.7 823.587   1
  -4  -5   3 16483.3 915.223  28
   4  -5  -3 16082.8 887.062  33
   4  -5  -3 14833.0 867.620  26
   3  -5  -3 26239.1 1106.25  26
  -3  -5   3 28151.0 1213.87  28
  -3  -5   3 29174.5 1260.00  31
   3  -5  -3 27595.7 1231.81  19
   3   5  -3 29811.8 965.640   1
   3  -5  -3 25611.5 1208.56  32
  -2  -5   3 9537.19 684.716  31
   2  -5  -3 9421.55 678.047  24
   2  -5  -3 7797.32 652.115  19
   2  -5  -3 8234.07 599.600  26
  -2  -5   3 7977.80 659.519  28
   2  -5  -3 7322.39 622.107  32
  -2  -5   3 8204.51 671.132  29
  -2  -5   3 8462.94 573.482  20
   1  -5  -3 14877.5 834.162  24
  -1  -5   3 13841.4 872.427  29
   1  -5  -3 14551.8 837.213  19
  -1  -5   3 15523.2 809.956  20
  -1  -5   3 14832.3 904.535  28
  -1  -5   3 15243.9 809.202  31
   0   5  -3 5382.08 295.214   2
   0  -5   3 5705.78 564.725  29
   0  -5   3 5392.86 510.289  20
   0  -5  -3 5472.91 512.612  19
   0   5   3 5631.81 497.564  30
   0  -5   3 5372.83 469.192  31
   0  -5  -3 5029.81 491.196  24
   0   5  -3 5310.44 316.744  26
   0  -5   3 5083.47 567.005  28
  -1  -5  -3 7839.93 616.323  24
  -1   5  -3 8156.82 459.229   2
   1  -5   3 8424.69 667.433  20
  -1  -5  -3 7295.90 565.432  31
   1   5   3 7627.97 574.418  30
   1  -5   3 7894.31 568.720  31
   1  -5   3 8229.87 662.272  29
   1  -5   3 8016.74 711.202  28
   1  -5   3 8010.87 432.900  19
   2  -5   3 5997.48 369.207  19
   2  -5   3 6059.61 571.336  29
  -2  -5  -3 5265.55 520.413  24
  -2  -5  -3 5340.82 484.324  31
   2   5   3 5744.15 511.281  30
   2  -5   3 5793.32 474.119  31
   2  -5   3 5655.83 630.393  28
   2  -5   3 5295.44 547.677  20
   3  -5   3 215.210 130.963  31
   3   5   3 595.675 189.626  30
   3  -5   3 774.008 275.159  20
  -3  -5  -3 435.747 188.429  24
  -3  -5  -3 539.542 180.340  31
   3  -5   3 514.461 269.264  28
   3  -5   3 395.505 187.969  29
   4  -5   3 10385.6 744.796  33
   4  -5   3 9883.34 879.782  28
   4  -5   3 10078.5 827.853  20
  -4  -5  -3 9994.05 691.889  31
   4   5   3 10509.7 772.771  30
  -4  -5  -3 10337.9 795.776  24
  -5  -5  -3 37719.2 1440.43   2
   5  -5   3 33814.1 1447.18  33
  -5  -5  -3 38819.0 1641.23  24
   5  -5   3 38002.3 1665.97  20
   5   5   3 39893.3 1626.19  30
   5  -5   3 38414.2 1813.60  28
   6  -5   3 47791.7 1946.48  20
  -6  -5  -3 49371.3 1739.74   2
   7  -5   3 1870.23 397.506  33
   7  -5   3 2070.06 463.323  20
  -7  -5  -3 2125.98 397.781   2
  -8  -5  -3 9997.05 872.395   2
   8  -5   3 9853.44 989.623  20
   8   5   3 10547.3 1097.90   1
   8  -5   3 8796.66 902.873  33
   9  -5   3 481.733 223.724  33
   9   5   3 756.500 369.760   1
   9  -5   3 941.079 308.673  20
 -10  -5  -3 20272.2 825.574  25
  10  -5   3 21056.7 746.329  10
  10  -5   3 21935.0 805.125   7
 -11  -5  -3 1557.98 242.393  25
  11  -5   3 1779.26 256.805   7
  11  -5   3 1515.91 220.603  10
  12  -5   3 5658.51 404.356  10
  12  -5   3 6062.30 437.727   7
 -12  -5  -3 5763.79 448.641  25
  13  -5   3 2693.01 284.565  10
  13   5   3 2901.92 312.565  10
 -13  -5  -3 2758.61 310.908  25
  13  -5   3 2405.66 280.639   7
 -14  -5  -3 48.6628 109.629  25
  14  -5   3 26.6993 78.3911  10
  14   5   3 109.583 116.424  10
  14  -5   3 149.702 113.104   7
  15  -5   3 639.644 135.588   7
  15  -5   3 619.146 136.932  10
  15   5   3 794.776 163.443  10
 -15  -5  -3 584.437 152.356  25
 -16  -5  -3 101.247 85.4171  25
  16  -5   3 76.8522 59.9898  10
  16   5   3 126.095 76.5689  10
  17   5   3 345.251 86.6431  10
  17  -5   3 290.351 90.1087   9
 -17  -5  -3 444.753 104.092  25
 -17  -6   3 25.7259 65.7039  25
  17  -6  -3 304.299 106.491   7
 -16  -6   3 347.164 114.878  25
  16  -6  -3 400.524 127.114   7
  15  -6  -3 52.0900 133.684   7
  15   6  -3 16.7899 69.9293  15
  15  -6  -3 28.9644 70.2468  15
 -15  -6   3 169.033 120.424  25
 -14  -6   3 18934.8 787.398  25
  14   6  -3 18772.8 670.082  15
  14  -6  -3 18394.0 667.880  15
  14  -6  -3 19989.3 695.882   8
  14  -6  -3 18157.8 705.135  16
  13  -6  -3 4661.91 366.252   8
  13  -6  -3 5159.52 378.150   3
  13  -6  -3 4601.17 375.033  16
  13   6  -3 4922.24 366.016  15
  13  -6  -3 4629.50 354.776  15
 -13  -6   3 4079.87 390.178  25
  12  -6  -3 1673.81 223.438   8
  12  -6  -3 1759.92 244.989   3
  12  -6  -3 1458.88 230.444  16
 -12  -6   3 1568.07 270.846  25
 -11  -6   3 9902.21 635.692  25
  11  -6  -3 10724.4 569.422   3
  11  -6  -3 10787.0 581.869  16
  11  -6  -3 10460.6 554.424   8
 -10  -6   3 29830.9 1051.88  25
  10  -6  -3 29294.2 928.398   3
  10  -6  -3 27961.3 922.146  16
   9  -6  -3 58733.4 2461.18  33
   9  -6  -3 57973.9 2631.89  21
  -9  -6   3 55314.6 2468.13  31
   9   6  -3 59085.6 2439.18   1
   8  -6  -3 22607.2 1327.81  26
   8  -6  -3 23855.4 1485.96  33
   8   6  -3 26295.5 1532.21   1
  -8  -6   3 24679.7 1593.35  31
   7   6  -3 9885.02 882.144   1
   7  -6  -3 8564.94 848.395  33
  -7  -6   3 8200.15 795.617  29
  -7  -6   3 7241.49 842.272  31
   7  -6  -3 7946.48 755.232  26
   6  -6  -3 32578.1 1448.06  26
   6   6  -3 36019.8 1512.80   1
  -6  -6   3 32584.0 1649.02  31
   6  -6  -3 35517.3 1603.55  33
  -6  -6   3 31965.0 1537.26  29
   5  -6  -3 7820.21 778.807  32
  -5  -6   3 9600.26 853.058  31
  -5  -6   3 8954.24 790.472  29
   5  -6  -3 9488.11 745.151  26
   5   6  -3 9958.03 715.693   1
   4  -6  -3 60813.1 2033.04  32
  -4  -6   3 59831.6 1981.28  29
   4  -6  -3 60672.5 1808.67  26
  -4  -6   3 62167.4 2044.82  31
  -4  -6   3 56322.2 1878.65  28
  -3  -6   3 6757.77 685.501  29
   3  -6  -3 7249.65 680.087  19
  -3  -6   3 7816.23 701.273  31
   3  -6  -3 7516.11 703.090  32
   3  -6  -3 6621.61 586.401  26
  -3  -6   3 6593.13 657.231  28
  -2  -6   3 155281. 3111.05  29
  -2  -6   3 168887. 2769.77  20
   2  -6  -3 158916. 3067.44  32
  -2  -6   3 169159. 3050.38  31
  -2  -6   3 155321. 3192.45  28
   2  -6  -3 153926. 3014.61  19
   1  -6  -3 40010.2 1449.31  24
  -1  -6   3 38281.6 1540.57  29
  -1  -6   3 40545.8 1648.11  28
  -1  -6   3 38885.9 1386.37  20
   1  -6  -3 38373.3 1479.93  19
   1  -6  -3 39587.5 1493.01  32
  -1  -6   3 41013.5 1469.24  31
   0  -6  -3 113145. 2445.77  24
   0  -6   3 108690. 2402.22  20
   0  -6   3 115459. 2659.56  29
   0  -6  -3 118034. 2574.61  19
   0   6   3 122908. 2358.33  30
   0  -6   3 118482. 2456.80  31
   0  -6   3 120635. 2910.81  28
   1   6   3 16680.7 867.789  30
  -1  -6  -3 17130.5 957.838  24
   1  -6   3 16822.2 994.267  20
   1  -6   3 17863.4 929.599  31
  -1  -6  -3 15714.0 914.498  31
   1  -6   3 16765.3 1025.50  29
   1  -6   3 17496.0 1170.87  28
   2  -6   3 13458.6 796.620  31
  -2  -6  -3 13144.2 859.393  24
   2  -6   3 14156.3 945.250  20
  -2  -6  -3 13445.7 849.634  31
   2   6   3 13651.2 826.336  30
   2  -6   3 12795.0 901.650  29
   2  -6   3 12854.6 1024.21  28
  -3  -6  -3 905.272 261.831  24
   3  -6   3 702.432 314.631  28
   3  -6   3 693.787 226.832  20
   3   6   3 428.679 196.481  30
   3  -6   3 388.323 182.298  31
  -3  -6  -3 759.067 197.584  31
  -4  -6  -3 43710.3 1743.18  24
   4  -6   3 46391.8 1864.41  20
  -4  -6  -3 45912.8 1631.61  31
   4   6   3 50519.5 1775.21  30
   4  -6   3 47173.0 2061.30  28
   5  -6   3 8594.98 783.761  33
  -5  -6  -3 11190.0 920.380  24
   5   6   3 11780.3 914.202  30
   5  -6   3 11450.5 982.150  20
  -5  -6  -3 10912.2 813.932  31
  -6  -6  -3 51302.2 2092.77  24
   6  -6   3 52291.8 2009.02  33
   6  -6   3 50595.4 2125.65  20
   7   6   3 2379.93 531.312   1
   7  -6   3 2811.22 549.450  20
   7  -6   3 1953.32 426.743  33
   8  -6   3 10625.1 1052.74  20
   8  -6   3 10237.7 1012.66  33
   8   6   3 11672.8 1181.77   1
   9  -6   3 958.386 325.034  33
  -9  -6  -3 1143.01 209.733  25
   9  -6   3 1453.49 433.794  20
   9   6   3 1800.73 468.855   1
 -10  -6  -3 276.506 119.713  25
  10  -6   3 235.418 113.431   7
 -11  -6  -3 253.622 121.573  25
  11  -6   3 77.3458 101.748   7
 -12  -6  -3 138.618 114.565  25
  12   6   3 204.045 120.980  10
  12  -6   3-10.6552 107.365   7
 -13  -6  -3 189.967 141.652  25
  13   6   3 288.603 127.095  10
  13  -6   3 180.047 132.221   7
  14   6   3 57.3378 78.5895  10
 -14  -6  -3 305.317 155.063  25
  14  -6   3 23.5097 103.470   7
 -15  -6  -3 868.850 176.312  25
  15   6   3 1014.86 163.969  10
  15  -6   3 861.758 149.473   7
  16   6   3 4268.25 272.063  10
  16  -6   3 4287.62 287.425   9
  16  -6   3 3405.81 231.078   7
 -16  -6  -3 4258.49 295.123  25
 -17  -6  -3 249.698 79.0180  25
  17  -6   3 221.861 72.1325   9
 -17  -7   3 213.779 71.3839  25
  17  -7  -3 445.183 97.5935   7
  16  -7  -3 413.482 114.656   7
 -16  -7   3 577.553 133.415  25
  15  -7  -3 6479.12 387.433   7
 -15  -7   3 6111.00 417.601  25
 -14  -7   3 860.438 191.446  25
  14  -7  -3 1046.92 196.714   7
 -13  -7   3 57.5959 136.052  25
  13  -7  -3 129.095 106.597  16
  13  -7  -3 265.951 121.327   3
  13  -7  -3 78.8908 127.800   7
 -12  -7   3 755.646 196.545  25
  12  -7  -3 409.974 112.678   8
  12  -7  -3 501.646 147.475   3
  11  -7  -3 101.223 101.695   3
  11  -7  -3-115.911 158.303   8
 -11  -7   3 153.066 139.089  25
 -10  -7   3 1396.00 241.989  25
  10  -7  -3 2103.17 263.145   3
  -9  -7   3 8648.41 562.832  25
   9  -7  -3 7856.83 469.477  17
  -9  -7   3 9248.58 501.166  12
   9  -7  -3 8693.09 507.425   3
   9  -7  -3 8693.84 982.827  33
   8  -7  -3 11959.4 1198.47  21
   8  -7  -3 10340.2 1025.34  33
  -8  -7   3 9623.64 1040.70  31
   7  -7  -3 3025.53 476.694  26
  -7  -7   3 2534.01 463.067  29
  -7  -7   3 2739.75 526.642  31
   7  -7  -3 3174.12 610.638  21
  -6  -7   3 13207.4 1047.86  29
   6  -7  -3 13051.7 947.826  26
  -6  -7   3 13878.3 1130.18  31
   5  -7  -3 20766.0 1345.41  32
   5  -7  -3 23014.9 1217.52  26
  -5  -7   3 23751.1 1403.07  31
  -5  -7   3 22455.1 1336.23  29
  -4  -7   3 16123.1 1113.64  31
  -4  -7   3 16601.1 1128.92  29
   4  -7  -3 17462.6 1159.44  19
   4  -7  -3 15129.2 1090.22  32
   3  -7  -3 18100.5 1157.59  19
  -3  -7   3 16215.5 1120.97  29
  -3  -7   3 17698.7 1110.48  31
   3  -7  -3 17402.3 1121.06  32
   2  -7  -3 50586.4 1773.45  21
   2  -7  -3 48892.3 1805.15  19
  -2  -7   3 49232.4 1789.88  31
   2  -7  -3 47551.4 1799.57  32
  -2  -7   3 45294.6 1805.10  29
  -1  -7   3 1136.16 313.651  28
   1  -7  -3 871.135 245.588  24
  -1   7   3 1036.58 245.277  30
   1  -7  -3 1034.23 254.893  21
  -1  -7   3 866.090 274.662  20
   1  -7  -3 1147.93 318.938  32
  -1  -7   3 862.886 256.383  31
   1  -7  -3 903.726 296.490  19
  -1  -7   3 982.067 306.030  29
   0   7   3 11032.9 737.747  30
   0  -7  -3 10566.0 794.665  24
   0  -7  -3 10450.8 812.740  32
   0  -7   3 11312.4 834.470  20
   0  -7   3 11148.6 822.313  31
   0  -7  -3 10799.4 850.234  19
   0  -7   3 11233.9 1005.44  28
   0  -7   3 10832.9 885.027  29
  -1  -7  -3 5913.30 601.338  24
   1  -7   3 6054.49 655.532  20
   1  -7   3 6588.84 629.484  31
  -1  -7  -3 5223.11 571.431  31
   1   7   3 6013.43 546.244  30
   1  -7   3 5937.98 656.621  29
   1  -7   3 5671.29 747.882  28
   2  -7   3 135010. 3086.77  20
  -2  -7  -3 132215. 2900.35  24
   2  -7   3 134784. 3108.05  29
   2  -7   3 146238. 2881.41  31
  -2  -7  -3 128361. 2852.46  31
   2   7   3 146118. 2799.11  30
  -3  -7  -3 251.068 192.346  31
   3  -7   3 210.779 155.340  20
   3  -7   3 238.532 142.396  31
   3   7   3 91.3518 126.616  30
  -3  -7  -3 180.171 194.294  24
   4   7   3 7406.49 709.822  30
   4  -7   3 7142.06 774.061  20
  -4  -7  -3 6592.88 710.617  24
  -4  -7  -3 6120.95 656.587  31
  -5  -7  -3 3024.81 501.744  24
   5  -7   3 2704.93 502.525  20
   5   7   3 2272.99 419.371  30
   6  -7   3 2303.91 494.261  20
  -6  -7  -3 2757.63 511.238  24
  -7  -7  -3 8850.57 953.329  24
   7  -7   3 9271.93 998.214  20
   7   7   3 9446.34 1045.69   1
   7  -7   3 8525.19 918.453  33
  -8  -7  -3 6143.45 823.619  24
   8  -7   3 5256.31 790.264  20
   8   7   3 5649.39 852.376   1
   8  -7   3 5521.99 773.842  33
   9  -7   3 1573.29 232.250   7
  -9  -7  -3 1651.23 219.319  13
  -9  -7  -3 1690.82 260.397  25
  10  -7   3 2990.07 328.601   7
 -10  -7  -3 3360.30 353.690  25
  11  -7   3 19027.6 779.937   7
 -11  -7  -3 18944.9 812.180  25
  12  -7   3 10056.7 560.656   7
 -12  -7  -3 8419.90 553.079  25
 -13  -7  -3 400.345 170.021  25
  13  -7   3 517.510 151.919   7
 -14  -7  -3 0.65172 114.385  25
  14  -7   3 24.2249 101.776   7
  15  -7   3 87.7278 130.874   7
  15  -7   3 443.956 118.391   9
 -15  -7  -3 496.403 136.405  25
  16  -7   3-170.789 89.0591   7
  16  -7   3 20.2333 63.8368   9
 -16  -7  -3-114.404 89.0209  25
 -16  -8   3 723.229 132.455  25
  16  -8  -3 826.242 137.882   7
 -15  -8   3 704.736 151.685  25
  15  -8  -3 741.504 157.370   7
  14  -8  -3 4877.84 364.957   7
 -14  -8   3 4764.37 383.279  25
 -13  -8   3-142.164 160.446  25
  13  -8  -3 50.2169 89.8165   3
  13  -8  -3 192.827 132.654   7
  12  -8  -3 1165.32 206.943   3
  12  -8  -3 1160.75 205.439   8
 -12  -8   3 874.361 212.204  25
  12  -8  -3 998.685 198.704   7
 -11  -8   3 187.659 137.217  25
 -11  -8   3 252.167 111.722  12
  11  -8  -3-64.6872 176.863   8
  11  -8  -3 180.017 124.065   3
  11  -8  -3 83.1144 116.781   7
  10  -8  -3 44739.1 1166.29   7
  10  -8  -3 44177.0 1144.64  17
  10  -8  -3 45754.6 1180.26   3
 -10  -8   3 44478.0 1285.20  25
  -9  -8   3 1669.98 235.606  12
   9  -8  -3 1855.02 245.440   7
   9  -8  -3 1523.45 220.492  17
   9  -8  -3 2012.86 257.748   3
  -9  -8   3 1535.18 252.180  25
  -8  -8   3 967.679 174.190  12
   8  -8  -3 1103.91 178.886  17
  -8  -8   3 1298.00 221.132  25
   8  -8  -3 1689.44 231.758   3
   7  -8  -3 27783.2 1803.83  21
  -7  -8   3 23509.4 1591.93  31
   6  -8  -3 17602.2 1377.96  21
  -6  -8   3 17176.2 1269.31  29
  -6  -8   3 16987.6 1302.26  31
  -5  -8   3 1397.85 375.317  29
   5  -8  -3 2039.84 446.288  21
  -5  -8   3 1304.39 379.772  31
   4  -8  -3 7183.56 817.451  21
   4  -8  -3 6709.27 781.988  32
   4  -8  -3 6525.69 754.761  19
  -4  -8   3 6659.69 771.093  31
  -4  -8   3 6724.35 776.832  29
   3  -8  -3 5056.77 667.728  32
   3  -8  -3 6303.92 701.365  21
   3  -8  -3 4938.67 640.071  19
  -3  -8   3 4775.13 622.733  31
  -3  -8   3 4973.38 664.901  29
   2  -8  -3 10171.5 901.539  32
   2  -8  -3 9656.80 795.192  21
   2  -8  -3 9999.04 896.287  19
  -2  -8   3 10480.3 950.442  29
  -2  -8   3 9929.44 863.962  31
  -2   8   3 10960.4 789.162  30
  -1  -8   3 9317.81 806.579  20
   1  -8  -3 9117.52 844.702  19
   1  -8  -3 8585.31 799.215  32
  -1  -8   3 9018.98 881.713  29
  -1   8   3 10123.1 742.210  30
  -1  -8   3 9415.79 835.540  31
   1  -8  -3 10953.3 860.977  24
   0  -8  -3 10986.3 858.433  24
   0  -8   3 9364.16 825.920  20
   0  -8  -3 10901.1 917.374  19
   0  -8  -3 11569.5 923.040  32
   0  -8   3 9906.92 839.888  31
   0   8   3 10479.6 743.550  30
   0  -8   3 8408.06 831.129  29
  -1  -8  -3 3879.27 534.047  24
   1  -8   3 4037.94 540.455  31
   1   8   3 3537.33 435.553  30
   1  -8   3 4272.18 593.984  29
  -1  -8  -3 3152.71 513.692  31
   1  -8   3 4066.14 558.041  20
  -1  -8  -3 4032.76 563.203  32
  -2  -8  -3 15997.7 1068.80  24
   2  -8   3 14016.2 1062.32  20
  -2  -8  -3 14925.3 1046.81  32
   2  -8   3 17023.3 1080.03  31
  -2  -8  -3 15150.5 1079.16  31
   2   8   3 15938.1 968.584  30
  -3  -8  -3 20513.4 1239.53  24
  -3  -8  -3 20913.5 1286.81  31
   3  -8   3 21136.7 1350.43  20
   3  -8   3 22093.3 1237.48  31
   3   8   3 22219.9 1200.68  30
  -4  -8  -3 34532.4 1691.92  24
   4  -8   3 33948.1 1783.05  20
  -4  -8  -3 36865.5 1728.89  31
   4   8   3 36657.8 1635.89  30
  -5  -8  -3 10304.0 968.162  24
   5  -8   3 9488.50 986.774  20
   6  -8   3-128.524 152.871  20
  -6  -8  -3-5.33972 157.575  24
  -7  -8  -3 423.453 263.558  24
   7  -8   3 873.565 394.670  20
  -8  -8  -3 3104.80 319.037  13
   8  -8   3 2600.54 290.132   7
  -8  -8  -3 2759.22 299.044  25
  -9  -8  -3 24117.9 870.652  13
   9  -8   3 22382.9 847.084   7
  -9  -8  -3 22826.1 871.976  25
 -10  -8  -3 774.174 193.567  25
  10  -8   3 918.214 198.253   7
 -10  -8  -3 1008.25 189.793  13
  11  -8   3 4615.43 394.557   7
 -11  -8  -3 5139.65 431.611  25
 -12  -8  -3 2091.39 283.430  25
  12  -8   3 2064.94 259.836   7
  13  -8   3 2707.31 272.570   9
  13  -8   3 2548.04 266.216   7
 -13  -8  -3 3097.41 318.806  25
 -14  -8  -3 1606.00 235.734  25
  14  -8   3 1440.30 186.216   7
  14  -8   3 1757.87 204.578   9
  15  -8   3 2855.09 227.583   9
  15  -8   3 2065.70 195.603   7
 -15  -8  -3 2426.80 243.178  25
  16  -8   3 3869.44 219.141   7
 -16  -8  -3 4560.05 272.282  25
 -16  -9   3 71.3707 70.1752  25
  16  -9  -3 129.610 75.4715   7
 -15  -9   3 243.407 107.167  25
  15  -9  -3 215.697 102.262   7
  14  -9  -3 6433.94 381.718   7
 -14  -9   3 6460.29 417.792  25
  13  -9  -3 2091.51 250.233   7
 -13  -9   3 2051.05 272.631  25
 -12  -9   3-68.0051 141.374  25
  12  -9  -3 223.762 133.701   7
  12  -9  -3 72.7624 118.766   3
  12  -9  -3-73.1386 137.801   8
 -11  -9   3 705.264 187.140  25
 -11  -9   3 998.493 178.991  12
  11  -9  -3 798.287 192.182   7
  11  -9  -3 254.255 153.956   8
  11  -9  -3 844.058 193.168   3
  10  -9  -3 16242.6 717.130  17
  10  -9  -3 16712.8 726.686   3
  10  -9  -3 17111.2 727.050   7
 -10  -9   3 17298.7 790.886  25
 -10  -9   3 17854.7 738.141  12
  -9  -9   3 3024.60 354.871  25
   9  -9  -3 3027.01 316.098   7
  -9  -9   3 2720.06 308.561  12
   9  -9  -3 3096.43 322.799   3
   9  -9  -3 2473.55 287.004  17
  -8  -9   3 682.402 173.583  12
  -8  -9   3 585.337 160.656  25
   8  -9  -3 810.944 161.206  17
   8  -9  -3 806.096 174.086   3
   8  -9  -3 875.842 171.751   7
   7  -9  -3 3611.60 331.183   3
   7  -9  -3 3643.71 319.701  17
  -7  -9   3 3714.08 336.384  12
  -7  -9   3 3505.73 359.252  25
   6  -9  -3 13260.4 1214.11  21
  -6  -9   3 11271.3 1120.29  31
  -6  -9   3 10510.3 1039.33  29
  -5  -9   3 33600.5 1859.39  29
   5  -9  -3 37343.7 1957.95  21
  -5  -9   3 36910.3 1951.78  31
   4  -9  -3 25174.7 1595.15  32
   4  -9  -3 29179.2 1631.89  21
   4  -9  -3 27467.4 1636.38  19
  -4  -9   3 26839.6 1619.20  31
  -4  -9   3 25669.5 1604.85  29
  -3  -9   3 10646.1 1025.58  29
   3  -9  -3 11728.7 980.288  21
   3  -9  -3 11274.1 1061.18  19
  -3  -9   3 12006.2 1052.54  31
   3  -9  -3 10988.0 1032.22  32
   2  -9  -3 3077.29 550.067  19
  -2  -9   3 3138.93 543.242  31
   2  -9  -3 4154.50 613.106  32
  -2  -9   3 2748.08 534.453  29
   1  -9  -3 18630.2 1184.19  24
   1  -9  -3 16983.8 1224.89  32
   1  -9  -3 17249.8 1234.39  19
  -1  -9   3 18387.5 1252.21  31
  -1  -9   3 16272.2 1245.59  29
   0  -9  -3 8918.74 820.610  24
   0  -9   3 8272.39 832.651  31
   0  -9  -3 9069.40 862.801  32
   0  -9   3 7794.65 804.509  20
   0  -9  -3 9103.37 897.816  19
  -1  -9  -3 1156.60 325.483  24
  -1  -9  -3 1228.26 333.408  31
   1  -9   3 1802.08 424.163  31
  -1  -9  -3 1556.80 363.741  19
  -1  -9  -3 1418.02 376.887  32
   1  -9   3 1069.72 312.667  20
  -2  -9  -3 43254.8 1863.76  24
   2  -9   3 44176.8 1985.61  20
  -2  -9  -3 45067.4 1909.91  32
   2  -9   3 46909.2 1946.70  31
  -2  -9  -3 39512.1 1860.27  31
  -3  -9  -3 2082.44 407.310  24
   3  -9   3 2331.98 491.557  20
  -3  -9  -3 2053.66 443.451  32
  -3  -9  -3 1946.74 429.876  31
   3  -9   3 2143.44 436.382  31
  -4  -9  -3 3825.70 594.375  24
   4  -9   3 3989.48 650.851  20
  -4  -9  -3 4728.79 674.502  31
  -5  -9  -3 3853.07 623.987  24
   5  -9   3 3570.51 631.331  20
  -6  -9  -3 10517.1 1058.65  24
   6  -9   3 9372.61 1033.96  20
  -7  -9  -3 1538.69 239.635  13
  -7  -9  -3 1294.51 204.086  25
   7  -9   3 1186.33 184.895   7
   7  -9   3 1083.97 393.855  18
   7  -9   3 1585.72 239.122  22
  -8  -9  -3 5637.52 446.242  13
   8  -9   3 5681.93 439.392  22
   8  -9   3 5013.74 390.735   7
  -8  -9  -3 6145.65 450.432  25
  -9  -9  -3 34.9514 102.232  25
   9  -9   3-71.4557 159.539   7
   9  -9   3 35.9504 88.9775  22
  -9  -9  -3 30.7506 81.1044  13
 -10  -9  -3 1519.13 242.185  25
  10  -9   3 1576.98 234.211  22
 -10  -9  -3 1401.82 218.092  13
  10  -9   3 1069.80 182.341   7
  11  -9   3 4792.02 393.624   7
 -11  -9  -3 5920.19 413.389  13
 -11  -9  -3 5499.19 430.439  25
 -12  -9  -3 11466.5 590.838  25
  12  -9   3 11703.2 576.599   7
 -13  -9  -3 627.073 162.421  25
  13  -9   3 65.9799 130.037   7
 -14  -9  -3 261.010 107.227  25
  14  -9   3 119.176 91.2385   7
 -15  -9  -3 579.076 123.988  25
  15  -9   3 116.232 73.5827   7
 -16  -9  -3 52.2706 49.0426  25
 -15 -10   3 771.709 129.058  25
  15 -10  -3 846.431 127.682   7
  14 -10  -3 99.6269 86.2868   7
 -14 -10   3-35.2782 98.4208  25
 -13 -10   3 5923.26 402.756  25
  13 -10  -3 5189.47 357.379   7
 -12 -10   3 3784.68 349.230  25
  12 -10  -3 4636.85 362.694   8
  12 -10  -3 3925.28 336.120   3
  12 -10  -3 4124.71 336.091   7
 -11 -10   3 2720.11 286.840  12
  11 -10  -3 2952.55 300.785   3
  11 -10  -3 2946.30 289.204   8
  11 -10  -3 2836.87 292.227   7
 -11 -10   3 2462.87 304.774  25
 -10 -10   3 2506.16 290.142  12
  10 -10  -3 2693.24 294.111   7
  10 -10  -3 3298.70 340.756  17
  10 -10  -3 2388.72 291.160   3
  10 -10  -3 1800.32 240.610   8
 -10 -10   3 2681.82 321.310  25
  -9 -10   3 1447.77 224.537  12
   9 -10  -3 1711.90 247.407   7
   9 -10  -3 1001.71 179.794  17
  -9 -10   3 1313.49 244.168  25
   9 -10  -3 1406.85 224.082   3
   8 -10  -3 5448.83 414.581  17
   8 -10  -3 5128.87 412.787   3
  -8 -10   3 5501.82 439.338  12
   8 -10  -3 6120.28 421.637   7
  -8 -10   3 6340.89 483.129  25
   7 -10  -3 16290.2 700.252  17
  -7 -10   3 17709.9 787.220  25
   7 -10  -3 17029.4 729.943   3
  -7 -10   3 17361.9 757.312  12
   6 -10  -3 17463.5 724.743   3
  -6 -10   3 17005.3 738.934  12
   6 -10  -3 15679.5 675.122  17
  -5 -10   3 17794.5 736.177  12
   5 -10  -3 17906.6 1374.84  21
   5 -10  -3 17382.7 701.278  17
  -5 -10   3 17715.5 1436.96  31
  -5 -10   3 17511.5 1414.96  29
  -4 -10   3 2410.61 524.105  31
  -4 -10   3 2311.08 502.306  29
   4 -10  -3 2196.42 508.869  19
   3 -10  -3 11005.9 1091.33  19
  -3 -10   3 9970.05 1039.30  18
   3 -10  -3 10852.5 1081.06  32
  -3 -10   3 11125.2 1085.48  31
  -3 -10   3 11187.7 1101.96  29
   2 -10  -3-159.885 208.005  19
  -2 -10   3 146.949 223.128  31
  -2 -10   3 72.7161 177.794  18
   2 -10  -3 205.977 237.567  32
   1 -10  -3 653.040 307.056  19
  -1 -10   3 999.698 343.721  31
   1 -10  -3 732.068 277.444  32
   0 -10  -3 43727.1 2080.58  19
   0 -10  -3 43055.9 2033.26  32
   0 -10   3 47733.4 2119.04  31
   0 -10  -3 46674.4 1970.77  24
  -1 -10  -3 38015.3 1940.86  31
  -1 -10  -3 41496.9 2038.13  19
  -1 -10  -3 41263.6 1887.47  24
   1 -10   3 42902.5 1994.75  31
  -1 -10  -3 41536.1 1961.69  32
  -2 -10  -3-131.292 185.044  24
   2 -10   3 73.5732 131.893  31
   2 -10   3 449.384 298.667  20
  -2 -10  -3 167.888 200.755  31
  -2 -10  -3-7.02851 148.947  32
  -3 -10  -3 8076.49 872.791  24
   3 -10   3 7167.79 876.536  20
  -3 -10  -3 7933.46 925.963  31
  -4 -10  -3 27919.6 1670.10  24
   4 -10   3 27045.9 1736.95  20
  -4 -10  -3 26354.3 1681.78  31
   5 -10   3 11298.4 548.630   7
   5 -10   3 12497.7 623.798  22
  -5 -10  -3 12024.1 1119.44  24
  -5 -10  -3 12292.1 648.245  13
   6 -10   3 7385.21 492.909  22
  -6 -10  -3 7216.61 513.529  13
   6 -10   3 6700.22 438.070   7
   7 -10   3 21974.8 813.263   7
   7 -10   3 21875.8 857.854  22
  -7 -10  -3 23728.6 913.563  13
  -8 -10  -3 1332.47 217.113  25
   8 -10   3 1638.01 245.488  22
  -8 -10  -3 1576.95 248.909  13
   8 -10   3 1065.55 183.022   7
   9 -10   3 20337.9 812.510  22
  -9 -10  -3 20764.6 833.548  13
   9 -10   3 19025.3 773.435   7
  -9 -10  -3 20971.3 827.485  25
  10 -10   3 11785.2 606.263  22
 -10 -10  -3 12953.5 643.907  13
  10 -10   3 12417.1 622.570   7
 -10 -10  -3 12780.9 636.134  25
 -11 -10  -3 2214.13 259.250  13
  11 -10   3 1941.33 255.699   7
 -11 -10  -3 2338.98 282.399  25
 -12 -10  -3 11184.7 554.997  25
  12 -10   3 10686.3 524.294   7
 -13 -10  -3 204.065 116.403  25
  13 -10   3-42.7901 143.911   7
 -14 -10  -3 612.764 131.242  25
  14 -10   3 459.297 106.956   7
 -15 -10  -3 849.452 123.224  25
  15 -10   3 655.759 106.583   7
 -15 -11   3 410.913 83.7854  25
 -14 -11   3 45.6398 70.8708  25
  13 -11  -3 2081.85 206.937   7
 -13 -11   3 2012.77 204.605  13
 -13 -11   3 1920.86 219.764  25
 -12 -11   3 189.438 113.089  25
  12 -11  -3-34.4568 101.466   7
 -11 -11   3 294.963 136.300  25
  11 -11  -3 164.193 122.134   8
  11 -11  -3 167.464 106.354   7
 -10 -11   3 8514.15 502.739  12
  10 -11  -3 7977.07 490.352   3
  10 -11  -3 8673.67 520.383  17
 -10 -11   3 7571.79 496.035  25
  10 -11  -3 7434.14 466.149   8
  10 -11  -3 7930.73 467.499   7
  -9 -11   3 1431.78 225.241  12
   9 -11  -3 1175.83 221.999   3
   9 -11  -3 1526.29 225.302  17
  -9 -11   3 1314.24 227.809  25
   9 -11  -3 1400.90 221.275   7
  -8 -11   3 2929.87 320.868  12
  -8 -11   3 3139.94 336.122  25
   8 -11  -3 2627.14 311.811   3
   8 -11  -3 2189.61 276.428  17
  -7 -11   3 5987.95 454.258  12
   7 -11  -3 5362.16 412.519  17
   7 -11  -3 6230.26 448.144   3
  -6 -11   3 8470.47 540.464  12
   6 -11  -3 8396.02 513.874  17
   6 -11  -3 8908.36 533.392   3
   5 -11  -3 37560.6 998.956   6
  -5 -11   3 36310.3 1091.69  12
   5 -11  -3 34809.4 1037.35  17
   5 -11  -3 37205.7 1050.17   3
  -4 -11   3 27065.6 936.902  12
   4 -11  -3 29379.6 959.533  22
   4 -11  -3 29328.1 938.683  17
   4 -11  -3 29202.2 904.024   3
   4 -11  -3 28804.9 879.070   6
  -3 -11   3 29047.4 952.577  12
   3 -11  -3 30792.0 975.994  22
   3 -11  -3 30287.1 943.884  17
  -2 -11   3 720.030 167.997  12
   2 -11  -3 951.047 383.318  32
  -2 -11   3 268.725 217.921  18
   2 -11  -3 541.635 137.831  17
  -2 -11   3 307.094 197.647  31
   1 -11  -3 9634.59 1043.10  19
  -1 -11   3 9130.48 1086.16  18
   1 -11  -3 8874.68 987.709  32
  -1 -11   3 10107.0 1041.13  31
   0 -11  -3 3882.64 668.118  19
   0 -11   3 2911.40 621.410  18
   0 -11  -3 3799.42 640.007  32
   0 -11   3 3859.64 652.089  31
   1 -11   3 13585.5 1351.79  18
  -1 -11  -3 15630.0 1287.87  32
   1 -11   3 15524.7 1297.10  31
  -1 -11  -3 14118.2 1251.50  19
   2 -11   3 1954.85 250.762  22
  -2 -11  -3 2237.78 499.952  31
   2 -11   3 2661.43 271.211   7
   2 -11   3 1738.74 455.951  31
   3 -11   3 10490.6 566.142  22
   3 -11   3 9455.16 510.493  17
  -3 -11  -3 8962.96 1026.84  31
   3 -11   3 9339.86 498.563   7
  -3 -11  -3 10098.4 575.905  13
   4 -11   3 1302.66 220.831  22
   4 -11   3 1496.69 213.625   7
   4 -11   3 1690.69 221.107  17
  -4 -11  -3 1534.76 238.694  13
   5 -11   3 17.4588 96.0022  22
  -5 -11  -3 37.9955 101.444  13
   5 -11   3-107.886 141.553   7
   6 -11   3 82.1690 121.617  22
   6 -11   3-91.5176 143.295   7
  -6 -11  -3-40.9774 105.146  13
  -7 -11  -3 3495.14 364.163  13
   7 -11   3 3017.48 295.546   7
   7 -11   3 3833.55 365.841  22
  -8 -11  -3 12041.0 660.585  13
   8 -11   3 11434.4 592.280   7
   8 -11   3 11652.4 629.828  22
  -9 -11  -3 3187.64 316.804  25
  -9 -11  -3 2954.62 321.918  13
   9 -11   3 2793.14 311.396  22
   9 -11   3 2571.47 282.938   7
 -10 -11  -3 78.3776 113.037  13
 -10 -11  -3 165.438 127.412  25
  10 -11   3 78.2844 101.392  22
  10 -11   3-171.384 174.198   7
 -11 -11  -3 7.28544 81.6730  13
 -11 -11  -3-12.9481 84.4593  25
  11 -11   3-167.916 171.936   7
 -12 -11  -3-41.7425 86.0228  25
 -12 -11  -3-142.095 97.3172  13
  12 -11   3-153.888 141.880   7
  13 -11   3 1034.81 161.367   7
 -13 -11  -3 1375.53 173.851  25
 -14 -11  -3 135.863 76.3499  25
  14 -11   3 206.255 94.1052   7
 -14 -12   3 514.457 94.3581  25
 -13 -12   3 1938.63 182.832  13
 -13 -12   3 1887.86 191.994  25
 -12 -12   3 972.319 161.463  13
 -12 -12   3 931.706 157.016  25
  12 -12  -3 503.388 104.461   7
 -11 -12   3 637.921 144.620  25
  11 -12  -3 356.643 143.943   8
 -10 -12   3 252.061 148.680  12
  10 -12  -3-198.708 162.887   8
  10 -12  -3-313.572 156.604   7
 -10 -12   3 229.063 115.594  25
   9 -12  -3 7297.93 467.641   3
   9 -12  -3 7802.40 493.232  17
  -9 -12   3 8065.60 497.447  12
   9 -12  -3 7311.89 460.372   8
  -9 -12   3 8972.41 518.955  25
  -8 -12   3 939.695 196.986  12
   8 -12  -3 795.422 181.226  17
   8 -12  -3 969.502 192.943   3
   7 -12  -3 103.295 118.273  17
  -7 -12   3 257.543 143.425  12
   7 -12  -3 96.5689 112.963   3
  -6 -12   3 21810.8 854.374  12
   6 -12  -3 20887.5 796.594   3
   6 -12  -3 21532.6 822.670  17
   5 -12  -3 1403.78 211.923  22
   5 -12  -3 1462.98 230.145   3
   5 -12  -3 948.151 196.684  17
  -5 -12   3 1345.58 235.460  12
  -4 -12   3 399.237 121.302  12
   4 -12  -3 517.489 150.993  22
   4 -12  -3 698.433 160.366   6
   4 -12  -3 470.589 156.326  17
   4 -12  -3 566.684 141.936   3
   3 -12  -3 20402.8 809.751  17
  -3 -12   3 20670.9 828.973  12
  -2 -12   3 11198.7 611.068  12
  -2 -12   3 10472.4 542.319  22
   2 -12  -3 10871.9 591.548  17
  -1 -12   3 774.791 177.700  12
  -1 -12   3 636.620 149.567  22
  -1 -12   3 614.240 154.489  17
   1 -12  -3 969.323 185.516  17
   0 -12   3 15.1084 80.7959  12
   0 -12  -3 63.1778 98.5316  17
   0 -12   3 61.6409 99.3364  22
   0 -12   3 99.2708 77.2468  17
   1 -12   3 6295.15 411.760   7
  -1 -12  -3 6778.15 471.626  17
   1 -12   3 6230.67 439.408  17
   1 -12   3 6914.89 466.820  22
   1 -12   3 6483.01 460.795  12
  -1 -12  -3 6554.77 446.239  13
  -2 -12  -3 5493.95 421.761  17
   2 -12   3 4519.99 376.561  17
   2 -12   3 5541.45 392.025   7
   2 -12   3 5059.90 407.539  22
  -2 -12  -3 4882.60 401.547  13
  -3 -12  -3 71.2355 96.5644  13
   3 -12   3 11.5029 80.1135  17
   3 -12   3 13.4162 98.7273  22
   4 -12   3 9286.01 557.694  22
   4 -12   3 9738.27 533.406  17
   4 -12   3 9626.46 524.657   7
  -4 -12  -3 9542.54 575.416  13
   5 -12   3 576.729 153.874  22
  -5 -12  -3 784.206 190.990  13
  -6 -12  -3 401.530 153.889  13
   6 -12   3 194.308 109.580  22
   6 -12   3 270.851 157.900   7
  -7 -12  -3 7285.91 516.719  13
   7 -12   3 7198.97 501.538  22
   7 -12   3 6785.43 446.218   7
   8 -12   3 1029.75 219.984  22
   8 -12   3 1020.76 208.089   7
  -8 -12  -3 1132.51 224.025  13
   9 -12   3-65.2582 108.395  22
   9 -12   3-168.705 150.703   7
  -9 -12  -3 52.0364 111.246  13
  10 -12   3 1048.74 188.807  22
 -10 -12  -3 1062.46 188.973  13
  10 -12   3 872.222 176.363   7
 -11 -12  -3 6281.29 389.807  13
  11 -12   3 5525.19 370.468   7
 -11 -12  -3 6529.49 379.703  25
 -12 -12  -3 3044.87 243.921  13
  12 -12   3 3103.39 270.651   7
 -12 -12  -3 2889.84 242.758  25
  13 -12   3 3196.46 243.080   7
 -13 -12  -3 2370.98 193.619  25
  14 -12   3 1354.45 148.933   7
 -12 -13   3-35.0837 68.2964  25
 -12 -13   3-72.7656 73.6102  13
  11 -13  -3 4177.25 306.846   8
 -11 -13   3 2352.62 243.403  13
 -10 -13   3 2040.05 231.425  17
  10 -13  -3 2058.72 229.988   8
  -9 -13   3 1798.36 245.812  12
   9 -13  -3 1649.53 246.774  17
   9 -13  -3 1437.22 204.240   8
  -8 -13   3 6252.07 451.581  12
   8 -13  -3 5557.84 407.197  17
   8 -13  -3 6045.02 404.812   8
  -7 -13   3 603.525 184.528  12
   7 -13  -3 297.037 144.648  17
  -6 -13   3 5544.58 436.103  12
   6 -13  -3 5584.88 425.307  17
  -5 -13   3 4807.88 416.507  12
   5 -13  -3 4954.00 409.049  17
   5 -13  -3 5473.58 397.302   6
  -4 -13   3-19.0977 131.036  12
   4 -13  -3 14.9463 83.5502   6
   4 -13  -3-131.195 160.198  17
  -3 -13   3 3286.71 344.409  12
   3 -13  -3 3361.61 346.479  17
  -3 -13   3 3345.25 344.519  17
  -3 -13   3 3660.72 318.525  22
  -2 -13   3 10041.0 589.890  12
  -2 -13   3 10969.7 559.613  22
   2 -13  -3 10564.7 595.220  17
  -2 -13   3 10655.5 595.348  17
  -1 -13   3 3811.36 366.732  12
  -1 -13   3 3699.84 339.542  22
   1 -13  -3 3612.72 352.533  17
  -1 -13   3 3594.85 353.516  17
   0 -13   3 13103.8 661.594  12
   0 -13   3 11788.1 607.156  22
   0 -13  -3 12816.1 653.981  17
   0 -13   3 11557.7 610.293  17
   1 -13   3 11636.0 613.149  12
   1 -13   3 12529.9 631.994  22
  -1 -13  -3 11579.3 625.049  17
   1 -13   3 11292.4 601.196  17
  -1 -13  -3 12692.8 618.095  13
   2 -13   3 40912.7 1147.68  22
  -2 -13  -3 40892.8 1141.38  13
   2 -13   3 39717.8 1111.39  17
   3 -13   3 9691.81 571.261  22
   3 -13   3 10667.2 568.512  17
   3 -13   3 8948.77 517.037   7
  -3 -13  -3 9484.07 569.056  13
   4 -13   3 4041.52 384.883  22
   4 -13   3 4032.10 351.460  17
  -4 -13  -3 4370.01 395.740  13
   5 -13   3 1176.95 224.393  22
   5 -13   3 1037.48 187.742  17
  -5 -13  -3 1346.73 237.464  13
  -6 -13  -3 306.714 137.752  13
   6 -13   3 571.394 150.831  22
   7 -13   3 1795.31 250.894  22
  -7 -13  -3 1904.35 271.305  13
  -8 -13  -3 64.2991 120.764  13
   8 -13   3-16.5415 112.052  22
  -9 -13  -3 2000.32 259.788  13
   9 -13   3 2127.79 254.288  22
  10 -13   3 10214.4 489.799  22
 -10 -13  -3 9715.69 494.274  13
 -11 -13  -3 1698.52 197.774  13
  11 -13   3 3833.52 319.911   7
  12 -13   3 2572.04 248.603   7
 -12 -13  -3 585.239 106.996  13
  13 -13   3 2364.76 196.211   7
 -12 -14   3 579.035 100.320  13
  11 -14  -3 4518.83 289.163   8
 -11 -14   3 2406.93 227.535  13
 -10 -14   3 1654.61 191.337  17
 -10 -14   3 1733.18 219.263  13
  -9 -14   3 1614.30 218.805  12
   9 -14  -3 2132.13 265.908  17
  -9 -14   3 1694.83 218.358  17
   9 -14  -3 1349.63 179.179   8
  -8 -14   3 1324.60 214.458  12
   8 -14  -3 1311.96 208.148  17
  -8 -14   3 1351.22 213.042  17
   8 -14  -3 933.054 166.374   8
  -7 -14   3 1373.20 227.791  12
   7 -14  -3 993.507 197.962  17
  -7 -14   3 1252.47 205.138  17
   7 -14  -3 996.443 157.346   8
  -6 -14   3 1185.14 223.658  12
   6 -14  -3 1237.95 230.465  17
  -6 -14   3 1379.52 239.513  17
   5 -14  -3 9149.78 549.223  17
  -5 -14   3 9644.67 564.048  17
  -5 -14   3 8774.65 545.578  12
   5 -14  -3 9676.40 511.929   6
   4 -14  -3 3190.29 338.639  17
  -4 -14   3 3335.21 340.548  17
   4 -14  -3 2881.68 299.776   6
  -4 -14   3 3029.94 317.500  12
  -3 -14   3 990.885 194.308  12
  -3 -14   3 1524.67 211.084  22
   3 -14  -3 1195.17 210.172   6
   3 -14  -3 1516.74 247.063  17
  -3 -14   3 1276.64 221.754  17
  -2 -14   3 1613.65 231.515  22
   2 -14  -3 1139.26 213.836  17
  -2 -14   3 1096.57 213.411  17
  -2 -14   3 1030.73 201.716  12
  -1 -14   3 27004.3 946.023  12
  -1 -14   3 27299.4 900.431  22
   1 -14  -3 28561.7 971.412  17
  -1 -14   3 26121.3 925.126  17
   0 -14   3 1724.24 258.330  12
   0 -14   3 1456.40 228.342  22
   0 -14  -3 1596.92 259.207  17
   0 -14   3 1359.00 242.420  17
  -1 -14  -3 7.56912 82.3434  13
   1 -14   3-19.1852 111.668  22
  -1 -14  -3-92.9710 133.722  17
   1 -14   3 67.7003 115.530  17
   2 -14   3 8319.41 525.783  22
  -2 -14  -3 9257.81 552.592  17
   2 -14   3 8138.06 514.267  17
  -2 -14  -3 8162.38 504.224  13
   3 -14   3 5893.98 449.429  22
  -3 -14  -3 5807.41 434.443  13
  -3 -14  -3 6677.49 468.234  17
   3 -14   3 5277.15 413.562  17
  -4 -14  -3 814.047 182.645  13
   4 -14   3 595.340 156.139  22
   4 -14   3 783.835 171.962  17
   5 -14   3 1349.36 233.595  22
  -5 -14  -3 1182.41 223.761  13
   5 -14   3 1398.74 215.114  17
   6 -14   3 955.115 204.745  22
  -6 -14  -3 934.066 199.277  13
  -7 -14  -3 7568.37 488.674  13
   7 -14   3 7450.92 481.592  22
  -8 -14  -3 1667.67 241.018  13
   8 -14   3 1383.89 205.878  22
  -9 -14  -3-4.24160 102.255  13
   9 -14   3-45.7251 95.5594  22
 -10 -14  -3 194.206 106.272  13
  10 -14   3 33.4837 69.6621  22
 -11 -14  -3 9.06302 63.2147  13
  11 -14   3 3179.57 264.759   7
  12 -14   3 4387.40 247.328   7
 -11 -15   3 3670.18 231.839  13
 -10 -15   3 1602.91 160.287  17
 -10 -15   3 1782.03 193.698  13
  -9 -15   3 3084.99 270.060  13
  -9 -15   3 2857.38 244.825  17
  -8 -15   3 2453.82 254.354  12
   8 -15  -3 2324.78 249.616  17
  -8 -15   3 2395.14 240.651  17
   8 -15  -3 2500.16 223.882   8
  -8 -15   3 2575.72 273.562  13
   7 -15  -3 438.425 102.774   8
   7 -15  -3 637.251 153.345  17
  -7 -15   3 963.609 185.947  12
  -7 -15   3 836.160 167.572  17
  -6 -15   3-42.8096 117.837  12
   6 -15  -3-142.498 156.533  17
  -6 -15   3 24.0528 109.366  17
  -5 -15   3 467.598 151.845  12
   5 -15  -3 780.265 151.338   6
   5 -15  -3 465.199 176.204  17
  -5 -15   3 641.677 167.317  17
  -4 -15   3 142.703 121.300  12
   4 -15  -3 71.6071 80.0063   6
   4 -15  -3 64.9695 135.837  17
  -4 -15   3-6.45101 129.827  17
  -3 -15   3 244.068 122.554  12
   3 -15  -3 86.1152 103.851   6
   3 -15  -3 243.014 122.769  17
  -3 -15   3 74.6637 128.940  17
  -2 -15   3 390.119 142.804  12
   2 -15  -3 700.700 186.381   6
   2 -15  -3 600.649 174.521  17
  -2 -15   3 596.498 190.448  17
  -2 -15   3 500.249 138.989  22
  -1 -15   3 77.0402 94.6055  12
  -1 -15   3 176.296 122.506  22
   1 -15  -3 140.462 118.253  17
  -1 -15   3 16.3105 124.191  17
   0 -15   3 1728.46 249.854  22
   0 -15   3 1798.58 261.697  17
   0 -15   3 2124.07 267.937  12
   0 -15  -3 1863.44 267.122  17
   1 -15   3 8301.80 503.845  22
  -1 -15  -3 8980.25 534.376  17
   1 -15   3 8010.24 512.551  17
   2 -15   3 4452.00 381.480  22
  -2 -15  -3 4774.25 391.435  17
   2 -15   3 4302.51 373.219  17
  -2 -15  -3 4984.19 381.717  13
   3 -15   3 17758.8 745.988  22
  -3 -15  -3 19215.2 746.949  17
   3 -15   3 17355.0 706.690  17
  -3 -15  -3 18182.0 729.545  13
  -4 -15  -3 119.792 116.808  13
   4 -15   3 57.6685 131.745  22
   4 -15   3-4.06024 103.950  17
   5 -15   3 8358.45 501.003  22
   5 -15   3 8458.20 465.357  17
  -5 -15  -3 7814.61 484.885  13
   6 -15   3 1643.51 241.299  22
  -6 -15  -3 1794.00 245.667  13
  -7 -15  -3 318.445 135.887  13
   7 -15   3 202.449 109.182  22
   8 -15   3 5460.35 356.979  22
  -8 -15  -3 5941.92 381.576  13
  -9 -15  -3 372.519 123.347  13
   9 -15   3 271.442 93.6802  22
  10 -15   3 1598.55 150.482  22
 -10 -15  -3 1889.35 181.980  13
 -10 -16   3 1930.14 163.322  13
  -9 -16   3 130.084 64.3834  17
  -9 -16   3 104.745 84.8857  13
  -8 -16   3 705.168 125.365  17
  -8 -16   3 927.545 145.595  13
  -7 -16   3 301.713 112.683  13
  -7 -16   3 448.854 120.101  12
   7 -16  -3 169.183 106.476  17
  -7 -16   3 394.645 123.966  17
  -6 -16   3 57.2187 92.3212  13
  -6 -16   3 108.994 101.111  12
   6 -16  -3-206.280 144.738  17
  -6 -16   3 24.7280 105.204  17
  -5 -16   3 544.835 149.487  13
  -5 -16   3 258.684 122.050  12
   5 -16  -3 510.557 145.920  17
  -5 -16   3 352.780 141.524  17
  -4 -16   3 306.259 111.371  13
  -4 -16   3 276.280 117.011  12
   4 -16  -3 298.023 103.964   6
   4 -16  -3 262.125 128.131  17
  -4 -16   3 362.715 154.175  17
  -3 -16   3 1300.81 187.997  13
   3 -16  -3 1273.67 188.178   6
  -3 -16   3 1177.20 194.543  12
   3 -16  -3 1316.30 216.553  17
  -3 -16   3 1289.03 210.928  17
   2 -16  -3 486.725 141.638   6
  -2 -16   3 555.196 145.684  12
   2 -16  -3 505.153 163.309  17
  -2 -16   3 413.343 165.078  17
   1 -16  -3 21348.2 775.457   6
  -1 -16   3 22406.3 756.210  22
   1 -16  -3 22620.1 799.896  17
  -1 -16   3 22351.8 803.554  17
  -1 -16   3 23278.8 789.353  12
   0 -16   3 422.409 155.514  22
   0 -16  -3 373.953 155.857   6
   0 -16  -3 312.339 142.926  17
   0 -16   3 436.257 167.707  17
   1 -16   3 38020.4 1007.86  22
  -1 -16  -3 38893.0 1042.37  17
   1 -16   3 38717.5 1038.70  17
   2 -16   3 4064.36 349.328  22
  -2 -16  -3 4324.42 343.233  17
   2 -16   3 4686.80 363.168  17
  -2 -16  -3 4864.47 349.488  13
   3 -16   3 3949.46 343.575  22
   3 -16   3 3689.48 315.730  17
  -3 -16  -3 3830.19 313.029  17
  -3 -16  -3 3745.05 314.364  13
   4 -16   3 1721.36 235.027  22
   4 -16   3 1703.35 209.120  17
  -4 -16  -3 1563.84 220.053  13
  -5 -16  -3 11946.2 539.823  13
   5 -16   3 11715.3 502.519  17
   5 -16   3 11355.5 543.727  22
  -6 -16  -3 168.490 104.405  13
   6 -16   3 46.1297 98.8195  22
   7 -16   3 104.291 89.5157  22
  -7 -16  -3 125.871 93.8881  13
  -7 -16  -3 262.817 91.5946   6
  -8 -16  -3 354.398 95.6437  13
   8 -16   3 325.661 100.139  22
   9 -16   3 219.782 65.7041  22
  -9 -16  -3 196.336 75.0309  13
  -8 -17   3 3647.66 226.969  13
  -7 -17   3 187.237 81.9326  17
  -7 -17   3 319.689 93.6004  13
  -6 -17   3 13.2100 75.4978  17
  -6 -17   3 52.8123 64.9238  13
  -5 -17   3 5.34640 81.9315  12
   5 -17  -3-78.0868 103.534  17
  -5 -17   3 69.2765 94.5546  17
  -5 -17   3 29.0818 67.2586  13
  -4 -17   3 651.442 129.880  12
   4 -17  -3 670.781 121.086   6
  -4 -17   3 748.377 131.880  13
   4 -17  -3 599.997 140.197  17
  -4 -17   3 699.403 158.672  17
  -3 -17   3 595.742 132.293  12
   3 -17  -3 675.385 132.278   6
   3 -17  -3 584.994 148.923  17
  -3 -17   3 673.815 157.130  17
   2 -17  -3 4.87652 106.078  17
  -2 -17   3 220.950 138.381  17
  -2 -17   3 139.083 93.1367  12
   2 -17  -3 104.670 96.9151   6
   1 -17  -3 394.290 148.083  17
  -1 -17   3 432.013 156.283  17
   1 -17  -3 173.132 109.452   6
   0 -17  -3 279.214 134.764   6
   0 -17  -3 142.168 102.775  17
   0 -17   3 92.8704 106.324  17
   1 -17   3 431.505 119.851  17
   1 -17   3 465.176 132.914  22
  -1 -17  -3 676.869 153.967   6
  -1 -17  -3 501.550 134.472  17
   2 -17   3 1999.52 230.232  22
  -2 -17  -3 1748.85 206.300  17
  -2 -17  -3 1636.55 217.307   6
   2 -17   3 1874.73 218.158  17
   3 -17   3 94.6043 106.175  22
  -3 -17  -3 263.739 134.656   6
   3 -17   3 172.232 86.9724  17
  -3 -17  -3 277.648 95.7796  13
  -4 -17  -3 3147.39 253.188  13
   4 -17   3 3341.81 283.772  22
   4 -17   3 3263.36 259.536  17
  -4 -17  -3 2806.45 260.119   6
  -5 -17  -3 5390.45 328.226   6
   5 -17   3 5494.43 339.107  22
   5 -17   3 4991.41 288.466  17
  -5 -17  -3 5358.10 324.295  13
   6 -17   3 22.9116 73.1323  22
  -6 -17  -3 58.0384 76.6991   6
  -6 -17  -3 136.353 92.1845  13
   7 -17   3 236.990 92.3222  22
  -7 -17  -3 94.5470 71.3930  13
  -8 -17  -3 538.039 96.8200  13
   5 -18  -3 885.452 130.026  17
  -5 -18   3 966.176 136.396  17
   4 -18  -3 973.208 137.560  17
  -4 -18   3 1032.17 149.822  17
   3 -18  -3 617.280 116.597  17
  -3 -18   3 907.918 149.332  17
   3 -18  -3 745.024 115.732   6
   2 -18  -3 3080.67 247.250  17
  -2 -18   3 3363.40 266.646  17
   2 -18  -3 3112.46 234.721   6
   1 -18  -3 3539.58 261.098   6
   1 -18  -3 3156.51 248.792  17
  -1 -18   3 3261.20 260.520  17
   0 -18  -3 276.443 99.8121   6
   0 -18  -3 115.803 76.1793  17
   0 -18   3 234.674 102.280  17
  -1 -18  -3 232.849 96.9764   6
  -1 -18  -3 122.159 63.6011  17
   1 -18   3 247.030 98.1466  17
  -2 -18  -3 451.658 111.534   6
   2 -18   3 561.148 116.989  17
   3 -18   3 290.496 81.0937  17
  -3 -18  -3 172.215 86.2657   6
  -4 -18  -3-22.6478 73.2125   6
   4 -18   3-133.990 78.1299  17
  -5 -18  -3 5343.28 271.529   6
  18   0  -4 40.0786 62.7906  15
  17   0  -4 1411.61 182.287  15
  16   0  -4 1426.64 206.345  15
  15   0  -4 2594.39 298.290  16
  15   0  -4 2792.85 308.124  15
  14   0  -4 11358.6 610.704  16
  14   0  -4 9941.57 584.409  15
  13   0  -4 16690.2 751.869  16
  13   0  -4 15964.8 734.516  15
  12   0  -4-108.726 126.072  16
  11   0  -4 20817.8 829.241  16
  10   0  -4 4369.49 706.681   1
  10   0  -4 4593.93 651.214  27
  10   0  -4 4315.15 668.110  26
   9   0  -4 144113. 3857.44   1
   9   0  -4 149448. 3684.78  26
   8   0  -4-25.5574 137.319  27
   8   0  -4 143.391 179.663  26
   8   0  -4 153.682 144.837   1
   7   0  -4 90046.8 2530.83  26
   7   0  -4 86279.1 2629.26   1
   6   0  -4 697.975 262.955  26
   6   0  -4 912.515 300.751   1
   6   0  -4 811.555 210.299  27
   5   0  -4 19375.9 1064.42   1
   5   0  -4 19209.5 807.021  32
   5   0  -4 18924.7 1032.45  26
   5   0  -4 18477.7 839.374  27
   4   0  -4 1952.17 325.813  26
   4   0  -4 1699.74 245.415  32
   4   0  -4 1608.56 221.450  27
   3   0  -4 24615.2 669.035  27
   3   0  -4 23688.6 987.020  26
   2   0  -4 2819.85 325.983  26
   1   0  -4 61650.6 1393.67  26
   0   0  -4 42878.7 1148.40  24
   0   0  -4 42501.7 1101.05  26
   0   0   4 42308.5 1170.78  30
  -1   0  -4 12435.0 684.079   2
  -1   0  -4 14008.1 662.957  24
  -1   0  -4 12815.2 596.469  26
   1   0   4 13381.0 679.342  30
  -2   0  -4 448037. 3795.99  24
   2   0   4 435814. 4035.78  30
  -3   0  -4 32196.3 1105.43  24
  -3   0  -4 29774.1 1211.69   2
  -4   0  -4 243926. 3230.98  24
  -4   0  -4 221492. 3447.76   2
   4   0   4 232237. 3491.93  30
   4   0   4 212577. 2689.30  27
  -5   0  -4 4839.33 570.555   2
   5   0   4 5710.55 506.528  28
   5   0   4 5627.68 613.367  30
   5   0   4 5016.37 476.746  27
  -6   0  -4 43240.4 1778.97   2
   6   0   4 43918.8 1426.30  28
   6   0   4 41378.8 1492.03  27
  -7   0  -4 52583.9 2113.93   2
   7   0   4 50299.1 1807.55  27
  -8   0  -4 801.362 326.229   2
   8   0   4 56.6983 177.607   1
   8   0   4 826.882 275.718  27
  -9   0  -4 30004.4 1785.35   2
   9   0   4 30146.8 1898.35   1
  10   0   4 117758. 3860.44   1
 -10   0  -4 114246. 3630.55   2
  11   0   4 1527.30 251.354  10
 -11   0  -4 1724.91 231.653  25
  12   0   4 1873.66 276.830  10
 -12   0  -4 2306.66 283.392  25
  13   0   4 16170.1 737.926  10
 -13   0  -4 17877.6 712.717  25
  14   0   4 6852.86 470.719  10
 -14   0  -4 7889.33 451.497  25
  15   0   4 18439.5 720.613  10
  16   0   4 80.0386 100.390  10
  17   0   4 1773.44 189.380  10
  18   1  -4 93.0778 62.4136  15
  18  -1  -4 22.7832 54.6903  15
  17   1  -4 147.045 87.7487  15
  17  -1  -4 139.918 95.0511  15
  16   1  -4 330.480 135.614  15
  16  -1  -4 229.279 130.586  15
  15   1  -4 383.464 145.763  15
  15  -1  -4 561.604 169.173  16
  15  -1  -4 502.078 166.149  15
  14   1  -4 4103.50 375.715  16
  14  -1  -4 4291.10 386.056  16
  14   1  -4 4114.12 371.170  15
  14  -1  -4 3737.62 360.110  15
 -13  -1   4 625.094 160.799  25
  13   1  -4 500.133 145.083  15
  13   1  -4 571.003 170.851  16
  13  -1  -4 339.466 160.166  16
  13  -1  -4 501.335 173.165  15
  12   1  -4 15756.1 728.403  16
  12  -1  -4 17399.0 768.609  16
 -12  -1   4 16994.9 771.884  25
 -11  -1   4 3096.84 339.768  25
  11   1  -4 2869.71 305.015  16
  11  -1  -4 3182.92 334.828  16
  10  -1  -4 626.857 285.766  26
  10  -1  -4 964.107 327.298   1
  10   1  -4 1113.75 388.580  26
  10   1  -4 602.204 287.360   1
  10   1  -4 659.093 264.177  27
   9  -1  -4-19.9985 166.559   1
   9  -1  -4 657.374 315.635  26
   9   1  -4 223.539 202.779   1
   9   1  -4 518.524 274.476  26
   9   1  -4 235.232 166.804  27
   8  -1  -4 1244.18 384.234   1
   8  -1  -4 1396.94 375.097  26
   8   1  -4 1413.05 406.484   1
   8   1  -4 983.049 327.279  26
   8   1  -4 1485.05 342.722  27
   7   1  -4 1890.46 401.751  26
   7  -1  -4 829.123 298.838   1
   7   1  -4 1354.27 343.327   1
   7   1  -4 1125.98 300.335  27
   7  -1  -4 1225.25 327.008  26
   6   1  -4 5765.82 633.013   1
   6  -1  -4 5336.07 498.444  32
   6  -1  -4 4371.09 565.216   1
   6   1  -4 4927.69 497.067  27
   6   1  -4 5101.37 589.111  26
   6  -1  -4 5249.58 586.595  26
   5  -1  -4 92948.2 1960.74  32
   5   1  -4 93705.8 1941.46  27
   5   1  -4 97447.7 2328.12  26
   5  -1  -4 92333.3 2232.70  26
   4  -1  -4 1235.38 237.353  32
   4   1  -4 900.279 162.505  32
   4   1  -4 1231.73 272.177  26
   3  -1  -4 7.00409 135.666  26
   3   1  -4 83.3124 126.138  26
   2  -1  -4 2509.86 338.947  26
   2   1  -4 2360.80 303.138  26
   1  -1  -4 48307.9 1327.30  24
   1   1  -4 46670.4 1154.78  26
   1  -1  -4 48385.2 1283.17  26
   0  -1  -4 831.703 188.301  24
   0   1   4 786.737 202.191  30
   0  -1  -4 764.358 145.157  19
   0   1  -4 671.819 155.930  26
   0  -1   4 767.360 173.609  30
  -1   1  -4 14076.7 700.314   2
  -1   1  -4 13744.0 592.305  24
  -1  -1  -4 14851.7 721.530  24
   1   1   4 13922.7 721.078  30
  -1  -1  -4 13608.9 507.403  19
   1  -1   4 13152.0 376.921  31
   1  -1   4 13003.9 650.235  30
  -1   1  -4 13212.4 548.020  26
  -1  -1  -4 13436.3 710.313   2
  -2  -1  -4 71938.0 1737.82   2
  -2   1  -4 71215.3 1668.39   2
  -2   1  -4 70894.4 1383.05  24
  -2  -1  -4 70006.0 1606.75  24
   2  -1   4 66427.6 1066.25  33
   2   1   4 68158.8 1653.03  30
   2  -1   4 69036.8 1584.70  30
   2   1   4 64437.0 966.347  27
  -3  -1  -4 146482. 2617.10   2
  -3  -1  -4 154052. 2582.39  24
  -3   1  -4 146835. 2631.19   2
  -3   1  -4 160323. 2212.53  24
   3  -1   4 154628. 2552.55  30
   3   1   4 146472. 1889.83  27
   3   1   4 156125. 2671.88  30
  -4  -1  -4 80297.4 2063.76   2
  -4   1  -4 84040.8 1801.93  24
  -4  -1  -4 81137.2 1974.37  24
  -4   1  -4 81157.0 2104.44   2
   4  -1   4 76277.9 1863.98  28
   4   1   4 84116.3 2119.48  30
   4  -1   4 75062.7 1995.07  30
   4  -1   4 80508.6 1378.89  29
   4   1   4 77112.4 1623.44  27
  -5  -1  -4 106895. 2557.61   2
  -5   1  -4 105854. 2603.11   2
   5   1   4 107247. 2606.59  30
   5  -1   4 111658. 2341.55  28
  -6   1  -4 42141.8 1783.80   2
  -6  -1  -4 45100.7 1789.22   2
   6  -1   4 45918.2 1563.58  28
   6   1   4 40770.7 1486.71  27
  -7  -1  -4 3642.59 569.388   2
  -7   1  -4 3259.72 548.863   2
   7   1   4 3897.32 506.900  27
  -8  -1  -4 13588.3 1117.56   2
  -8   1  -4 11486.9 1086.57   2
   8  -1   4 12194.8 1122.89   1
   8   1   4 12433.9 967.222  27
   9   1   4 675.659 274.900   1
  -9  -1  -4 534.192 282.159   2
  -9   1  -4 656.703 244.112   2
   9  -1   4 989.090 342.701   1
   9   1   4 749.073 282.022  27
 -10  -1  -4 11336.8 1144.75   2
 -10   1  -4 10357.2 1124.17   2
  10   1   4 11483.2 1243.61   1
  10  -1   4 10349.6 1137.20   1
  10   1   4 10668.6 1030.00  27
  11   1   4 10451.5 601.290  10
  11  -1   4 10612.8 584.457  10
 -11  -1  -4 10317.5 569.923  25
  12   1   4 41085.0 1168.93  10
 -12  -1  -4 41292.4 1130.77  25
  13  -1   4 5072.52 427.003  10
  13   1   4 5509.91 443.810  10
 -13  -1  -4 5316.27 408.961  25
 -14  -1  -4 242.490 97.1891  25
  14  -1   4 337.044 156.491  10
  14   1   4 342.849 138.825  10
  15  -1   4 283.174 129.875  10
  15   1   4 243.474 123.395  10
 -15  -1  -4 201.382 91.1545  25
  16  -1   4 5809.13 371.117  10
  16   1   4 5401.39 360.444  10
  17   1   4 45.0718 69.4006  10
  17  -1   4-31.1550 73.0982  10
  18  -2  -4 2.96000 56.3974  15
  18   2  -4 59.2364 57.9595  15
  18  -2  -4-16.2447 74.8403   7
  17   2  -4 291.925 99.9408  15
  17  -2  -4 289.080 98.6638  15
  16   2  -4-41.0732 96.7667  15
  16  -2  -4 30.0615 97.4011  15
 -15  -2   4 1284.33 198.731  25
  15  -2  -4 1604.57 246.067  16
  15   2  -4 1320.24 221.829  15
  15  -2  -4 1330.37 226.087  15
 -14  -2   4 1407.17 231.171  25
  14   2  -4 1300.07 241.693  15
  14   2  -4 1345.28 226.761  16
  14  -2  -4 1182.22 233.116  16
  14  -2  -4 1168.06 223.129  15
  13   2  -4 5778.53 448.993  15
  13  -2  -4 5724.09 445.255  16
  13   2  -4 6555.34 460.884  16
  13  -2  -4 5513.87 432.871  15
 -13  -2   4 7077.21 505.700  25
  12   2  -4 4411.31 387.346  16
  12  -2  -4 4452.35 400.245  16
 -12  -2   4 5012.93 434.784  25
  11   2  -4 1107.95 202.085  16
  11  -2  -4 1062.85 208.869  16
 -11  -2   4 1180.65 221.546  25
  10   2  -4 37.0681 200.840   1
  10  -2  -4 9.25287 162.239   1
  10   2  -4-220.573 224.282  27
  10   2  -4 27.1384 153.165  26
  10  -2  -4-72.1762 222.417  26
   9   2  -4 45962.0 1975.98  27
   9   2  -4 42545.7 2041.26  26
   9  -2  -4 42170.2 1926.47  26
   9   2  -4 38667.2 2038.86   1
   9  -2  -4 40693.8 2010.36   1
   8   2  -4 2262.67 469.929   1
   8   2  -4 3335.79 543.302  26
   8   2  -4 3303.25 510.326  27
   8  -2  -4 2989.36 519.554   1
   8  -2  -4 3111.27 523.298  26
   7   2  -4 27179.4 1320.94  27
   7  -2  -4 25914.6 1407.42   1
   7   2  -4 27124.8 1455.53  26
   7  -2  -4 25536.8 1341.40  26
   7   2  -4 25987.9 1456.58   1
   6  -2  -4 1182.53 345.102  26
   6   2  -4 1513.77 360.417  26
   6  -2  -4 1286.16 355.126   1
   6  -2  -4 967.315 288.618  32
   6   2  -4 670.885 237.752   1
   5   2  -4 4324.82 519.428   1
   5  -2  -4 4961.93 507.840  32
   5   2  -4 4672.03 549.797  26
   5  -2  -4 4528.90 516.720  26
   4   2  -4 2430.14 375.841  26
   4   2  -4 2668.38 379.402   1
   4  -2  -4 2513.84 280.174  33
   4  -2  -4 2340.70 365.171  26
   4  -2  -4 2222.78 318.546  32
  -3  -2   4 80108.9 1193.56  20
   3  -2  -4 79891.7 1301.53  33
   3   2  -4 76111.7 1777.79  26
   2  -2  -4 64867.1 1605.05  26
   2   2  -4 62252.4 1456.61  26
   1  -2  -4 61659.5 1382.73  19
   1   2  -4 61820.1 1300.40  26
   1  -2  -4 62217.9 1521.69  26
   1  -2  -4 62732.3 1601.13  24
   0   2   4 33300.4 1147.01  30
   0  -2  -4 35543.6 994.195  19
   0  -2   4 34666.1 898.891  31
   0  -2   4 32313.3 937.808  30
   0   2  -4 31634.4 833.247  26
   0  -2  -4 32890.8 1081.38  26
   0  -2  -4 33101.6 1143.77  24
  -1   2  -4 1825.05 259.103   2
   1  -2   4 1790.80 244.999  30
  -1  -2  -4 1833.23 297.960  24
  -1  -2  -4 1684.90 230.639  19
  -1   2  -4 1830.08 190.582  26
   1  -2   4 1847.59 182.611  31
   1   2   4 1804.20 316.243  30
   2  -2   4 189103. 2927.90  28
  -2   2  -4 199281. 2034.40  24
  -2  -2  -4 196077. 2849.67  24
  -2  -2  -4 193264. 2878.56   2
   2   2   4 186963. 2849.63  30
   2  -2   4 192255. 2554.76  30
  -2   2  -4 190071. 2757.34   2
   3  -2   4 429.533 167.098  30
   3  -2   4 230.864 115.507  33
  -3   2  -4 145.110 73.5388  24
  -3  -2  -4 22.7013 135.143  24
   3   2   4-36.2575 191.322  30
   3  -2   4 177.148 113.325  29
  -3  -2  -4 101.387 128.208   2
  -3   2  -4-4.18036 123.346   2
   3  -2   4 525.926 212.122  28
  -4  -2  -4 33906.6 1364.63   2
  -4   2  -4 36940.9 1069.74  24
  -4  -2  -4 36566.8 1400.92  24
  -4   2  -4 35420.2 1421.31   2
   4  -2   4 34585.1 1145.43  33
   4   2   4 37806.7 1454.93  30
   4  -2   4 38045.0 1085.72  29
   4  -2   4 35760.9 1356.48  28
  -5  -2  -4 39111.8 1567.28  24
  -5  -2  -4 40300.0 1573.15   2
  -5   2  -4 36379.0 1565.38   2
  -5   2  -4 41659.9 1290.01  24
   5   2   4 40502.9 1626.36  30
   5  -2   4 41075.0 1513.56  28
   5   2   4 37388.2 1314.97  27
  -6  -2  -4 24900.8 1326.85   2
  -6   2  -4 20984.3 1319.34   2
   6  -2   4 25483.1 1259.71  28
   6   2   4 23219.6 1136.00  27
   7   2   4 1156.48 285.685  27
  -7  -2  -4 1088.45 339.958   2
  -7   2  -4 1099.58 314.433   2
  -8  -2  -4 829.255 318.253   2
   8  -2   4 687.789 291.958   1
  -8   2  -4 700.752 225.030   2
   8   2   4 718.409 260.965  27
   9   2   4 105.643 186.545   1
  -9  -2  -4 350.492 251.494   2
  -9   2  -4-84.7559 285.081   2
   9  -2   4 430.646 291.956   1
   9   2   4 117.509 158.579  27
  10  -2   4 12432.0 1157.15  20
  10   2   4 14441.3 677.973  10
 -10  -2  -4 13622.6 1240.33   2
  10  -2   4 14186.3 653.963  10
  10   2   4 12555.3 1111.94  27
 -10  -2  -4 14483.2 664.969  25
  10  -2   4 14371.7 1326.72   1
  11  -2   4 8977.52 534.912  10
  11   2   4 9937.83 581.809  10
 -11  -2  -4 9570.67 562.091  25
  12  -2   4 3750.13 353.999  10
  12   2   4 3826.47 377.158  10
 -12  -2  -4 3542.58 345.850  25
  13   2   4 2335.09 286.201  10
  13  -2   4 2045.20 280.184  10
 -13  -2  -4 2280.43 276.152  25
 -14  -2  -4 148.302 102.864  25
  14  -2   4-104.876 123.749  10
  14   2   4 0.18198 105.762  10
 -15  -2  -4 856.265 163.141  25
  15  -2   4 813.389 166.691  10
  15   2   4 778.531 165.647  10
  16  -2   4 1447.91 198.369  10
  16   2   4 1316.54 192.118  10
 -16  -2  -4 1438.18 177.577  25
  17  -2   4 2457.91 210.665  10
  17   2   4 2420.71 212.705  10
  18  -3  -4 421.108 94.8797   7
  17  -3  -4 782.551 130.334  15
  17   3  -4 837.039 129.985  15
  16   3  -4 8821.76 447.301  15
  16  -3  -4 8371.49 440.835  15
 -16  -3   4 8977.58 451.579  25
  15   3  -4 1325.04 210.908  15
 -15  -3   4 937.438 175.697  25
  15  -3  -4 1123.88 210.614  16
  15  -3  -4 1122.68 196.058  15
 -14  -3   4 170.835 122.654  25
  14   3  -4 100.022 97.0265  15
  14  -3  -4 196.574 135.685  16
  14  -3  -4 86.1738 100.136  15
  13  -3  -4 28483.5 959.105  15
 -13  -3   4 29679.8 1058.61  25
  13   3  -4 31111.0 978.693  16
  13  -3  -4 28847.7 978.299  16
  13   3  -4 30297.2 982.492  15
 -12  -3   4 10122.9 620.957  25
  12   3  -4 9858.35 556.546  16
  12  -3  -4 9394.60 573.121  16
 -11  -3   4 87.3027 123.500  25
  11   3  -4 13.9686 99.9975  16
  11  -3  -4 178.221 92.6665  16
  11  -3  -4 255.990 122.369   3
  10   3  -4 4288.62 715.085   1
  10  -3  -4 4393.98 689.193   1
  10   3  -4 4860.95 671.161  27
  10   3  -4 4271.35 688.920  26
  10  -3  -4 3845.07 621.219  26
   9   3  -4 1051.30 349.088   1
   9  -3  -4 688.780 278.097   1
   9  -3  -4 768.806 250.003  33
   9   3  -4 1102.03 331.701  27
   9   3  -4 478.827 288.507  26
   9  -3  -4 605.493 237.577  26
   8  -3  -4 6570.49 762.457   1
   8   3  -4 6674.21 808.396   1
   8   3  -4 8145.80 879.367  26
   8  -3  -4 6852.42 742.789  26
   7   3  -4 821.487 287.199   1
   7  -3  -4 444.822 239.195  26
   7  -3  -4 745.666 275.755  33
   7   3  -4 869.282 306.711  26
   6  -3  -4 7123.72 619.701  33
   6  -3  -4 6257.79 634.981  32
   6   3  -4 6311.10 696.332  26
   6  -3  -4 6466.91 646.374  26
   6   3  -4 6864.30 695.289   1
   5   3  -4 217623. 3534.37   1
   5  -3  -4 225273. 3545.12  32
  -5  -3   4 219207. 2988.62  28
   5  -3  -4 227543. 3126.77  33
   5  -3  -4 209706. 3467.87  26
   5   3  -4 218344. 3733.86  26
  -4  -3   4 6282.18 514.663  28
   4  -3  -4 5827.09 561.131  32
   4  -3  -4 5824.31 451.082  33
   4  -3  -4 5787.04 563.180  26
   4   3  -4 6359.57 603.301  26
  -3  -3   4 41636.3 1330.09  28
  -3  -3   4 45201.9 1014.96  20
   3  -3  -4 41385.4 1408.29  32
   3   3  -4 40845.0 1351.12  26
   3  -3  -4 42286.3 1401.55  26
  -2  -3   4 64110.6 1389.13  20
   2  -3  -4 64755.8 1627.89  19
  -2  -3   4 60700.4 1625.90  28
   2   3  -4 63564.0 1501.63  26
   1  -3  -4 17106.0 894.788  24
  -1  -3   4 17267.4 630.457  30
  -1  -3   4 16635.5 773.776  20
  -1  -3   4 17372.0 783.240  31
   1  -3  -4 16449.8 827.761  26
   1  -3  -4 17896.0 834.252  19
   1   3  -4 17442.0 686.055  26
  -1  -3   4 16930.8 883.387  28
   0  -3  -4 2012.55 326.490  24
   0   3   4 2110.04 351.323  30
   0  -3  -4 2701.43 319.406  19
   0  -3   4 2211.18 360.720  28
   0  -3   4 2007.69 250.741  31
   0  -3   4 2059.23 226.460  30
   0   3  -4 1730.39 195.407  26
   0   3  -4 2079.09 250.255   2
  -1   3  -4 58462.5 1366.03   2
   1   3   4 60464.2 1620.02  30
  -1  -3  -4 62055.4 1463.08  19
   1  -3   4 60392.0 1198.98  31
   1  -3   4 57739.7 1248.45  30
   1  -3   4 58658.2 1696.33  28
  -1   3  -4 56033.8 861.934  26
  -2  -3  -4 24848.4 1098.59  24
  -2   3  -4 28909.0 1057.14   2
   2  -3   4 25307.5 687.053  31
   2   3   4 27518.1 1134.48  30
   2  -3   4 27215.1 959.302  30
   2  -3   4 27312.0 1187.31  28
   2  -3   4 27116.5 1044.17  29
  -3  -3  -4 18151.8 980.627  24
   3  -3   4 20123.9 842.932  33
  -3   3  -4 20291.2 992.498   2
   3  -3   4 20093.9 905.873  29
   3  -3   4 21362.5 1076.22  28
   3   3   4 22220.5 1079.92  30
  -3  -3  -4 18925.2 968.344   2
  -4  -3  -4 18154.9 998.724   2
  -4  -3  -4 19431.4 1076.94  24
   4  -3   4 20020.0 947.587  33
   4   3   4 20008.1 1099.66  30
  -4   3  -4 18393.5 1059.46   2
   4  -3   4 20773.1 928.466  29
   4  -3   4 21268.4 1129.84  28
   5  -3   4 18265.2 1093.42  28
  -5  -3  -4 17549.0 1098.35  24
   5  -3   4 16505.4 934.312  33
  -5   3  -4 16432.0 1086.65   2
   5   3   4 17100.4 1098.53  30
  -5  -3  -4 17688.5 1044.38   2
  -6  -3  -4 5725.71 683.340  24
  -6  -3  -4 6404.15 670.801   2
   6  -3   4 6986.49 713.388  28
  -6   3  -4 6122.35 717.242   2
   6  -3   4 5939.61 612.364  33
  -7  -3  -4 3333.28 531.260   2
   7  -3   4 3645.43 586.227   1
   7  -3   4 3165.64 482.462  33
   7  -3   4 3417.07 511.387  28
   7   3   4 2977.16 449.981  27
  -8  -3  -4 4579.98 667.532   2
   8  -3   4 4355.94 655.532   1
   8  -3   4 4485.91 606.041  33
   8   3   4 4263.08 586.515  27
  -9  -3  -4 10251.1 1010.42   2
   9  -3   4 10381.3 1066.42   1
  -9   3  -4 10228.1 1090.33   2
   9  -3   4 9096.60 977.714  20
   9   3   4 9995.03 1142.65   1
   9  -3   4 9232.78 939.579  33
   9   3   4 9175.99 907.541  27
  10  -3   4 2660.92 282.095  10
  10  -3   4 2082.30 503.264  20
  10   3   4 2533.63 292.240  10
 -10  -3  -4 1923.99 458.606   2
  10  -3   4 1570.70 430.106  33
 -10  -3  -4 2557.00 296.566  25
 -11  -3  -4 1013.70 194.041  25
  11  -3   4 735.597 163.842  10
  11   3   4 1322.10 227.742  10
 -12  -3  -4-73.6639 127.877  25
  12  -3   4-105.366 109.489  10
  12   3   4 174.671 162.383  10
 -13  -3  -4 1319.15 211.988  25
  13  -3   4 1541.69 244.913  10
  13   3   4 1047.33 210.433  10
  14  -3   4 5952.00 420.115  10
  14   3   4 7068.44 471.109  10
 -14  -3  -4 7355.94 466.995  25
 -15  -3  -4 384.300 120.970  25
  15  -3   4 358.701 106.867  10
  15   3   4 493.312 145.095  10
 -16  -3  -4 373.335 110.184  25
  16  -3   4 535.120 122.479  10
  16   3   4 341.702 118.094  10
  17  -3   4 1489.04 158.993  10
  17   3   4 1603.12 172.218  10
  17  -3   4 1598.44 175.130   9
 -17  -3  -4 1553.34 146.837  25
 -17  -4   4 4.20437 54.2337  25
  17   4  -4 29.9882 59.4311  15
  17  -4  -4 7.04174 55.9176  15
  17  -4  -4 74.2807 99.0241   7
  16   4  -4 2749.71 245.962  15
  16  -4  -4 2749.69 247.979  15
 -16  -4   4 2792.39 268.296  25
 -15  -4   4 971.130 183.506  25
  15  -4  -4 835.605 165.402  15
  15   4  -4 944.252 174.143  15
  15  -4  -4 820.318 178.420  16
  14   4  -4 2318.98 270.786  15
  14  -4  -4 2298.33 278.262  16
  14  -4  -4 1894.70 249.977  15
 -14  -4   4 2230.85 289.588  25
 -13  -4   4 58.8078 113.161  25
  13   4  -4 123.388 89.3680  16
  13  -4  -4 73.7904 123.487  16
  13   4  -4 169.026 111.709  15
  13  -4  -4 140.702 126.459  15
 -12  -4   4 192.790 114.163  25
  12  -4  -4 180.938 111.583  15
  12   4  -4 110.051 86.7616  16
  12  -4  -4 63.1849 119.731   8
  12  -4  -4 349.594 157.190  16
  12  -4  -4 304.755 126.791   3
  12   4  -4 134.125 127.747  15
 -11  -4   4 29392.4 1062.59  25
  11  -4  -4 30394.5 958.669   3
  11   4  -4 31145.0 960.494  16
  11  -4  -4 28827.2 1002.79  16
  11  -4  -4 31308.2 927.289   8
  10  -4  -4 5171.02 409.736  16
  10   4  -4 4892.26 728.276  27
  10  -4  -4 4577.03 688.318  26
 -10  -4   4 4705.28 438.838  25
   9   4  -4 27277.5 1701.05  26
   9  -4  -4 27187.4 1568.91  26
   9   4  -4 26088.5 1678.62   1
   8  -4  -4 4.27268 145.728  33
   8   4  -4 93.7307 140.994   1
   8   4  -4 239.185 225.392  26
   8  -4  -4-138.735 213.646  26
   7   4  -4 40428.6 1892.79  26
   7  -4  -4 38642.0 1689.94  26
   7   4  -4 40566.0 1828.24   1
   6  -4  -4 5293.19 622.428  32
   6  -4  -4 5876.33 591.650  33
   6   4  -4 5077.25 592.954   1
   6   4  -4 5222.38 651.453  26
   6  -4  -4 4866.11 575.373  26
   5   4  -4 294012. 4110.98   1
   5  -4  -4 291989. 3747.03  33
   5  -4  -4 265216. 4110.52  32
   5   4  -4 272470. 4321.45  26
   5  -4  -4 258537. 3921.65  26
   4  -4  -4 12263.6 862.569  32
  -4  -4   4 12411.3 785.048  28
   4  -4  -4 13431.5 736.532  33
   4   4  -4 12031.2 848.153  26
   4  -4  -4 12207.3 823.783  26
  -3  -4   4 50314.7 1234.60  20
   3  -4  -4 49669.3 1668.25  32
  -3  -4   4 49336.3 1557.61  28
   3   4  -4 47651.9 1516.76  26
   3  -4  -4 48349.8 1572.66  26
  -2  -4   4 41585.9 1397.69  31
  -2  -4   4 43103.4 1237.19  20
   2  -4  -4 40337.0 1405.03  19
  -2  -4   4 41042.6 1437.08  28
   2  -4  -4 39522.5 1369.55  26
   2   4  -4 40647.2 1241.27  26
   1  -4  -4 74900.3 1955.57  24
   1  -4  -4 72861.3 1809.25  19
   1  -4  -4 71446.2 1803.79  26
  -1  -4   4 77265.9 1774.06  20
   1   4  -4 72781.7 1432.33  26
  -1  -4   4 71067.1 1724.10  31
  -1  -4   4 71852.2 1926.72  28
   0   4   4 104234. 2213.97  30
   0  -4  -4 102516. 2246.47  24
   0  -4   4 106006. 2218.68  20
   0  -4  -4 106906. 2152.77  19
   0  -4   4 104727. 1914.20  31
   0   4  -4 100846. 1365.35  26
   0  -4   4 101120. 2328.95  28
   0   4  -4 106930. 1659.77   2
  -1   4  -4 20894.4 812.107   2
  -1  -4  -4 19598.3 990.996  24
   1  -4   4 19711.8 999.954  20
   1  -4   4 20707.5 810.378  31
   1   4   4 20628.6 990.566  30
   1  -4   4 20521.0 709.863  30
   1  -4   4 20060.3 1085.16  28
   1  -4   4 21022.2 1019.38  29
   2  -4   4 13977.8 813.720  29
  -2  -4  -4 14103.5 864.023  24
   2  -4   4 15173.5 963.978  28
  -2   4  -4 14073.9 760.623   2
   2  -4   4 14576.9 916.766  20
   2  -4   4 14245.2 642.618  31
   2   4   4 14447.5 858.482  30
   3  -4   4 91234.7 2422.88  28
  -3  -4  -4 84735.0 2209.27  24
  -3   4  -4 88207.6 2079.35   2
   3   4   4 90901.4 2237.34  30
   3  -4   4 91838.0 2119.68  29
   4  -4   4 287.037 160.564  33
  -4  -4  -4 470.476 250.726  24
   4  -4   4 180.680 135.483  29
  -4  -4  -4 111.361 113.083   2
  -4   4  -4 24.0648 161.339   2
   4  -4   4 357.823 218.105  28
   4   4   4 253.351 201.465  30
   5  -4   4 416.593 261.921  28
  -5  -4  -4 838.442 306.492  24
  -5  -4  -4 336.621 167.286   2
   5  -4   4 421.229 190.646  33
   5   4   4 297.326 183.820  30
  -6  -4  -4-65.2938 206.532  24
  -6  -4  -4-28.2394 187.770   2
   6  -4   4 112.489 145.953  20
   6  -4   4-28.9313 157.759  33
   6  -4   4 184.734 218.506  28
   6   4   4 251.575 249.803  30
  -7  -4  -4 648.076 266.380  24
   7  -4   4 675.047 306.951  20
  -7  -4  -4 705.998 244.777   2
   7  -4   4 552.682 268.856  33
   7  -4   4 765.418 299.054  28
  -8  -4  -4 36849.2 1808.57   2
   8  -4   4 36354.5 1902.79  20
   8  -4   4 35474.7 1759.06  33
   8   4   4 34243.0 1690.05  27
  -9  -4  -4 12758.1 1107.30   2
   9  -4   4 10254.4 1010.59  33
   9  -4   4 12029.6 1159.16  20
   9   4   4 13055.6 1331.49   1
   9   4   4 11186.3 1021.44  27
  10  -4   4 3937.03 347.179  10
  10   4   4 3995.07 355.033  10
 -10  -4  -4 4074.35 375.323  25
 -11  -4  -4-74.5866 116.107  25
  11  -4   4 8.13074 95.4170  10
  11   4   4-6.17542 119.789  10
 -12  -4  -4 11039.5 613.321  25
  12  -4   4 10039.7 564.097  10
  12   4   4 11832.7 631.584  10
  13  -4   4 3676.60 345.129  10
  13   4   4 4122.97 376.257  10
 -13  -4  -4 3796.46 358.903  25
  14  -4   4 1674.32 229.446  10
  14   4   4 1696.69 236.380  10
 -14  -4  -4 2103.82 267.157  25
 -15  -4  -4 1065.63 177.621  25
  15  -4   4 1073.62 174.201  10
  15   4   4 864.976 168.002  10
 -16  -4  -4 186.654 90.8448  25
  16  -4   4 188.367 93.9894  10
  16   4   4 63.8175 73.2427  10
  17   4   4 33.4775 55.3869  10
  17  -4   4-20.2945 65.8305   9
 -17  -4  -4 181.068 67.3426  25
  17   5  -4 1015.38 113.706  15
  17  -5  -4 1056.88 121.293  15
  17  -5  -4 1182.86 151.337   7
 -17  -5   4 1341.59 152.024  25
 -16  -5   4 1283.33 178.718  25
  16   5  -4 1118.19 153.740  15
  16  -5  -4 1466.23 174.126  15
  16  -5  -4 1648.72 210.227   7
 -15  -5   4 6730.97 438.588  25
  15   5  -4 6080.63 373.648  15
  15  -5  -4 6405.82 386.453  15
  14  -5  -4 2092.08 259.278  16
  14  -5  -4 1658.73 225.461  15
 -14  -5   4 1517.01 238.875  25
  14   5  -4 1639.57 214.085  15
  13  -5  -4 5119.09 382.812   3
  13  -5  -4 5122.67 415.095  16
  13  -5  -4 5590.31 390.841   8
 -13  -5   4 5130.98 447.730  25
  13   5  -4 5630.37 408.521  15
  13  -5  -4 4921.14 382.367  15
  12   5  -4 6809.07 458.935  15
  12  -5  -4 5987.07 439.133   3
  12  -5  -4 6059.30 455.915  16
  12  -5  -4 6065.24 407.838   8
  12  -5  -4 6498.12 448.337  15
 -12  -5   4 5795.28 483.263  25
 -11  -5   4 164.947 133.383  25
  11  -5  -4-43.4232 150.640   8
  11  -5  -4 221.118 130.424   3
 -10  -5   4 52954.7 1417.14  25
  10  -5  -4 51589.5 1240.53   3
  10  -5  -4 50325.0 1280.64  16
   9  -5  -4 3219.24 545.086  26
   9   5  -4 2390.22 520.864   1
   9   5  -4 3461.63 624.818  26
   8   5  -4 32877.2 1782.78   1
   8   5  -4 34758.1 1902.50  26
   8  -5  -4 32202.9 1661.41  26
   7   5  -4 8548.49 849.888   1
   7  -5  -4 8138.60 811.755  26
   7  -5  -4 9482.85 855.125  33
   7   5  -4 8797.42 928.896  26
   6  -5  -4 25083.8 1275.46  33
   6  -5  -4 21889.5 1317.09  32
   6   5  -4 23160.9 1403.04  26
   6  -5  -4 21876.0 1234.82  26
   5  -5  -4 6942.63 719.174  32
   5  -5  -4 6925.00 622.635  33
   5   5  -4 8380.33 690.799   1
   5   5  -4 6558.61 705.526  26
   5  -5  -4 6955.59 668.467  26
   4  -5  -4 660.711 263.004  32
  -4  -5   4 682.901 238.333  28
  -4  -5   4 722.163 322.063  31
   4   5  -4 305.223 162.818  26
   4  -5  -4 270.792 153.623  26
  -3  -5   4 48350.1 1340.59  20
   3  -5  -4 43804.9 1626.41  19
   3  -5  -4 43271.9 1640.96  32
  -3  -5   4 43784.6 1600.26  28
   3   5  -4 43885.1 1522.37  26
   3  -5  -4 43176.0 1539.36  26
  -3  -5   4 49426.5 1712.94  31
   2  -5  -4-9.46062 174.846  32
  -2  -5   4 254.584 130.838  20
   2  -5  -4 124.355 164.367  19
  -2  -5   4-2.51504 154.339  31
   2  -5  -4-73.7277 177.644  26
  -2  -5   4-120.441 160.100  28
   2   5  -4 331.507 162.048  26
   1  -5  -4 156792. 2966.06  24
  -1  -5   4 136194. 2560.48  20
   1  -5  -4 145172. 2787.35  19
  -1  -5   4 159894. 2745.98  31
  -1  -5   4 144436. 2985.29  28
   1   5  -4 158689. 2142.00  26
  -1  -5   4 159103. 3062.74  29
   0  -5   4 991.640 318.834  28
   0  -5  -4 673.625 234.666  24
   0  -5   4 839.960 238.559  20
   0  -5  -4 459.300 180.670  19
   0   5   4 847.719 215.545  30
   0  -5   4 690.268 252.399  29
   0  -5   4 533.829 178.632  31
  -1  -5  -4 426.521 209.085  24
   1  -5   4 305.018 176.391  20
  -1   5  -4 626.419 151.232   2
   1  -5   4 476.710 170.127  31
   1   5   4 382.360 204.677  30
   1  -5   4 641.614 245.012  28
   1  -5   4 417.061 224.188  29
  -2   5  -4 84252.5 1835.65   2
   2  -5   4 83753.8 2281.50  20
   2  -5   4 87906.7 1819.18  31
   2   5   4 80167.3 2076.29  30
   2  -5   4 85368.6 2219.39  29
   2  -5   4 82381.3 2427.35  28
   3  -5   4 2999.17 431.529  29
  -3  -5  -4 3146.77 463.130  24
   3  -5   4 3597.81 506.569  20
  -3   5  -4 3050.23 401.007   2
   3   5   4 3515.91 471.622  30
   3  -5   4 2941.52 493.147  28
  -4  -5  -4 383.779 190.792  24
   4  -5   4 620.231 236.328  20
  -4   5  -4 576.117 226.278   2
   4   5   4 735.848 250.553  30
   4  -5   4 795.367 308.589  28
  -5  -5  -4 3832.12 570.086  24
   5  -5   4 4176.84 591.554  20
  -5  -5  -4 3430.69 483.281   2
   5  -5   4 4632.24 549.169  33
   5   5   4 3880.94 579.501  30
   5  -5   4 3991.07 620.547  28
  -6  -5  -4 4721.24 648.382  24
   6  -5   4 5083.64 694.016  20
   6  -5   4 4728.24 600.940  33
   6  -5   4 4811.01 704.936  28
   6   5   4 5156.27 687.102  30
  -6  -5  -4 5317.59 626.888   2
  -7  -5  -4 19185.0 1235.45   2
  -7  -5  -4 18738.9 1379.14  24
   7  -5   4 17760.3 1341.41  20
   7  -5   4 18119.2 1233.15  33
  -8  -5  -4-2.65302 198.458  24
  -8  -5  -4 198.097 169.577   2
   8  -5   4 302.824 241.309  20
   8   5   4 445.429 292.253   1
   8  -5   4 192.576 172.371  33
   9  -5   4 4289.85 706.842  20
   9   5   4 4309.70 776.376   1
   9  -5   4 4205.35 652.415  33
  -9  -5  -4 4041.24 376.546  25
  10  -5   4 18047.7 712.378  10
  10   5   4 19765.0 776.247  10
  10  -5   4 17761.4 735.419   7
 -10  -5  -4 17792.7 789.816  25
  11  -5   4 2095.56 258.535  10
  11  -5   4 2206.59 279.487   7
  11   5   4 2067.51 261.594  10
 -11  -5  -4 2299.60 301.841  25
  12  -5   4 194.409 125.396   7
 -12  -5  -4 59.0063 121.685  25
  12  -5   4 233.225 117.181  10
  12   5   4 234.274 122.266  10
  13  -5   4 11944.9 584.048  10
  13   5   4 13913.7 656.341  10
 -13  -5  -4 12325.8 639.126  25
 -14  -5  -4 943.525 197.812  25
  14  -5   4 883.937 169.922  10
  14   5   4 803.056 168.363  10
 -15  -5  -4 60.5151 95.2374  25
  15  -5   4 112.076 72.5785  10
  15   5   4 179.581 89.8496  10
 -16  -5  -4 2600.75 234.563  25
  16   5   4 2549.41 220.260  10
  16  -5   4 2742.93 239.398   9
 -17  -5  -4 551.560 94.7324  25
  17  -5   4 534.972 99.5456   9
 -17  -6   4 567.555 104.357  25
  17  -6  -4 553.060 105.479   7
 -16  -6   4 470.755 113.003  25
  16  -6  -4 837.672 153.611   7
 -15  -6   4 341.728 146.412  25
  15  -6  -4 244.637 84.8351  15
  15  -6  -4 479.844 146.268   7
 -14  -6   4 41.9254 160.149  25
  14  -6  -4 188.125 111.270  16
  14  -6  -4 274.817 98.9180   3
  14   6  -4 448.790 122.531  15
  14  -6  -4 272.547 97.8914  15
  13  -6  -4 11067.5 552.977   3
  13  -6  -4 9639.86 538.707  16
  13  -6  -4 10440.5 532.688   8
  13   6  -4 10524.0 529.567  15
  13  -6  -4 10400.1 528.534  15
 -13  -6   4 9580.22 592.504  25
 -12  -6   4 831.082 207.628  25
  12  -6  -4 866.172 186.021  16
  12  -6  -4 288.181 106.131   8
  12  -6  -4 992.378 200.194   3
 -11  -6   4 3745.08 393.623  25
  11  -6  -4 3240.45 329.119   3
  11  -6  -4 3581.38 362.675  16
  11  -6  -4 2892.82 292.569   8
  10  -6  -4 16401.2 713.389   3
  10  -6  -4 16152.9 734.237  16
 -10  -6   4 15579.7 782.469  25
  -9  -6   4-31.7038 118.741  25
   9  -6  -4 195.747 81.3245   3
   9  -6  -4 251.868 226.084  26
   9  -6  -4 66.9846 83.8316  16
  -8  -6   4 16627.5 1352.18  31
   8   6  -4 16352.9 1345.59  26
   8  -6  -4 15330.8 1159.60  26
   7  -6  -4 429.725 204.797  26
   7   6  -4 1414.26 416.855  26
  -7  -6   4 1121.25 337.151  29
  -7  -6   4 858.872 378.710  31
   6  -6  -4 45405.6 2004.70  32
  -6  -6   4 46214.9 1956.08  29
  -6  -6   4 50677.6 2153.09  31
   6   6  -4 47166.5 2088.92  26
   6  -6  -4 46605.1 1860.28  26
  -5  -6   4 7007.53 757.861  31
  -5  -6   4 6519.40 734.886  29
   5  -6  -4 6469.43 734.072  32
   5   6  -4 6488.90 735.536  26
   5  -6  -4 6113.13 652.703  26
   4  -6  -4 12236.3 889.933  26
  -4  -6   4 12691.9 940.818  28
   4  -6  -4 12958.2 997.067  32
  -4  -6   4 12627.1 982.165  29
   4   6  -4 11576.5 901.985  26
  -4  -6   4 13129.1 997.123  31
   3  -6  -4 32032.3 1388.08  26
  -3  -6   4 32906.5 1529.12  28
   3  -6  -4 31534.3 1503.04  32
   3  -6  -4 32586.3 1492.99  19
  -3  -6   4 33724.4 1515.69  31
  -3  -6   4 33763.0 1564.67  29
   3   6  -4 32322.9 1375.46  26
  -2  -6   4 212974. 3273.98  20
   2  -6  -4 210566. 3714.04  19
   2  -6  -4 205560. 3722.00  32
  -2  -6   4 214092. 3858.60  29
  -2  -6   4 205935. 3841.41  28
  -1  -6   4 17820.8 994.267  20
  -1  -6   4 18198.1 1125.10  29
   1  -6  -4 18290.6 1093.62  24
   1  -6  -4 18590.9 1078.42  19
  -1  -6   4 18449.2 1175.96  28
  -1  -6   4 20516.6 1071.10  31
  -1   6   4 18280.4 1003.77  30
   1  -6  -4 19780.4 1138.48  32
   0  -6  -4 2291.41 391.121  24
   0  -6   4 2440.75 398.569  20
   0  -6  -4 2000.98 367.599  19
   0  -6   4 2289.19 359.764  31
   0  -6   4 2420.20 420.033  29
   0  -6   4 2130.08 443.386  28
   0   6   4 2384.03 387.720  30
  -1  -6  -4-2.61040 169.739  24
   1  -6   4 617.986 219.650  20
   1  -6   4 252.382 206.919  29
   1   6   4-74.2428 190.811  30
   1  -6   4 214.870 157.831  31
   1  -6   4 232.141 226.642  28
   2  -6   4 14970.7 1044.38  20
  -2  -6  -4 14585.0 979.468  24
   2  -6   4 16600.0 889.389  31
   2   6   4 15180.9 954.649  30
   2  -6   4 15812.0 1029.96  29
   2  -6   4 14689.9 1126.83  28
   3   6   4 6622.09 663.106  30
  -3  -6  -4 6094.94 665.270  24
  -3   6  -4 6782.58 596.220   2
   3  -6   4 6719.44 725.889  20
   3  -6   4 6796.44 682.595  29
   3  -6   4 6264.91 760.551  28
  -4  -6  -4 1931.15 391.670  24
   4  -6   4 1600.09 388.338  28
   4  -6   4 2162.15 461.059  20
  -4   6  -4 2170.96 385.916   2
   4   6   4 1523.17 343.978  30
  -5  -6  -4 3975.52 604.084  24
   5  -6   4 2599.02 522.283  20
   5   6   4 4020.47 577.250  30
   5  -6   4 3649.10 646.016  28
  -6  -6  -4 373.856 234.612  24
   6  -6   4 183.141 188.520  20
  -7  -6  -4 4192.11 681.907  24
   7  -6   4 3433.63 626.687  20
   7  -6   4 5067.31 711.701  33
  -8  -6  -4 2471.00 547.991  24
   8  -6   4 2721.70 586.860  20
   8   6   4 2229.31 553.026   1
   8  -6   4 2780.66 527.523  33
  -9  -6  -4 558.789 159.428  25
   9  -6   4 429.051 127.380   7
  10  -6   4 154.001 108.173   7
 -10  -6  -4 142.554 118.427  25
  10  -6   4 107.668 73.4456  10
 -11  -6  -4 166.523 126.428  25
  11  -6   4 102.085 107.252   7
  11  -6   4 110.131 91.8674  10
  12  -6   4 19620.9 772.781   7
  12  -6   4 20593.3 755.293  10
 -12  -6  -4 18910.4 799.735  25
 -13  -6  -4 1167.56 219.642  25
  13  -6   4 987.711 171.498  10
  13   6   4 1300.52 202.312  10
  13  -6   4 1007.76 177.095   7
 -14  -6  -4 1148.84 200.660  25
  14  -6   4 1211.44 191.328  10
  14   6   4 1225.29 187.982  10
 -15  -6  -4 1320.49 189.036  25
  15   6   4 1466.89 177.818  10
  15  -6   4 1291.88 185.163   9
  16   6   4 3775.53 234.310  10
  16  -6   4 3655.52 254.224   9
 -16  -6  -4 4111.25 271.996  25
  16  -7  -4 2579.04 221.660   7
 -16  -7   4 2452.95 228.483  25
  15  -7  -4 4752.40 322.756   7
 -15  -7   4 4297.16 337.628  25
 -14  -7   4-59.0587 123.742  25
  14  -7  -4 169.919 95.9656  16
  14  -7  -4 113.374 91.2522   3
  14  -7  -4 95.3519 113.821   7
 -13  -7   4 1099.86 222.042  25
  13  -7  -4 1422.93 213.506   3
  13  -7  -4 1507.10 214.638   8
  13  -7  -4 1566.09 218.048  16
  12  -7  -4 2386.33 280.760   3
  12  -7  -4 2611.36 286.742  16
  12  -7  -4 2366.62 265.847   8
 -12  -7   4 2680.24 348.385  25
 -11  -7   4 2.49577 129.511  25
  11  -7  -4-352.175 168.642   8
  11  -7  -4-39.9063 112.576  16
  11  -7  -4 34.3385 113.979   3
 -10  -7   4 7207.64 551.382  25
  10  -7  -4 8084.44 508.270   3
  10  -7  -4 8498.98 522.457  16
   9  -7  -4 14318.3 651.480  17
   9  -7  -4 14438.3 671.441   3
  -9  -7   4 13805.0 736.231  25
  -8  -7   4-42.3190 125.158  25
   8  -7  -4-63.4528 147.763  26
   8  -7  -4 326.312 130.169   3
   8  -7  -4 80.9929 85.1212  17
   8   7  -4 84.6507 166.754  26
   7  -7  -4 3432.61 554.792  26
   7   7  -4 4331.70 678.744  26
  -7  -7   4 4566.18 702.009  31
  -7  -7   4 4432.05 664.538  29
   6  -7  -4 13738.9 1037.64  26
  -6  -7   4 16391.9 1265.25  31
  -6  -7   4 14515.2 1170.79  29
   6   7  -4 15133.3 1226.15  26
  -5  -7   4 5406.10 701.711  31
   5  -7  -4 5048.41 713.916  32
  -5  -7   4 4941.04 679.093  29
   5   7  -4 5299.40 688.793  26
   5  -7  -4 4873.55 595.353  26
  -4  -7   4 6267.18 726.198  31
   4  -7  -4 6254.45 741.370  32
  -4  -7   4 6728.51 770.826  29
   4   7  -4 6004.94 672.582  26
   3  -7  -4 7249.40 781.079  19
  -3  -7   4 7734.33 767.111  31
  -3  -7   4 7516.20 811.731  29
  -3  -7   4 7317.29 814.847  28
   3  -7  -4 7372.54 781.663  32
  -2  -7   4 4258.10 509.627  20
   2  -7  -4 3692.42 539.492  19
   2  -7  -4 4066.23 576.406  32
  -2  -7   4 4226.52 565.968  31
  -2  -7   4 4093.36 606.887  29
  -2  -7   4 3812.63 596.519  28
   1  -7  -4 147792. 3247.74  19
   1  -7  -4 156080. 3284.84  24
   1  -7  -4 146098. 3289.70  32
  -1  -7   4 152083. 3088.31  20
  -1  -7   4 153338. 3485.73  29
  -1  -7   4 150136. 3175.46  31
  -1  -7   4 137236. 3511.47  28
  -1   7   4 141637. 2942.39  30
   0  -7  -4 50575.8 1866.09  24
   0  -7   4 47630.0 1822.18  20
   0  -7  -4 51746.9 1913.50  19
   0  -7  -4 52877.0 1947.37  32
   0  -7   4 57600.0 1882.03  31
   0  -7   4 51285.5 2012.95  29
   0  -7   4 49836.6 2167.82  28
   0   7   4 54890.7 1819.74  30
  -1  -7  -4 17107.3 1105.62  24
  -1  -7  -4 16387.7 1085.77  19
   1  -7   4 16271.3 1102.06  20
   1  -7   4 19703.3 1096.06  31
   1   7   4 17927.7 1040.59  30
   1  -7   4 17864.4 1189.34  29
   1  -7   4 16425.7 1253.42  28
  -2  -7  -4 4527.35 588.092  24
   2  -7   4 4360.66 595.749  29
   2  -7   4 3818.95 555.733  20
   2  -7   4 4660.25 530.379  31
   2   7   4 4364.76 529.211  30
   2  -7   4 3793.40 633.477  28
  -3  -7  -4 5029.32 635.923  24
   3  -7   4 5586.03 700.164  20
   3  -7   4 4938.92 739.165  28
   3   7   4 5200.64 605.796  30
  -4  -7  -4 2708.19 480.874  24
   4  -7   4 2513.03 496.109  20
   4  -7   4 3240.94 607.198  28
   4   7   4 3790.26 551.477  30
  -5  -7  -4 63491.3 2428.72  24
   5  -7   4 60970.6 2468.22  20
   5   7   4 65040.7 2387.95  30
  -6  -7  -4 3354.18 619.972  24
   6  -7   4 2064.45 501.797  20
  -7  -7  -4 633.492 286.705  24
   7  -7   4 530.981 284.436  20
  -8  -7  -4 2612.84 284.751  13
   8  -7   4 2286.59 264.207   7
  -8  -7  -4 2059.92 270.589  25
  -9  -7  -4 1637.91 245.700  25
  -9  -7  -4 1719.62 235.339  13
   9  -7   4 1957.35 260.192   7
  10  -7   4 5595.86 427.033   7
 -10  -7  -4 5348.43 434.854  25
  11  -7   4 3242.21 323.243   7
 -11  -7  -4 2876.12 330.722  25
  12  -7   4 7881.52 490.927   7
 -12  -7  -4 8497.63 538.892  25
  13  -7   4 9039.52 502.399   9
  13  -7   4 8157.07 463.258   7
 -13  -7  -4 8735.68 520.866  25
  14  -7   4 209.878 118.980   9
 -14  -7  -4 148.783 124.738  25
 -15  -7  -4 509.173 136.047  25
  15  -7   4 447.158 113.858   9
 -16  -7  -4 159.101 83.3652  25
  16  -7   4 1.33170 62.9424   9
  16  -8  -4 2226.51 187.061   7
 -16  -8   4 2166.48 200.706  25
  15  -8  -4 790.047 147.997   7
 -15  -8   4 663.726 147.829  25
 -14  -8   4-29.1333 135.931  25
  14  -8  -4 348.116 141.969   7
  13  -8  -4 5407.02 382.651   3
 -13  -8   4 5484.39 429.702  25
  13  -8  -4 5793.41 397.236   8
  13  -8  -4 4974.74 371.117   7
 -12  -8   4 908.765 223.057  25
  12  -8  -4 515.182 114.831   8
  12  -8  -4 1064.85 200.924   3
  12  -8  -4 927.083 196.404   7
  11  -8  -4 14266.8 675.219   3
 -11  -8   4 13541.9 729.605  25
  11  -8  -4 14245.1 655.897   8
  11  -8  -4 14145.8 652.056   7
 -10  -8   4 1305.09 207.007  12
 -10  -8   4 1031.05 225.412  25
  10  -8  -4 1017.05 200.929   3
  10  -8  -4 1189.82 209.501   7
  -9  -8   4 2379.41 279.455  12
  -9  -8   4 1782.35 277.426  25
   9  -8  -4 2449.62 324.895  17
   9  -8  -4 2120.27 263.690   3
  -8  -8   4 10648.2 641.152  25
   8  -8  -4 10983.2 570.536  17
   8  -8  -4 11242.0 599.975   3
   7  -8  -4 51359.2 1200.25  17
   7  -8  -4 52218.5 1251.70   3
  -7  -8   4 48841.5 2277.16  29
   7   8  -4 53118.3 2450.82  26
  -6  -8   4 538.982 268.472  29
   6  -8  -4 226.712 224.486  21
  -6  -8   4 473.323 214.897  31
   6   8  -4 327.228 173.828  26
   5  -8  -4 171.794 182.981  21
   5  -8  -4 186.397 213.889  32
  -5  -8   4 340.780 182.102  31
   4  -8  -4 4677.05 658.260  21
   4  -8  -4 4843.96 704.558  32
  -4  -8   4 4233.46 642.839  31
  -4  -8   4 4217.88 654.586  29
   3  -8  -4 17710.4 1216.18  21
   3  -8  -4 15554.4 1186.44  19
  -3  -8   4 17683.9 1235.67  31
  -3  -8   4 15590.2 1216.52  29
   3  -8  -4 15978.8 1206.50  32
  -2  -8   4-158.268 153.528  31
   2  -8  -4 188.305 173.304  32
   2  -8  -4-114.727 207.295  19
  -2  -8   4-171.616 268.193  29
  -2   8   4 35.4219 144.719  30
  -1  -8   4 2422.01 490.067  29
   1  -8  -4 2283.18 437.725  24
  -1  -8   4 2665.30 455.485  20
  -1  -8   4 2498.08 532.764  28
   1  -8  -4 2137.88 439.546  19
  -1   8   4 1890.06 333.711  30
   1  -8  -4 2219.74 467.536  32
  -1  -8   4 2461.56 446.906  31
   0  -8  -4 78105.8 2529.49  32
   0  -8  -4 80276.5 2490.60  24
   0  -8   4 75690.9 2866.74  28
   0  -8   4 74892.0 2384.55  20
   0  -8  -4 75568.3 2475.29  19
   0  -8   4 86052.3 2500.43  31
   0   8   4 82884.5 2301.61  30
   0  -8   4 81149.6 2689.77  29
   1  -8   4 21376.7 1322.69  20
  -1  -8  -4 21759.7 1358.39  19
  -1  -8  -4 22239.0 1351.55  32
   1  -8   4 25502.7 1347.10  31
   1   8   4 23892.7 1258.80  30
   1  -8   4 21951.0 1401.40  29
   1  -8   4 20814.3 1542.93  28
  -1  -8  -4 21055.6 1281.93  24
  -2  -8  -4 10439.3 940.333  24
   2  -8   4 11346.5 1005.03  20
   2  -8   4 11039.1 995.910  29
   2  -8   4 10818.4 882.346  31
   2   8   4 10958.1 887.955  30
   3  -8   4 5713.35 745.124  20
  -3  -8  -4 5811.39 705.164  24
   3   8   4 5726.36 667.577  30
  -4  -8  -4 23744.5 1484.23  24
   4  -8   4 23427.6 1539.83  20
   4   8   4 23548.8 1412.48  30
  -5  -8  -4 26635.9 1646.43  24
   5  -8   4 27994.0 1748.28  20
   5   8   4 30391.3 1684.36  30
   6  -8   4 1268.99 399.583  20
  -6  -8  -4 889.725 323.783  24
  -7  -8  -4 12808.0 645.377  13
   7  -8   4 12200.7 560.605   9
   7   8   4 12412.9 1264.00   1
   7  -8   4 11351.3 571.905   7
  -7  -8  -4 12324.8 615.326  25
   8  -8   4 29755.4 958.107   7
   8  -8   4 30279.4 920.369   9
  -8  -8  -4 31290.6 1009.62  13
  -8  -8  -4 29144.8 982.894  25
  -9  -8  -4 4702.61 393.386  13
   9  -8   4 3643.90 347.046   7
   9  -8   4 4458.71 369.679   9
  -9  -8  -4 4382.56 393.077  25
 -10  -8  -4 726.177 153.436  13
 -10  -8  -4 545.960 168.301  25
  10  -8   4 803.363 187.978   9
  10  -8   4 469.634 114.189   7
  11  -8   4 10781.6 570.470   9
  11  -8   4 11520.7 594.876   7
 -11  -8  -4 11014.3 621.090  25
 -12  -8  -4 345.473 150.240  25
  12  -8   4 298.127 126.412   9
  12  -8   4-90.3447 145.241   7
 -13  -8  -4 1849.47 245.928  25
  13  -8   4 2115.00 240.613   9
  13  -8   4 1727.48 217.482   7
  14  -8   4 2325.39 235.901   9
  14  -8   4 1885.25 202.407   7
 -14  -8  -4 2225.93 241.448  25
  15  -8   4 928.740 136.622   9
  15  -8   4 751.847 111.851   7
 -16  -8  -4 4975.54 261.241  25
 -16  -9   4 185.197 76.5005  25
  15  -9  -4 71.0789 74.0493   7
 -15  -9   4 13.1442 76.0972  25
 -14  -9   4 47.3849 102.475  25
  14  -9  -4 326.437 120.855   7
 -13  -9   4 180.564 135.777  25
  13  -9  -4 350.167 147.212   7
  13  -9  -4 137.753 101.166   3
  12  -9  -4 13172.1 604.698   3
  12  -9  -4 13134.3 595.410   8
  12  -9  -4 12962.7 594.177   7
 -12  -9   4 11872.7 631.691  25
 -11  -9   4 21385.4 767.345  12
  11  -9  -4 19264.4 761.100   3
  11  -9  -4 19487.2 760.315   8
  11  -9  -4 20179.0 754.384   7
 -11  -9   4 18738.9 820.736  25
 -10  -9   4 4547.55 375.050  12
  10  -9  -4 3989.46 348.920   7
  10  -9  -4 3670.16 360.972   3
 -10  -9   4 3691.33 401.965  25
  -9  -9   4 1140.73 208.140  12
   9  -9  -4 1628.15 260.050  17
  -9  -9   4 1093.75 224.259  25
   9  -9  -4 1190.38 226.950   3
  -8  -9   4 2098.37 264.773  12
   8  -9  -4 1645.79 234.890  17
   8  -9  -4 2187.95 281.242   3
  -8  -9   4 2022.14 295.143  25
  -7  -9   4-121.735 129.785  25
  -7  -9   4 19.1732 96.7515  12
   7  -9  -4 46.1562 102.455  17
   7  -9  -4 64.5615 100.996   3
  -6  -9   4 1479.34 227.144  12
  -6  -9   4 1787.14 458.765  29
   6  -9  -4 1700.32 487.884  21
   6  -9  -4 873.201 164.408  17
   6  -9  -4 1217.82 197.837   3
   5  -9  -4 1200.95 415.912  32
   5  -9  -4 1128.13 354.250  21
  -5  -9   4 1081.68 384.774  29
  -5  -9   4 1028.20 337.972  31
   4  -9  -4 6955.47 841.513  21
   4  -9  -4 5889.77 799.875  32
  -4  -9   4 5939.85 793.802  31
  -4  -9   4 5861.45 807.232  29
  -3  -9   4 3583.94 627.105  29
   3  -9  -4 4221.73 673.363  32
  -3   9   4 4412.97 583.970  30
   3  -9  -4 4150.51 664.701  19
  -3  -9   4 3665.85 602.452  31
  -2   9   4 16992.7 1105.58  30
   2  -9  -4 16181.2 1260.63  19
   2  -9  -4 14846.3 1206.09  32
  -2  -9   4 15368.6 1188.56  31
  -2  -9   4 16561.4 1313.14  29
   1  -9  -4 17176.6 1219.22  24
   1  -9  -4 15715.7 1213.08  19
   1  -9  -4 15353.9 1207.90  32
  -1  -9   4 15441.5 1166.86  31
  -1   9   4 16688.7 1084.62  30
  -1  -9   4 15189.0 1255.62  29
   0  -9  -4 10071.2 919.094  24
   0  -9   4 8528.94 866.877  20
   0  -9  -4 8896.65 920.849  19
   0  -9   4 10221.2 931.249  31
   0   9   4 10025.0 836.325  30
   0  -9   4 9725.35 994.079  29
   0  -9  -4 8820.67 915.600  32
   1  -9   4 17044.0 1252.64  20
  -1  -9  -4 19699.2 1377.18  19
  -1  -9  -4 20262.5 1374.25  32
   1  -9   4 20792.7 1310.51  31
  -1  -9  -4 18597.7 1270.02  24
  -2  -9  -4 152.425 180.388  24
  -2  -9  -4 200.143 197.577  32
   2  -9   4 312.729 244.269  20
  -2  -9  -4 648.025 316.837  19
  -3  -9  -4 16981.3 1279.51  24
   3  -9   4 18629.3 1397.30  20
  -3  -9  -4 20855.0 1389.93  32
  -4  -9  -4 31596.5 1721.01  32
   4  -9   4 30604.4 1830.61  20
  -4  -9  -4 32026.3 1800.11  24
  -5  -9  -4 3040.12 571.321  24
   5  -9   4 3503.64 644.487  20
   6  -9   4 3620.16 314.690   7
  -6  -9  -4 3813.04 364.012  13
   7  -9   4 1689.78 217.651   9
   7  -9   4 1203.75 192.516   7
  -7  -9  -4 1986.77 271.712  13
  -7  -9  -4 1889.34 245.871  25
   8  -9   4 2324.74 265.391   9
   8  -9   4 1716.29 236.722   7
  -8  -9  -4 2296.95 286.757  13
  -8  -9  -4 2121.39 289.994  25
  -9  -9  -4 10316.0 593.881  13
   9  -9   4 11196.0 559.012   9
   9  -9   4 9846.05 546.239   7
   9  -9   4 9113.98 563.503  22
  -9  -9  -4 10702.5 603.271  25
  10  -9   4 5233.32 420.330  22
 -10  -9  -4 5246.38 401.007  13
  10  -9   4 5745.93 406.038   9
  10  -9   4 4594.51 364.360   7
 -10  -9  -4 5001.80 413.891  25
  11  -9   4 7226.85 460.873  22
  11  -9   4 7672.10 462.624   9
  11  -9   4 7196.22 460.319   7
 -11  -9  -4 8260.33 474.765  13
 -11  -9  -4 7207.46 489.441  25
  12  -9   4 14856.0 611.301   9
  12  -9   4 13927.5 607.315   7
 -12  -9  -4 14881.2 660.412  25
  13  -9   4-4.98079 83.6767   9
 -13  -9  -4 76.3989 104.671  25
  14  -9   4 576.623 117.865   9
  14  -9   4 450.227 91.2835   7
 -15  -9  -4 3180.56 231.888  25
  15  -9   4 3146.47 197.354   7
  15 -10  -4 3761.66 214.917   7
 -15 -10   4 4259.71 264.485  25
 -14 -10   4 63.8826 83.4396  25
  14 -10  -4-86.2502 91.1277   7
  13 -10  -4 53.5347 88.6796   7
 -13 -10   4-26.2663 104.416  25
  12 -10  -4 112.953 102.899   7
  12 -10  -4 32.6104 97.4767   3
  12 -10  -4-2.84313 126.426   8
 -12 -10   4-202.911 143.247  25
 -11 -10   4 2096.81 249.840  12
  11 -10  -4 2272.12 249.931   7
 -11 -10   4 1745.15 262.137  25
  11 -10  -4 1677.14 231.315   8
  11 -10  -4 1927.62 248.192   3
 -10 -10   4 120.826 108.098  12
 -10 -10   4 144.520 123.930  25
  10 -10  -4 229.305 136.884   3
  10 -10  -4 208.078 121.102   7
  -9 -10   4 4761.50 399.899  12
   9 -10  -4 4304.21 375.056  17
   9 -10  -4 4438.73 392.612   3
  -9 -10   4 4050.05 394.614  25
  -8 -10   4 4481.31 418.239  25
   8 -10  -4 4593.64 381.298  17
  -8 -10   4 4964.09 409.474  12
   8 -10  -4 4498.75 394.849   3
  -7 -10   4 134.043 105.661  12
   7 -10  -4 113.284 101.503  17
   7 -10  -4 285.272 114.732   3
  -7 -10   4 264.774 137.058  25
  -6 -10   4 2325.77 291.376  12
   6 -10  -4 2582.28 284.710  17
   6 -10  -4 2660.55 299.170   3
   6 -10  -4 2538.47 261.456   6
  -5 -10   4 15391.7 707.309  12
   5 -10  -4 14224.2 618.405   6
   5 -10  -4 13640.9 648.118   3
   5 -10  -4 14879.3 674.074  17
  -4 -10   4 101.565 97.1783  12
   4 -10  -4-31.9983 63.2567   6
   4 -10  -4 51.2368 103.370  17
  -4 -10   4 298.898 240.321  29
   3 -10  -4 641.728 279.071  19
   3 -10  -4 303.441 212.532  32
  -3 -10   4 585.626 333.663  31
  -3 -10   4 856.048 306.702  29
   2 -10  -4 25511.8 1658.99  19
  -2 -10   4 23061.1 1640.64  29
   2 -10  -4 25590.5 1663.33  32
  -2 -10   4 25699.7 1628.93  31
   1 -10  -4 217.116 220.152  32
   1 -10  -4 178.937 294.398  19
  -1 -10   4 606.645 314.145  29
  -1 -10   4 381.302 247.901  31
   0 -10  -4 137.405 198.673  24
   0 -10  -4 132.165 227.417  19
   0 -10  -4 714.288 328.486  32
   0 -10   4 50.6505 177.673  31
  -1 -10  -4 5163.49 710.670  24
   1 -10   4 4486.25 694.099  20
   1 -10   4 5101.79 694.113  31
  -1 -10  -4 6009.44 767.699  32
  -1 -10  -4 4966.61 730.372  19
   2 -10   4 2010.30 473.352  20
  -2 -10  -4 1733.80 451.762  19
  -2 -10  -4 1701.84 462.427  32
  -2 -10  -4 2007.53 464.014  24
  -3 -10  -4-122.621 211.036  24
   3 -10   4-51.4140 225.038  20
   4 -10   4 18476.0 767.279  22
   4 -10   4 17857.0 685.400   7
  -4 -10  -4 16780.0 759.726  13
   5 -10   4 9227.32 503.648   7
   5 -10   4 9571.50 558.669  22
  -5 -10  -4 8958.14 570.153  13
  -6 -10  -4 478.288 166.644  13
   6 -10   4 574.331 175.313  22
   6 -10   4 240.933 110.447   7
   7 -10   4 2625.71 308.777  22
   7 -10   4 2523.81 276.354   7
  -7 -10  -4 2939.08 332.409  13
   8 -10   4 16128.7 739.253  22
  -8 -10  -4 18156.2 790.995  13
   8 -10   4 16180.9 707.645   7
  -8 -10  -4 18841.7 769.605  25
   9 -10   4 9746.40 577.031  22
  -9 -10  -4 10233.4 589.024  13
   9 -10   4 9532.70 539.645   7
  -9 -10  -4 10559.5 579.755  25
  10 -10   4 6556.04 461.952  22
  10 -10   4 5857.04 421.151   7
 -10 -10  -4 6782.86 458.623  13
 -10 -10  -4 7251.09 477.193  25
 -11 -10  -4-4.27066 93.5410  25
 -11 -10  -4 11.6884 88.6746  13
  11 -10   4 12.6427 88.9210  22
  11 -10   4-256.314 172.313   7
  12 -10   4 2772.89 261.890   7
 -12 -10  -4 3416.17 305.197  25
 -13 -10  -4 138.324 95.3151  25
  13 -10   4 43.7665 84.0737   7
  14 -10   4 1778.33 176.448   7
 -14 -10  -4 1393.64 167.074  25
 -15 -10  -4 233.758 64.8682  25
  14 -11  -4 3300.77 208.073   7
 -14 -11   4 3901.44 261.267  25
 -13 -11   4 870.552 136.200  13
 -13 -11   4 576.749 131.698  25
 -12 -11   4-48.8803 96.4247  25
  12 -11  -4 160.127 133.470   8
  12 -11  -4 7.88333 87.4671   7
 -11 -11   4 2493.37 267.903  12
 -11 -11   4 2620.57 289.721  25
  11 -11  -4 1883.79 241.016   3
  11 -11  -4 2341.58 251.257   8
 -10 -11   4 2878.64 295.922  12
  10 -11  -4 2534.72 274.248   8
  10 -11  -4 2404.07 283.137   3
 -10 -11   4 3025.87 322.221  25
  -9 -11   4 445.920 147.263  12
  -9 -11   4 572.220 164.483  25
   9 -11  -4 438.697 153.781   3
   9 -11  -4 643.638 199.363  17
  -8 -11   4 4354.76 379.345  12
   8 -11  -4 3325.31 333.009  17
   8 -11  -4 3779.38 359.438   3
  -8 -11   4 4156.25 392.928  25
   7 -11  -4 3545.85 341.148  17
  -7 -11   4 3366.90 344.955  12
   7 -11  -4 3053.19 327.781   3
  -6 -11   4-76.5543 146.623  12
   6 -11  -4 131.037 100.271   6
   6 -11  -4-71.4493 128.777  17
   6 -11  -4-2.59571 94.1577   3
  -5 -11   4-42.9423 115.611  12
   5 -11  -4-55.7409 86.1267   6
   5 -11  -4-24.3279 144.833  17
   5 -11  -4-110.508 138.240   3
   4 -11  -4 5268.09 393.059   6
  -4 -11   4 5161.14 419.128  12
   4 -11  -4 5323.95 411.771  17
   4 -11  -4 5327.10 401.224   3
   3 -11  -4 5846.42 415.818   6
  -3 -11   4 5402.34 428.666  12
   3 -11  -4 5549.12 425.920  17
  -2 -11   4 978.607 189.796  12
   2 -11  -4 1015.08 199.102  17
  -1 -11   4 719.699 157.062  12
  -1 -11   4 693.456 149.556  22
   1 -11  -4 1031.00 190.508  17
   0 -11  -4 49.1592 63.9048  13
   0 -11   4-122.184 115.951  12
   0 -11   4 114.762 89.9134  22
   0 -11  -4 244.215 107.181  17
   0 -11   4 3.84176 219.819  31
   1 -11   4 10274.7 574.576  12
  -1 -11  -4 10560.0 561.594  13
   1 -11   4 9938.69 547.093  22
  -1 -11  -4 11024.0 585.074  17
   1 -11   4 10545.8 548.813  17
   1 -11   4 9049.97 476.991   7
  -2 -11  -4 82.3768 83.3189  13
   2 -11   4-13.6950 75.1510  12
   2 -11   4 98.8246 106.078  22
   2 -11   4 130.724 66.4553  17
  -3 -11  -4 1198.72 219.741  13
   3 -11   4 1303.78 207.746  22
  -4 -11  -4 3718.64 369.821  13
   4 -11   4 3820.73 364.300  22
   4 -11   4 4444.07 386.025   7
   5 -11   4 1809.21 267.810  22
   5 -11   4 2132.25 277.896   7
  -5 -11  -4 1635.78 260.983  13
   6 -11   4 48691.1 1292.99  22
   6 -11   4 50139.8 1196.95   7
  -6 -11  -4 49609.3 1351.75  13
   7 -11   4 1653.08 266.654  22
  -7 -11  -4 1791.86 269.487  13
   7 -11   4 1568.72 230.080   7
   8 -11   4 709.094 195.733  22
   8 -11   4 289.458 143.285   7
  -8 -11  -4 522.873 170.677  13
  -9 -11  -4 108.282 116.552  13
  -9 -11  -4-63.7618 89.8204  25
   9 -11   4 42.6046 109.032  22
   9 -11   4-257.098 163.310   7
 -10 -11  -4 1239.82 209.880  13
 -10 -11  -4 885.201 177.695  25
  10 -11   4 583.290 156.170  22
  10 -11   4 980.825 188.248   7
 -11 -11  -4 1136.19 178.580  25
 -11 -11  -4 1064.31 175.803  13
  11 -11   4 1059.62 177.655  22
  11 -11   4 1084.22 184.749   7
  12 -11   4 3279.34 282.690   7
 -12 -11  -4 2945.59 241.119  13
 -12 -11  -4 2795.60 252.909  25
  13 -11   4 2943.74 244.674   7
 -13 -11  -4 2343.91 213.113  25
 -14 -11  -4 529.814 93.6997  25
  14 -11   4 1620.66 157.106   7
 -13 -12   4 7.57917 50.5302  13
 -13 -12   4 16.5186 66.8678  25
 -12 -12   4 254.134 96.8193  13
 -12 -12   4 265.184 101.481  25
 -11 -12   4 149.983 100.782  25
  11 -12  -4-176.455 143.173   8
 -10 -12   4 412.099 134.963  25
 -10 -12   4 382.650 119.908  12
  10 -12  -4 314.324 138.001   3
  10 -12  -4 159.853 120.883   8
  -9 -12   4 5693.95 418.002  12
   9 -12  -4 5315.08 405.922   3
   9 -12  -4 6393.74 448.762  17
  -9 -12   4 5707.27 414.462  25
   8 -12  -4 32787.4 988.994   3
   8 -12  -4 33671.3 1009.08  17
   7 -12  -4 5431.56 415.044   3
   7 -12  -4 5129.40 415.383  17
  -7 -12   4 5399.84 433.333  12
  -6 -12   4 4026.60 376.351  12
   6 -12  -4 3432.30 347.405  17
   6 -12  -4 4202.72 367.494   3
   6 -12  -4 3974.59 333.781   6
  -5 -12   4-276.549 185.588  12
   5 -12  -4 81.0875 83.8883   6
   5 -12  -4-181.519 138.736  17
   5 -12  -4 115.123 113.017   3
   4 -12  -4 6485.41 443.037   6
   4 -12  -4 6704.53 447.692   3
   4 -12  -4 7064.77 481.435  17
  -4 -12   4 6244.38 469.920  12
  -3 -12   4 296.735 133.261  12
   3 -12  -4 309.336 123.245   6
   3 -12  -4 222.246 115.552  17
   2 -12  -4 2073.71 266.981   6
  -2 -12   4 1716.11 263.714  12
  -2 -12   4 1988.37 239.938  22
   2 -12  -4 2384.07 288.980  17
  -1 -12   4 17114.6 762.994  12
  -1 -12   4 18225.1 729.786  22
   1 -12  -4 18804.6 789.928  17
   0 -12   4 18544.0 783.730  12
   0 -12  -4 19867.5 750.508  13
   0 -12   4 19331.4 766.708  22
   0 -12  -4 20002.7 816.585  17
   0 -12   4 18888.4 763.439  17
   1 -12   4 2122.44 270.672  12
   1 -12   4 2645.95 297.841  22
  -1 -12  -4 2705.89 295.511  13
  -1 -12  -4 2648.44 297.129  17
   1 -12   4 2149.98 270.838  17
   2 -12   4 2980.49 321.151  12
   2 -12   4 3744.41 361.935  22
  -2 -12  -4 3616.96 353.829  13
   2 -12   4 3582.56 334.879  17
   2 -12   4 3734.91 358.817   7
   3 -12   4 13438.3 671.166  22
   3 -12   4 13389.6 632.211  17
   3 -12   4 12508.6 583.778   7
  -3 -12  -4 12485.9 656.374  13
  -4 -12  -4 239.198 127.359  13
   4 -12   4 125.931 107.293  22
  -5 -12  -4 7.24477 120.691  13
   5 -12   4-77.3371 141.647  22
  -6 -12  -4 2950.52 354.833  13
   6 -12   4 3737.98 364.405  22
   7 -12   4 1622.65 256.966  22
  -7 -12  -4 1586.96 273.467  13
   8 -12   4 16850.3 735.371  22
  -8 -12  -4 17825.3 766.262  13
   8 -12   4 18915.2 730.823   7
  -9 -12  -4 5304.82 419.713  13
   9 -12   4 5628.25 417.200  22
 -10 -12  -4 482.725 142.003  13
  10 -12   4 479.001 146.643  22
 -11 -12  -4 668.225 133.449  13
  11 -12   4 762.888 146.403  22
 -12 -12  -4 184.132 78.2496  25
 -12 -12  -4 164.983 71.1560  13
 -13 -12  -4 390.378 80.5512  25
  13 -12   4 2368.16 202.533   7
 -12 -13   4 191.079 81.5572  13
 -12 -13   4 191.459 70.1992  25
 -11 -13   4 1180.48 165.628  17
  11 -13  -4 1849.48 210.575   8
 -10 -13   4-54.2867 93.6659  12
  10 -13  -4-220.064 137.098   8
  -9 -13   4 1195.48 195.540  12
   9 -13  -4 781.963 168.368   8
  -8 -13   4 518.433 158.407  12
   8 -13  -4 493.259 143.058   3
   8 -13  -4 577.344 177.982  17
  -7 -13   4 208.694 157.556  12
   7 -13  -4 128.485 120.099  17
   7 -13  -4 110.491 126.347   3
  -6 -13   4 521.010 156.920  12
   6 -13  -4 336.918 115.186   6
   6 -13  -4 401.691 149.323  17
   6 -13  -4 411.988 134.304   3
  -5 -13   4 866.522 195.291  12
   5 -13  -4 1321.40 202.461   6
   5 -13  -4 1167.84 223.717  17
   5 -13  -4 1532.55 220.047   3
  -4 -13   4-69.4813 133.457  12
   4 -13  -4 3.90473 90.2244   6
   3 -13  -4 3174.79 319.964   6
  -3 -13   4 2882.28 331.025  12
   3 -13  -4 3019.27 327.415  17
  -2 -13   4 13303.9 681.245  12
   2 -13  -4 13077.8 649.904   6
  -2 -13   4 14916.1 647.627  22
   2 -13  -4 14149.3 693.974  17
  -2 -13   4 12912.0 654.078  17
  -1 -13   4 396.402 144.938  22
  -1 -13   4 343.535 148.389  12
   1 -13  -4 246.321 153.132  17
  -1 -13   4 284.499 146.432  17
   0 -13   4 25259.7 927.156  12
   0 -13   4 27710.8 925.561  22
   0 -13  -4 28195.6 975.092  17
   0 -13   4 25582.5 900.569  17
   1 -13   4 21480.7 852.624  12
  -1 -13  -4 23120.8 844.708  13
   1 -13   4 20814.5 821.337  22
  -1 -13  -4 23409.2 883.722  17
   1 -13   4 20625.3 805.305  17
   2 -13   4 4018.42 370.860  22
   2 -13   4 3881.56 351.728  17
  -2 -13  -4 4018.23 375.622  13
   2 -13   4 3603.72 354.576  12
   3 -13   4 3580.82 358.007  22
   3 -13   4 3554.74 333.337  17
  -3 -13  -4 3376.80 341.597  13
   4 -13   4 6931.71 496.068  22
  -4 -13  -4 6644.96 491.656  13
  -5 -13  -4 9039.99 575.875  13
   5 -13   4 8117.72 531.859  22
  -6 -13  -4 526.393 174.595  13
   6 -13   4 562.085 182.920  22
   7 -13   4 1655.47 259.601  22
  -7 -13  -4 2113.73 282.680  13
  -8 -13  -4 122.427 125.681  13
   8 -13   4 116.796 120.324  22
  -9 -13  -4 95.7176 102.281  13
   9 -13   4 211.889 109.511  22
  10 -13   4 6520.37 387.175  22
 -10 -13  -4 7353.02 414.336  13
  11 -13   4 12534.1 462.908  22
 -11 -13  -4 13033.1 490.615  13
  12 -13   4 3745.19 257.004   7
 -12 -13  -4 1470.29 141.097  13
  12 -14  -4 2836.10 196.558   8
 -11 -14   4 1397.32 148.603  17
 -11 -14   4 1522.09 171.733  13
 -10 -14   4 4336.64 298.714  17
  10 -14  -4 5262.30 315.478   8
  -9 -14   4 426.801 122.907  12
  -9 -14   4 678.726 153.569  17
   9 -14  -4 513.751 120.090   8
  -8 -14   4 214.532 134.312  12
   8 -14  -4 449.899 176.455  17
  -8 -14   4 258.336 110.404  17
   8 -14  -4 20.5658 123.314   8
  -7 -14   4 691.854 170.544  12
   7 -14  -4 909.837 183.339  17
  -7 -14   4 753.508 179.092  17
  -6 -14   4 128.498 121.423  12
   6 -14  -4 34.7469 77.8241   6
   6 -14  -4-120.994 154.235  17
  -6 -14   4 56.4154 131.470  17
   5 -14  -4 8741.03 493.170   6
  -5 -14   4 8175.98 520.756  12
   5 -14  -4 9170.15 542.487  17
  -5 -14   4 9128.76 552.145  17
   4 -14  -4 4147.61 353.153   6
   4 -14  -4 3746.48 355.765  17
  -4 -14   4 3506.55 348.944  12
  -4 -14   4 3971.06 364.908  17
  -3 -14   4 568.875 159.684  12
   3 -14  -4 795.815 176.605   6
   3 -14  -4 670.436 160.297  17
  -3 -14   4 965.863 203.660  17
  -2 -14   4 5776.36 447.431  12
   2 -14  -4 5753.69 433.759   6
  -2 -14   4 6017.81 410.235  22
   2 -14  -4 6278.18 455.289  17
  -2 -14   4 5668.85 436.698  17
  -1 -14   4 574.378 175.651  12
  -1 -14   4 420.177 132.209  22
   1 -14  -4 460.716 162.879   6
   1 -14  -4 435.631 119.384  17
  -1 -14   4 468.701 149.300  17
   0 -14   4 12093.7 607.702  22
   0 -14  -4 12572.5 645.854  17
   0 -14   4 10982.0 599.098  17
   0 -14   4 11454.2 624.605  12
  -1 -14  -4 383.144 125.657  13
   1 -14   4 531.329 159.949  12
  -1 -14  -4 294.432 136.658  17
   1 -14   4 215.896 118.409  17
   1 -14   4 301.558 122.565  22
  -2 -14  -4 128.254 99.8722  13
   2 -14   4-139.665 172.115  22
   2 -14   4 20.4073 109.296  17
   3 -14   4 7926.66 512.332  22
   3 -14   4 7436.73 468.642  17
  -3 -14  -4 7516.81 489.271  13
  -4 -14  -4 106.474 126.270  13
   4 -14   4-114.246 152.047  22
   4 -14   4 133.478 85.9170  17
   5 -14   4 3768.39 363.721  22
  -5 -14  -4 3965.29 367.793  13
  -6 -14  -4 102.320 120.947  13
   6 -14   4-164.405 165.533  22
  -7 -14  -4 2352.67 255.805   6
   7 -14   4 2263.99 269.912  22
  -7 -14  -4 2781.44 306.343  13
  -8 -14  -4 698.267 178.080  13
   8 -14   4 672.946 153.260  22
  -9 -14  -4 202.350 108.241  13
   9 -14   4 159.315 95.1397  22
  10 -14   4 3992.61 273.012  22
 -10 -14  -4 4127.89 293.045  13
  11 -14   4 4072.45 265.723   7
 -11 -14  -4 664.132 107.401  13
 -10 -15   4 81.1228 69.6594  13
 -10 -15   4 127.569 59.9958  17
  -9 -15   4 1659.81 186.092  17
   9 -15  -4 1619.18 173.283   8
  -9 -15   4 1603.75 191.559  13
  -8 -15   4 692.629 150.813  17
   8 -15  -4 351.848 93.1769   8
  -8 -15   4 662.620 146.307  12
  -7 -15   4 3868.42 319.097  12
   7 -15  -4 3981.96 326.671  17
  -7 -15   4 4002.82 328.906  17
   7 -15  -4 3750.72 282.785   8
  -6 -15   4 1936.15 242.350  12
  -6 -15   4 2328.26 273.312  17
   6 -15  -4 1696.08 232.760  17
   6 -15  -4 1755.99 189.610   8
   5 -15  -4 6256.71 391.030   6
   5 -15  -4 5898.22 413.864  17
  -5 -15   4 6259.50 439.694  17
  -5 -15   4 5967.88 422.180  12
  -4 -15   4 65.3874 122.332  12
   4 -15  -4 305.588 118.377   6
   4 -15  -4 134.195 124.311  17
  -4 -15   4 115.397 127.118  17
  -3 -15   4 1425.95 229.226  12
   3 -15  -4 1316.56 209.842   6
   3 -15  -4 1344.05 220.907  17
  -3 -15   4 1364.19 231.374  17
  -2 -15   4 1219.70 213.857  12
  -2 -15   4 1371.62 192.676  22
   2 -15  -4 1252.58 211.198   6
   2 -15  -4 1278.04 216.728  17
  -2 -15   4 1296.60 216.437  17
  -1 -15   4 3352.86 334.395  12
   1 -15  -4 3396.21 334.869   6
  -1 -15   4 3534.34 317.783  22
   1 -15  -4 3344.49 331.197  17
  -1 -15   4 3318.79 330.878  17
   0 -15   4 3806.40 345.398  12
   0 -15   4 3938.61 346.146  22
   0 -15  -4 4686.88 386.639  17
   0 -15   4 4362.63 371.562  17
   0 -15  -4 4260.78 378.098   6
   1 -15   4 1780.73 240.993  22
   1 -15   4 1660.19 229.446  12
  -1 -15  -4 1913.98 266.302   6
  -1 -15  -4 1528.59 224.120  17
   1 -15   4 1638.50 235.197  17
  -1 -15  -4 1690.00 219.591  13
   2 -15   4 1184.57 217.652  22
  -2 -15  -4 957.975 177.054  13
   2 -15   4 982.629 183.070  17
  -3 -15  -4 252.660 127.014  13
   3 -15   4-93.8530 145.082  22
   3 -15   4 188.997 96.3872  17
  -4 -15  -4 383.858 139.237  13
   4 -15   4 169.068 124.535  22
   4 -15   4 321.129 114.516  17
  -5 -15  -4 4203.63 345.718   6
   5 -15   4 3896.05 350.078  22
  -5 -15  -4 4397.53 363.870  13
  -6 -15  -4 649.155 174.361  13
   6 -15   4 482.839 163.446  22
  -6 -15  -4 662.959 155.242   6
  -7 -15  -4 141.121 118.373  13
   7 -15   4 48.8516 97.6153  22
  -7 -15  -4 107.622 82.7103   6
  -8 -15  -4 245.057 109.243  13
   8 -15   4 126.022 89.6459  22
   9 -15   4 83.9387 72.5647  22
  -9 -15  -4 5.84326 67.3594  13
 -10 -15  -4 807.456 119.333  13
  -9 -16   4 570.150 107.427  13
  -8 -16   4 1763.68 181.548  17
   8 -16  -4 2048.97 165.565   8
  -8 -16   4 1832.71 195.835  13
  -7 -16   4 1260.62 170.323  12
   7 -16  -4 1841.24 215.557  17
  -7 -16   4 1409.76 183.745  17
  -7 -16   4 1478.96 184.444  13
  -6 -16   4 293.854 106.122  13
  -6 -16   4 201.720 108.245  12
   6 -16  -4 182.998 110.337  17
  -6 -16   4 296.196 119.262  17
   5 -16  -4 4600.98 306.781   6
  -5 -16   4 4560.02 337.014  12
   5 -16  -4 4463.55 333.790  17
  -5 -16   4 4845.95 354.747  17
  -4 -16   4-30.6742 97.4049  12
   4 -16  -4 67.1352 88.9369   6
   4 -16  -4-70.6031 134.822  17
  -4 -16   4 62.4968 121.396  17
  -3 -16   4 2012.15 242.417  12
   3 -16  -4 2022.26 241.374   6
   3 -16  -4 1958.38 237.945  17
  -3 -16   4 2202.00 258.197  17
  -2 -16   4 5562.91 390.997  12
   2 -16  -4 5714.45 389.587   6
   2 -16  -4 5996.85 411.222  17
  -2 -16   4 5549.65 399.568  17
  -1 -16   4 659.654 154.965  12
  -1 -16   4 855.828 154.564  22
   1 -16  -4 862.448 178.485   6
   1 -16  -4 848.604 177.112  17
  -1 -16   4 935.037 190.257  17
   0 -16   4 437.533 132.905  12
   0 -16   4 441.529 139.605  22
   0 -16  -4 152.689 116.994   6
   0 -16  -4 440.143 141.441  17
   0 -16   4 296.280 133.926  17
  -1 -16  -4 3557.67 327.940   6
   1 -16   4 3064.67 293.831  22
  -1 -16  -4 3076.58 281.788  17
   1 -16   4 3143.32 292.128  17
   2 -16   4 549.853 158.277  22
  -2 -16  -4 511.736 161.413   6
  -2 -16  -4 623.071 134.808  13
   2 -16   4 225.435 103.531  17
   3 -16   4 23576.1 778.820  22
   3 -16   4 23975.6 739.649  17
  -3 -16  -4 23805.2 801.927   6
  -3 -16  -4 24811.8 764.064  13
   4 -16   4 656.237 162.196  22
  -4 -16  -4 638.278 162.799   6
   4 -16   4 601.260 129.830  17
  -4 -16  -4 609.341 147.235  13
  -5 -16  -4 122.296 110.833   6
   5 -16   4 119.014 115.148  22
  -5 -16  -4 103.722 98.7610  13
  -6 -16  -4 4692.53 309.812   6
   6 -16   4 5052.08 340.416  22
  -6 -16  -4 4851.16 333.039  13
  -7 -16  -4 1358.98 147.160   6
   7 -16   4 1413.87 176.049  22
  -7 -16  -4 1144.01 160.943  13
  -8 -16  -4 94.0401 75.8120  13
   8 -16   4-31.0489 62.4085  22
  -9 -16  -4 122.338 57.1099  13
  -7 -17   4 5070.14 275.248  17
  -7 -17   4 5066.05 267.404  13
  -6 -17   4 192.606 77.7684  13
  -6 -17   4 150.923 80.7386  12
  -6 -17   4 50.4879 78.0619  17
  -5 -17   4 4593.55 292.128  12
   5 -17  -4 4091.07 288.167  17
  -5 -17   4 4609.39 309.009  17
  -5 -17   4 4452.00 278.779  13
  -4 -17   4 1438.44 179.659  12
   4 -17  -4 1335.40 157.928   6
   4 -17  -4 1132.33 169.120  17
  -4 -17   4 1285.00 187.445  17
  -4 -17   4 1159.54 149.361  13
  -3 -17   4 1141.12 170.971  12
   3 -17  -4 1101.94 160.297   6
   3 -17  -4 959.851 164.798  17
  -3 -17   4 1060.60 177.458  17
  -2 -17   4 1964.49 210.519  12
   2 -17  -4 1760.42 202.002   6
   2 -17  -4 1845.59 214.963  17
  -2 -17   4 1938.22 221.500  17
  -1 -17   4 4864.44 314.077  12
   1 -17  -4 5014.81 341.771  17
  -1 -17   4 5427.94 354.703  17
   1 -17  -4 5008.95 341.679   6
   0 -17  -4 1953.15 228.787   6
   0 -17   4 1994.06 209.503  22
   0 -17  -4 1868.90 209.721  17
   0 -17   4 2117.94 231.929  17
   1 -17   4 3.80680 82.3750  22
  -1 -17  -4 25.5099 88.4480   6
  -1 -17  -4-176.279 113.363  17
   1 -17   4-0.50596 82.4291  17
   2 -17   4 418.211 121.659  22
  -2 -17  -4 523.194 136.200   6
   2 -17   4 518.578 125.973  17
   3 -17   4 23.1115 81.2209  22
  -3 -17  -4 7.08963 89.4625   6
   3 -17   4 38.9678 76.0755  17
  -3 -17  -4 144.569 72.4758  13
   4 -17   4-33.6634 90.3442  22
  -4 -17  -4-99.7185 85.0799   6
  -4 -17  -4-53.0744 76.4034  13
  -5 -17  -4 1389.35 164.343   6
   5 -17   4 1489.58 175.997  22
  -5 -17  -4 1394.83 159.808  13
   6 -17   4 353.279 100.576  22
  -6 -17  -4 303.621 79.9920   6
  -6 -17  -4 260.982 81.6695  13
   7 -17   4 432.392 91.2521  22
  -7 -17  -4 499.055 92.1569  13
   4 -18  -4 856.467 128.441  17
  -4 -18   4 802.133 127.737  17
   3 -18  -4 176.939 71.7629   6
   3 -18  -4 58.0538 63.6035  17
  -3 -18   4 32.8625 76.4899  17
   2 -18  -4 746.163 121.865   6
   2 -18  -4 901.537 132.723  17
  -2 -18   4 991.770 143.582  17
   1 -18  -4 1220.64 153.272   6
   1 -18  -4 927.882 128.193  17
  -1 -18   4 1125.74 157.197  17
   0 -18  -4 2567.65 221.249   6
   0 -18  -4 2459.81 189.500  17
   0 -18   4 2418.23 205.411  17
  -1 -18  -4 138.619 87.4958   6
   1 -18   4 124.366 80.9389  17
  -2 -18  -4 193.177 92.4563   6
   2 -18   4 167.454 71.4202  17
  -3 -18  -4-50.8731 66.7436   6
  -4 -18  -4 237.228 72.0178   6
  17   0  -5 29.2437 72.4548  15
  16   0  -5 165.538 103.685  15
  15   0  -5 11.7904 125.413  15
  15   0  -5-27.1945 105.156  16
  14   0  -5 238.435 147.874  16
  14   0  -5-70.5930 129.820  15
  13   0  -5-144.860 139.780  16
  12   0  -5-96.0526 149.392  16
  11   0  -5-40.0362 106.278  16
  10   0  -5 129.876 101.530  16
   9   0  -5-67.3962 155.364   1
   9   0  -5 66.1255 165.673  26
   8   0  -5-8.14530 158.984  26
   7   0  -5 58.1841 162.969  26
   6   0  -5 256.010 234.745  26
   5   0  -5-50.5751 170.190  26
   4   0  -5-55.7634 141.579  26
   4   0  -5-65.6865 114.830  32
   3   0  -5 13.7048 147.721  26
   2   0  -5 90.2675 135.886  26
   1   0  -5-97.2250 158.004  26
   0   0  -5 42.3681 116.063  24
   0   0   5 34.8954 144.007  30
  -1   0  -5-12.9617 99.4416  24
   1   0   5-24.9677 150.673  30
  -2   0  -5 149.727 138.074  24
  -2   0  -5 51.7595 108.095   2
   2   0   5-85.1798 166.901  30
  -3   0  -5-47.2199 127.739   2
  -3   0  -5-69.3088 104.828  24
   3   0   5 135.024 163.343  30
  -4   0  -5-15.4158 159.202   2
   4   0   5-50.1600 179.351  30
  -4   0  -5 228.023 148.633  24
  -5   0  -5 35.0976 120.268  24
   5   0   5-253.719 224.326  30
   5   0   5 105.543 154.120  28
  -5   0  -5 121.614 192.144   2
  -6   0  -5 42.5144 136.505  24
  -6   0  -5 309.476 242.476   2
   6   0   5 266.242 155.978  28
  -7   0  -5 14.0202 145.975  24
  -7   0  -5-71.1542 207.387   2
  -8   0  -5 22.1289 218.789   2
   9   0   5 87.8193 173.307   1
  -9   0  -5 261.319 308.105   2
 -10   0  -5-76.2122 104.856  25
  10   0   5-14.5483 92.0235  10
 -11   0  -5-22.8484 86.3187  25
  11   0   5 140.383 139.033  10
 -12   0  -5-5.09515 90.8442  25
  12   0   5 128.967 126.265  10
 -13   0  -5 80.6200 94.2131  25
  13   0   5-48.4353 127.646  10
 -14   0  -5-106.794 88.7955  25
  14   0   5 12.0267 124.213  10
  15   0   5-55.1243 139.010  10
  16   0   5 0.25039 101.444  10
  17   0   5-31.9258 64.2220  10
  17   0   5-88.2611 76.4661   9
  17  -1  -5 1021.69 146.981  15
  17   1  -5 1106.34 152.056  15
  16   1  -5 1542.34 202.716  15
  16  -1  -5 1415.34 201.385  15
  15   1  -5 146.154 113.711  16
  15  -1  -5 203.676 122.236  16
  15   1  -5-17.4240 107.288  15
  15  -1  -5 129.028 116.968  15
  14   1  -5 223.916 138.008  16
  14  -1  -5 182.039 146.858  16
  14   1  -5 42.7088 145.122  15
  14  -1  -5 74.3770 117.312  15
 -13  -1   5 3017.71 325.503  25
  13   1  -5 2758.89 326.353  16
  13  -1  -5 2399.27 313.955  16
 -12  -1   5 398.898 129.576  25
  12   1  -5 357.632 149.560  16
  12  -1  -5 374.208 149.248  16
  11   1  -5 7204.01 496.379  16
  11  -1  -5 6246.37 477.373  16
 -11  -1   5 7146.14 512.223  25
  10   1  -5 4892.03 406.566  16
  10  -1  -5 5349.40 429.973  16
 -10  -1   5 4639.71 424.574  25
   9   1  -5 10821.5 1121.25   1
   9   1  -5 11941.2 1114.64  26
   9  -1  -5 11267.9 1054.38  26
   8   1  -5 29538.9 1714.83   1
   8   1  -5 32601.1 1753.96  26
   8  -1  -5 32209.3 1700.34  26
   7   1  -5-0.99696 176.874  26
   7  -1  -5 55.5392 183.695  26
   6   1  -5 15527.7 1068.48  26
   6  -1  -5 15332.4 1058.16  26
   5  -1  -5 433.984 229.567  32
   5  -1  -5 614.645 279.019  26
   5   1  -5 176.913 171.473  26
   4  -1  -5 224.619 177.902  26
   4  -1  -5 416.730 175.605  32
   4   1  -5 246.345 189.419  26
   3   1  -5 22678.1 1054.00  26
   3  -1  -5 25296.6 1136.58  26
   2   1  -5 26143.9 1062.81  26
   2  -1  -5 26731.2 1113.82  26
  -1  -1   5 166465. 2552.69  30
   1   1  -5 161395. 2435.22  26
   0  -1  -5 70048.0 1761.59  24
   0  -1   5 67565.9 1639.53  30
   0   1   5 67879.1 1749.88  30
   0   1  -5 67630.7 1501.47  26
   1  -1   5 72529.1 1716.82  30
  -1  -1  -5 70887.5 1773.32  24
   1   1   5 74314.6 1849.60  30
  -1   1  -5 75110.1 1817.52   2
  -2   1  -5 5060.84 504.906   2
  -2   1  -5 5615.10 447.383  24
  -2  -1  -5 5585.31 517.208  24
   2   1   5 5333.28 545.724  30
   2  -1   5 5558.29 515.135  30
  -2  -1  -5 5334.80 539.032   2
  -3   1  -5 2050.26 377.057   2
  -3   1  -5 2639.76 319.668  24
  -3  -1  -5 2142.19 371.421   2
   3  -1   5 2322.14 364.975  30
   3   1   5 2386.34 396.139  30
  -3  -1  -5 2250.41 354.418  24
  -4   1  -5 51159.3 1816.06   2
  -4   1  -5 54155.5 1535.43  24
  -4  -1  -5 51264.7 1702.46  24
   4   1   5 48485.9 1766.91  30
   4  -1   5 49205.4 1671.27  28
  -4  -1  -5 48719.8 1761.27   2
   4  -1   5 51520.8 1776.28  30
  -5  -1  -5 12876.0 974.387   2
  -5   1  -5 12139.8 792.173  24
  -5  -1  -5 11656.2 879.533  24
  -5   1  -5 12430.4 971.462   2
   5   1   5 12472.3 957.839  30
   5  -1   5 13725.2 916.908  28
  -6  -1  -5 39555.8 1743.42  24
  -6  -1  -5 38925.3 1781.57   2
  -6   1  -5 38624.8 1823.50   2
   6  -1   5 42276.4 1656.07  28
  -7  -1  -5 2473.53 477.454  24
  -7  -1  -5 3157.88 561.330   2
  -7   1  -5 2764.80 530.434   2
  -8  -1  -5 22118.1 1521.41   2
  -8  -1  -5 20102.6 1425.45  24
  -8   1  -5 21233.6 1516.26   2
  -9  -1  -5 18240.6 1459.39   2
  -9  -1  -5 16247.3 1358.82  24
  -9   1  -5 18651.1 1535.61   2
   9   1   5 17621.5 1554.96   1
   9  -1   5 17741.4 1523.60   1
  10  -1   5 8664.73 532.023  10
  10   1   5 8791.85 547.920  10
 -10   1  -5 9530.15 515.039  25
 -10  -1  -5 9613.20 545.908  25
 -11   1  -5 418.235 120.090  25
 -11  -1  -5 445.933 150.580  25
  11  -1   5 362.600 143.780  10
  11   1   5 426.956 156.924  10
  12   1   5 2583.62 326.920  10
  12  -1   5 2663.88 318.832  10
 -12  -1  -5 2818.31 297.118  25
 -13  -1  -5 322.927 125.414  25
  13  -1   5 404.096 145.760  10
  13   1   5 468.273 178.481  10
 -14  -1  -5 667.027 151.683  25
  14  -1   5 439.161 158.919  10
  14   1   5 801.888 183.842  10
  15  -1   5 180.134 118.637  10
  15   1   5 117.173 103.777  10
 -15  -1  -5 171.821 89.2617  25
  16  -1   5 677.761 149.369  10
  16   1   5 552.131 127.392  10
  17   1   5 102.431 75.3768  10
  17  -1   5 26.5973 66.2215   9
  17   1   5-113.184 68.7288   9
  17   2  -5 78.6648 75.4228  15
  17  -2  -5 67.7022 64.9570  15
  16   2  -5 1671.35 208.409  15
  16  -2  -5 1383.41 195.005  15
  15  -2  -5 1545.55 226.198  16
  15  -2  -5 1785.15 242.211  15
  15   2  -5 1459.96 218.878  15
 -15  -2   5 1767.42 220.545  25
 -14  -2   5 345.088 121.896  25
  14   2  -5 585.942 156.985  16
  14  -2  -5 560.616 186.331  16
  14   2  -5 235.268 134.273  15
  14  -2  -5 399.900 150.062  15
 -13  -2   5 201.851 130.785  25
  13   2  -5 50.5495 105.358  16
  13  -2  -5 33.5103 121.623  16
  13   2  -5 33.4519 114.958  15
  13  -2  -5-173.994 163.262  15
  12   2  -5 2976.99 326.713  16
  12  -2  -5 2738.74 322.979  16
 -12  -2   5 3307.31 370.598  25
  11   2  -5 8232.76 519.230  16
  11  -2  -5 7729.93 526.627  16
 -11  -2   5 8196.07 571.525  25
 -10  -2   5 1314.64 240.866  25
  10  -2  -5 1720.99 229.667   4
  10   2  -5 1695.78 236.730  16
  10  -2  -5 1484.52 239.827  16
   9   2  -5 7387.30 911.964   1
   9   2  -5 8976.75 982.065  26
   9  -2  -5 8275.36 899.926  26
   8   2  -5 4279.82 674.254   1
   8   2  -5 5709.90 756.036  26
   8  -2  -5 5338.78 705.812  26
   7   2  -5 8957.13 895.427  26
   7  -2  -5 7792.65 799.679  26
   6  -2  -5 25226.7 1244.89  32
   6   2  -5 24334.1 1370.89  26
   6  -2  -5 23558.9 1308.06  26
   5  -2  -5 174406. 3119.74  32
   5   2  -5 173189. 3429.55  26
   5  -2  -5 175230. 3339.87  26
   4  -2  -5 14118.1 865.190  32
   4   2  -5 14139.3 912.348  26
   4  -2  -5 14331.0 919.255  26
   3  -2  -5 497.155 305.580  26
   3   2  -5 293.113 165.398  26
   2   2  -5 6815.56 539.694  26
   2  -2  -5 7216.48 602.992  26
  -1  -2   5 10773.4 626.582  30
   1  -2  -5 10302.5 737.646  24
   1   2  -5 10786.2 612.907  26
   1  -2  -5 10344.2 702.596  26
   0  -2  -5 9181.26 699.246  24
   0  -2  -5 8983.31 544.831  19
   0  -2   5 7970.49 458.789  31
   0  -2   5 8469.50 555.318  30
   0   2  -5 8830.97 515.731  26
   0   2   5 8444.29 673.362  30
   0  -2  -5 9767.65 694.311  26
  -1  -2  -5 116940. 2387.42  24
  -1  -2  -5 120466. 1909.94  19
   1   2   5 111458. 2353.54  30
   1  -2   5 113578. 2097.80  30
  -1   2  -5 116141. 2220.95   2
  -1   2  -5 115211. 1707.57  26
  -2   2  -5 81116.6 1960.37   2
  -2   2  -5 80961.8 1524.42  24
  -2  -2  -5 75886.5 1992.26  24
  -2  -2  -5 84048.6 1597.05  19
   2   2   5 76654.4 2017.67  30
   2  -2   5 80402.9 2126.27  28
   2  -2   5 79770.2 1865.69  30
  -3  -2  -5 96485.8 2309.47  24
  -3   2  -5 95918.7 2302.75   2
   3   2   5 94309.2 2385.28  30
   3  -2   5 97647.9 2245.62  30
  -3  -2  -5 91461.2 2319.88   2
   3  -2   5 94846.6 1981.17  29
   3  -2   5 98115.2 2405.81  28
  -4  -2  -5 94260.1 2451.92   2
  -4  -2  -5 92673.4 2395.47  24
   4  -2   5 99050.7 2467.76  28
   4   2   5 88977.3 2458.53  30
   4  -2   5 88623.1 2330.98  30
  -4   2  -5 91819.7 2482.72   2
  -5  -2  -5 55519.4 2027.85  24
  -5   2  -5 52811.0 2024.73   2
   5  -2   5 57810.8 1977.95  28
   5   2   5 53703.5 2012.02  30
  -5  -2  -5 51518.6 1928.43   2
  -6  -2  -5 2124.53 428.922  24
   6  -2   5 2423.37 437.428  28
  -6  -2  -5 1996.35 410.072   2
  -6   2  -5 2165.80 441.089   2
   6   2   5 1628.06 401.178  30
  -7  -2  -5 718.493 275.773  24
  -7  -2  -5 819.644 306.806   2
  -7   2  -5 611.051 303.344   2
  -8  -2  -5 537.872 257.554  24
   8  -2   5 332.468 269.394   1
  -8  -2  -5 67.1823 179.503   2
  -8   2  -5 430.419 244.558   2
  -9  -2  -5 11802.0 1151.83   2
  -9  -2  -5 10289.7 1113.53  24
  -9   2  -5 11509.9 1208.02   2
   9   2   5 11111.6 1241.93   1
   9  -2   5 11901.5 1239.26   1
  10  -2   5 6747.97 474.483  10
  10   2   5 7432.98 510.629  10
 -10  -2  -5 7498.97 496.084  25
  11  -2   5 9441.63 565.561  10
  11   2   5 10175.1 604.875  10
 -11  -2  -5 9777.06 572.412  25
 -12  -2  -5 233.014 127.899  25
  12  -2   5 155.130 125.434  10
  12   2   5 269.813 135.707  10
 -13  -2  -5 132.602 112.397  25
  13  -2   5 112.411 118.218  10
  13   2   5 87.6358 119.730  10
 -14  -2  -5 41.7228 88.8442  25
  14  -2   5-63.9490 131.012  10
  14   2   5-55.6733 118.358  10
  15  -2   5 2409.69 255.042  10
  15   2   5 2614.38 274.364  10
 -15  -2  -5 2517.14 249.004  25
 -16  -2  -5 155.772 77.7157  25
  16  -2   5 186.147 97.4266  10
  16   2   5 147.643 88.0857  10
  17   2   5 464.203 102.040  10
  17  -2   5 517.847 104.804   9
  17  -3  -5-46.4451 67.2273  15
  17   3  -5 43.2825 59.3204  15
 -16  -3   5-35.4202 70.8852  25
  16  -3  -5 53.9815 90.0435  15
  16   3  -5-81.0933 75.4076  15
  15  -3  -5 1737.73 242.753  16
  15   3  -5 1972.47 243.266  15
  15  -3  -5 1863.54 237.658  15
 -15  -3   5 1874.97 233.343  25
 -14  -3   5 3977.62 367.113  25
  14   3  -5 4542.11 362.066  16
  14  -3  -5 3902.11 365.204  16
  14   3  -5 4081.30 364.557  15
  14  -3  -5 3906.26 359.723  15
 -13  -3   5 569.322 185.328  25
  13  -3  -5 444.948 145.088  15
  13   3  -5 543.211 165.512  16
  13  -3  -5 383.540 167.997  16
  13   3  -5 175.071 116.052  15
  12  -3  -5 13543.1 639.826   3
  12   3  -5 12830.5 640.538  16
  12  -3  -5 11948.2 659.790  16
 -12  -3   5 13102.8 716.555  25
  11  -3  -5 5051.96 396.596   4
  11   3  -5 4934.67 407.304  16
  11  -3  -5 4398.75 399.986  16
 -11  -3   5 4782.80 447.803  25
 -10  -3   5 270.306 149.781  25
  10  -3  -5 275.506 115.823  16
  10  -3  -5 374.122 138.155   4
  10   3  -5 294.305 105.664  16
   9  -3  -5-107.361 167.110  26
   9   3  -5-21.0771 232.369   1
   9   3  -5 115.804 232.252  26
   8   3  -5-114.344 216.190   1
   8  -3  -5 237.426 208.691  26
   8   3  -5 77.1439 210.455  26
   7   3  -5 1265.67 367.542  26
   7  -3  -5 969.189 333.316  26
   6  -3  -5 21345.7 1228.43  32
   6   3  -5 19873.1 1272.28  26
   6  -3  -5 18185.7 1162.48  26
   5  -3  -5 389.841 223.892  32
  -5  -3   5-156.657 139.218  28
   5  -3  -5 212.088 192.322  26
   5   3  -5-147.511 182.835  26
  -4  -3   5 69563.6 1921.31  28
   4  -3  -5 67347.9 1994.63  32
   4   3  -5 69817.4 2050.88  26
   4  -3  -5 64440.0 1987.25  26
  -3  -3   5 10378.5 759.644  28
   3  -3  -5 9872.15 758.564  32
   3   3  -5 10022.6 719.841  26
   3  -3  -5 9892.70 761.320  26
  -2  -3   5 133715. 2702.90  28
   2   3  -5 137437. 2370.35  26
   2  -3  -5 136441. 2685.37  26
   1  -3  -5 24876.4 1197.43  24
   1  -3  -5 29291.5 1205.62  26
  -1  -3   5 29684.0 1143.10  20
   1  -3  -5 28232.1 1124.90  19
  -1  -3   5 26675.2 933.394  30
  -1  -3   5 27551.1 1052.36  31
  -1  -3   5 26304.2 1217.78  28
   1   3  -5 26690.8 940.585  26
   0   3   5 32553.7 1306.63  30
   0  -3  -5 34513.3 1371.64  24
   0  -3  -5 34162.7 1183.98  19
   0  -3   5 34584.2 1044.04  31
   0  -3   5 33610.9 1047.08  30
   0  -3   5 31463.9 1349.91  28
   0   3  -5 34798.5 953.505  26
  -1   3  -5 3603.02 399.352   2
   1  -3   5 3651.85 474.766  28
  -1  -3  -5 3741.76 474.522  24
  -1  -3  -5 4756.09 437.458  19
   1   3   5 4448.14 512.239  30
   1  -3   5 4286.75 405.206  30
  -2   3  -5 3979.28 443.488   2
  -2  -3  -5 3563.76 461.265  24
  -2  -3  -5 3855.33 397.877  19
   2   3   5 3657.21 483.523  30
   2  -3   5 3540.35 394.369  30
   2  -3   5 3914.03 511.965  28
   2  -3   5 4275.87 476.717  29
   3   3   5 7000.41 684.977  30
   3  -3   5 7585.20 616.219  29
  -3   3  -5 8019.85 672.301   2
   3  -3   5 7486.68 617.539  30
  -3  -3  -5 6828.01 652.970  24
   3  -3   5 8545.07 749.520  28
  -4   3  -5 7206.12 707.335   2
  -4  -3  -5 5849.87 627.514   2
   4   3   5 5672.14 650.866  30
   4  -3   5 6792.36 691.642  28
  -4  -3  -5 5903.74 650.031  24
  -5  -3  -5 20100.3 1255.51  24
  -5   3  -5 19823.8 1243.61   2
  -5  -3  -5 18879.9 1176.50   2
   5   3   5 20050.2 1259.37  30
   5  -3   5 19830.9 1231.57  28
  -6  -3  -5 795.919 328.241  24
  -6  -3  -5 968.313 291.262   2
  -6   3  -5 975.164 298.343   2
   6   3   5 744.825 320.737  30
   6  -3   5 949.675 329.267  28
  -7  -3  -5 2925.24 560.193  24
  -7  -3  -5 3690.51 568.264   2
  -7   3  -5 3245.32 605.229   2
  -8  -3  -5 46.1347 154.262  24
  -8  -3  -5-65.2700 193.638   2
  -8   3  -5 269.508 273.087   2
  -9  -3  -5 20144.9 1488.42   2
  -9  -3  -5 18519.3 1537.24  24
   9  -3   5 20303.2 775.681  10
   9  -3   5 20748.4 1541.95  20
  -9  -3  -5 20796.0 816.858  25
  10  -3   5 8441.93 528.022  10
  10   3   5 8861.97 560.250  10
 -10  -3  -5 9260.72 562.997  25
 -11  -3  -5-31.5365 105.582  25
  11  -3   5 39.5502 96.2149  10
  11   3   5-14.3945 94.5526  10
 -12  -3  -5 20.6497 101.949  25
  12  -3   5 43.4863 110.721  10
  12   3   5 123.672 125.521  10
 -13  -3  -5 162.481 112.873  25
  13  -3   5 136.560 114.577  10
  13   3   5 66.7339 116.153  10
  14  -3   5 101.306 102.290  10
  14   3   5 40.8483 104.339  10
 -14  -3  -5 199.451 112.674  25
 -15  -3  -5 7.24661 89.2276  25
  15  -3   5 5.61188 96.0177  10
  15   3   5 54.3450 89.5708  10
 -16  -3  -5 892.777 131.049  25
  16  -3   5 909.261 140.267  10
  16   3   5 999.981 152.041  10
  16  -3   5 1033.35 164.911   9
  17  -3   5 193.272 78.0957   9
  17   4  -5 1126.91 124.735  15
  17  -4  -5 1077.55 125.063  15
  17  -4  -5 1258.28 151.634   7
 -16  -4   5 66.9005 74.8246  25
  16  -4  -5 154.605 89.4046  15
  16   4  -5-18.0423 71.5685  15
  15   4  -5 57.6182 81.9232  15
  15  -4  -5 53.2715 115.546  16
 -15  -4   5 98.7704 88.6646  25
  15  -4  -5 5.23627 88.1322  15
  14  -4  -5 1727.17 256.279  16
  14   4  -5 1903.10 245.362  15
  14  -4  -5 1701.48 239.097  15
 -14  -4   5 1977.40 272.301  25
  13   4  -5 491.261 135.719  16
  13  -4  -5 289.783 152.654  16
  13   4  -5 110.707 93.1063  15
  13  -4  -5 95.9968 102.290  15
  13  -4  -5 325.044 119.741   3
 -13  -4   5 285.139 165.918  25
 -12  -4   5 2674.11 353.966  25
  12  -4  -5 2925.10 315.175   3
  12   4  -5 3041.06 311.318  16
  12  -4  -5 2590.82 314.310  16
 -11  -4   5 6640.10 526.661  25
  11   4  -5 7283.30 469.517  16
  11  -4  -5 6343.18 493.515  16
 -10  -4   5 568.965 166.005  25
  10  -4  -5 571.190 168.823   4
  10   4  -5 679.175 150.167  16
  10  -4  -5 441.264 148.716  16
   9   4  -5 3527.96 623.345   1
   9  -4  -5 3851.00 626.729  26
   9  -4  -5 3437.15 340.527  16
  -9  -4   5 3598.08 376.593  25
   9   4  -5 3249.33 611.405  26
   8   4  -5 6515.40 819.899   1
   8   4  -5 7764.98 915.958  26
   8  -4  -5 7401.69 831.491  26
   7  -4  -5 513.924 278.647  26
   7   4  -5 626.235 295.325  26
   6   4  -5 693.902 312.742  26
   6  -4  -5 1144.00 319.331  32
   6  -4  -5 886.400 302.405  26
   5  -4  -5 2036.81 389.801  32
   5  -4  -5 1623.53 372.264  26
   5   4  -5 1701.90 378.264  26
   4  -4  -5 79392.0 2318.94  32
   4   4  -5 81785.0 2288.97  26
   4  -4  -5 77426.1 2230.82  26
  -4  -4   5 80546.4 2197.01  28
  -3  -4   5 74.5537 133.850  28
   3   4  -5 115.506 150.222  26
   3  -4  -5 383.808 207.728  26
  -2  -4   5 17411.7 864.255  20
   2  -4  -5 15677.3 928.282  19
  -2  -4   5 15751.0 925.347  31
  -2  -4   5 14758.4 949.250  28
   2   4  -5 16318.5 825.901  26
   2  -4  -5 15673.6 951.226  26
  -1  -4   5 230.399 206.354  28
   1  -4  -5-84.5907 179.656  24
  -1  -4   5 147.097 136.935  20
   1  -4  -5 5.83451 118.282  19
  -1  -4   5-76.5052 125.672  31
  -1   4   5-162.889 172.583  30
   1  -4  -5 69.5810 165.341  26
   0  -4  -5 4137.90 507.110  24
   0  -4   5 3598.76 461.272  20
   0  -4   5 3908.72 394.650  31
   0   4   5 3623.83 460.621  30
   0  -4  -5 3734.22 431.174  19
   0  -4   5 3742.46 509.358  28
  -1   4  -5 6084.95 512.853   2
  -1  -4  -5 5930.47 615.525  24
   1  -4   5 6383.86 633.546  20
  -1  -4  -5 5449.51 517.550  19
   1   4   5 6027.12 622.415  30
   1  -4   5 6393.76 628.092  29
   1  -4   5 6140.31 667.322  28
  -2   4  -5 18377.2 948.841   2
  -2  -4  -5 18742.4 1090.46  24
  -2  -4  -5 19660.8 1014.97  19
   2  -4   5 20046.0 1069.74  29
   2   4   5 20056.2 1108.78  30
   2  -4   5 18121.2 1139.63  28
  -3  -4  -5 18908.5 1131.66  24
  -3   4  -5 19128.0 1043.14   2
   3   4   5 18757.6 1129.13  30
   3  -4   5 19956.4 1079.92  29
   3  -4   5 17662.3 1155.45  28
   4  -4   5 693.370 205.147  29
  -4  -4  -5 711.285 277.853  24
   4   4   5 475.448 210.337  30
  -4   4  -5 787.670 270.021   2
   4  -4   5 499.954 237.298  28
  -5  -4  -5 6107.61 709.197  24
  -5   4  -5 6002.16 707.701   2
   5  -4   5 5720.24 727.880  28
   5   4   5 6660.01 772.629  30
  -5  -4  -5 6087.84 689.152   2
  -6  -4  -5 14237.0 1094.50   2
  -6  -4  -5 12989.8 1108.06  24
  -6   4  -5 14268.7 1167.56   2
   6   4   5 14568.6 1195.58  30
   6  -4   5 14302.2 1158.29  28
  -7  -4  -5 10703.0 986.529   2
  -7  -4  -5 11595.4 1119.09  24
  -7   4  -5 9104.70 1002.61   2
   7  -4   5 10365.8 1041.51  20
   7  -4   5 11496.1 1090.15  28
  -8  -4  -5 5733.09 828.633  24
  -8   4  -5 4909.84 773.965   2
   8  -4   5 4925.72 759.754  20
  -8  -4  -5 5774.54 759.757   2
   9  -4   5 37792.1 1048.34  10
   9   4   5 36167.1 1046.02  10
  10   4   5 54824.1 1346.42  10
  10  -4   5 51268.6 1256.23  10
 -10  -4  -5 50691.5 1326.08  25
  11  -4   5 11346.7 604.333  10
  11   4   5 12371.9 658.788  10
 -11  -4  -5 12728.8 675.169  25
 -12  -4  -5 1394.32 239.479  25
  12  -4   5 1295.34 225.719  10
  12   4   5 1683.61 257.605  10
  13   4   5 10676.8 579.708  10
 -13  -4  -5 9937.26 557.231  25
 -14  -4  -5-0.96919 135.645  25
  14  -4   5 56.1892 95.8779  10
  14   4   5 13.3967 100.142  10
  15  -4   5 2783.76 255.512  10
  15   4   5 3199.62 280.114  10
 -15  -4  -5 2561.79 248.469  25
  15  -4   5 3095.22 286.328   9
 -16  -4  -5 159.286 86.3132  25
  16   4   5 218.065 79.5677  10
  16  -4   5 23.6819 78.2119   9
  17  -4   5 260.345 70.0089   9
  17  -5  -5 10.0864 63.0622   7
 -16  -5   5 1240.00 169.018  25
  16   5  -5 1146.66 143.125  15
  16  -5  -5 1470.62 159.699  15
  16  -5  -5 1086.38 158.635   7
 -15  -5   5 219.764 109.136  25
  15  -5  -5 285.039 119.668  16
  15   5  -5 312.337 104.583  15
  15  -5  -5 196.325 88.9068  15
  14  -5  -5 2360.50 253.301  15
  14  -5  -5 2590.75 290.261  16
  14   5  -5 2595.81 262.766  15
 -14  -5   5 2283.36 288.661  25
  13  -5  -5 5660.57 400.300   3
 -13  -5   5 5630.48 464.476  25
  13  -5  -5 5355.72 428.757  16
  13  -5  -5 5735.21 379.743   8
  13   5  -5 5526.78 406.152  15
  13  -5  -5 5322.04 398.373  15
  12  -5  -5 2993.90 314.349  15
  12  -5  -5 2691.20 301.583   3
  12  -5  -5 2561.13 311.809  16
  12  -5  -5 2354.90 247.184   8
  12   5  -5 2980.63 314.679  15
 -12  -5   5 2729.69 352.903  25
  11  -5  -5 2336.10 288.010   3
  11  -5  -5 2377.25 314.088  16
 -11  -5   5 2696.69 355.051  25
  10  -5  -5 2396.41 306.619  16
 -10  -5   5 2393.55 329.844  25
  -9  -5   5 56138.3 1515.24  25
   9  -5  -5 56187.0 1362.34  16
   8  -5  -5 5494.74 721.537  26
   8   5  -5 4282.25 705.031  26
   7  -5  -5 1218.95 344.352  26
   7   5  -5 1060.40 375.861  26
   6  -5  -5 6909.62 772.964  32
   6   5  -5 6347.69 772.432  26
   6  -5  -5 6643.84 742.919  26
   5  -5  -5 7397.94 781.346  32
  -5  -5   5 9720.25 933.324  31
   5   5  -5 6885.50 745.700  26
   5  -5  -5 7218.43 740.781  26
   4  -5  -5 15275.8 1072.76  32
  -4  -5   5 16796.6 1134.79  31
  -4  -5   5 16755.0 1073.90  28
   4   5  -5 15626.7 1034.46  26
   4  -5  -5 15150.7 1030.54  26
  -3  -5   5 2236.99 380.473  31
   3  -5  -5 2290.37 431.865  32
  -3  -5   5 2166.27 405.211  28
   3   5  -5 2612.84 388.160  26
   3  -5  -5 2126.19 394.365  26
   2  -5  -5 26238.8 1350.27  32
  -2  -5   5 27560.2 1157.86  20
   2  -5  -5 26252.3 1293.86  19
  -2  -5   5 28658.9 1294.52  31
  -2  -5   5 27570.9 1384.56  28
   2  -5  -5 25908.6 1263.89  26
   1  -5  -5 70824.8 2168.66  24
  -1  -5   5 65059.2 1893.50  20
   1  -5  -5 65921.3 1997.43  19
  -1  -5   5 72001.6 1931.46  31
  -1   5   5 63505.7 1992.85  30
  -1  -5   5 62902.9 2129.56  28
   0  -5  -5 138.944 189.596  24
   0  -5   5 81.3933 113.038  31
   0  -5   5 74.4941 136.601  20
   0  -5  -5 71.5922 157.651  19
   0   5   5 282.762 151.354  30
   0  -5   5 165.156 202.740  29
   0  -5   5-56.5058 197.374  28
   1  -5   5 35673.5 1659.32  28
  -1  -5  -5 37622.3 1586.33  24
   1  -5   5 33800.4 1509.95  20
  -1  -5  -5 38625.6 1493.84  19
   1   5   5 38851.1 1546.74  30
   1  -5   5 38344.2 1593.28  29
   2   5   5 64.5429 159.744  30
  -2  -5  -5 144.418 154.876  24
   2  -5   5 66.6770 169.053  20
  -2   5  -5 154.403 149.398   2
  -2  -5  -5 186.718 183.360  19
   2  -5   5 70.6469 163.010  29
   2  -5   5-11.1563 246.137  28
  -3  -5  -5 10545.3 891.721  24
  -3   5  -5 11118.9 798.204   2
   3  -5   5 10055.3 904.852  20
   3  -5   5 10739.9 978.999  28
   3   5   5 11198.5 911.443  30
   3  -5   5 12177.2 905.461  29
  -4  -5  -5 9411.41 887.861  24
  -4   5  -5 10814.5 881.721   2
   4  -5   5 10174.0 929.662  20
   4   5   5 10553.1 921.947  30
   4  -5   5 12196.7 894.833  29
   4  -5   5 10979.0 1016.03  28
   5   5   5 1446.02 352.301  30
  -5  -5  -5 1242.21 373.227  24
   5  -5   5 1653.24 424.486  20
  -5   5  -5 1187.13 327.365   2
   5  -5   5 1495.37 416.546  28
  -6  -5  -5 6942.77 852.769  24
  -6   5  -5 7370.95 856.449   2
   6  -5   5 6858.32 841.658  20
   6   5   5 7453.41 899.559  30
   6  -5   5 7009.67 873.908  28
  -7  -5  -5 1315.48 391.952  24
   7  -5   5 1697.82 452.269  20
  -7   5  -5 1716.88 492.623   2
   7  -5   5 1988.63 517.039  28
  -7  -5  -5 1484.72 346.894   2
  -8  -5  -5 2173.38 572.792  24
  -8  -5  -5 1642.19 413.700   2
   8  -5   5 2008.83 504.899  20
  -8   5  -5 1527.17 442.957   2
  -8  -5  -5 2159.09 272.497  25
   9  -5   5 2273.16 259.611  10
  -9  -5  -5 1908.61 263.353  25
 -10  -5  -5 330.254 158.779  25
  10  -5   5 113.309 100.774  10
  10   5   5 152.197 83.1675  10
 -11  -5  -5 281.662 138.444  25
  11  -5   5 303.025 126.767  10
  11   5   5 425.552 138.969  10
 -12  -5  -5 81.8171 122.717  25
  12  -5   5-105.299 96.3098  10
  12   5   5 146.636 111.505  10
  13  -5   5 3154.55 305.454  10
  13   5   5 4022.32 345.606  10
 -13  -5  -5 3299.94 332.268  25
 -14  -5  -5 1153.71 192.047  25
  14  -5   5 1132.91 182.200  10
  14   5   5 1367.99 199.056  10
  14  -5   5 1126.92 204.820   9
 -15  -5  -5 36.1341 85.2830  25
  15   5   5 100.190 71.0398  10
  15  -5   5 62.4181 97.1104   9
 -16  -5  -5 15.5333 59.0450  25
  16   5   5 77.5785 55.0023  10
  16  -5   5 34.1366 73.1022   9
 -16  -6   5 850.497 137.380  25
  16  -6  -5 849.659 138.764   7
 -15  -6   5 724.542 158.900  25
  15  -6  -5 978.826 164.774   7
 -14  -6   5-141.569 160.126  25
  14  -6  -5 8.46728 101.844  16
  14  -6  -5 65.9552 81.9905   3
  14   6  -5 58.3147 70.8439  15
  14  -6  -5-58.4207 78.3167  15
  13  -6  -5 13628.4 612.933   3
  13  -6  -5 12248.5 613.501  16
  13  -6  -5 14094.0 603.893   8
  13   6  -5 14507.6 612.334  15
  13  -6  -5 12852.5 586.988  15
 -13  -6   5 12742.0 696.734  25
 -12  -6   5 7852.63 562.833  25
  12  -6  -5 8223.31 510.236   3
  12  -6  -5 7913.66 524.340  16
  12  -6  -5 8814.82 500.714   8
  12  -6  -5 8745.63 505.098  15
  11  -6  -5 551.030 173.760  16
 -11  -6   5 470.757 180.293  25
  11  -6  -5 549.525 175.749   3
 -10  -6   5-50.2223 145.757  25
  10  -6  -5-122.495 142.555  16
  10  -6  -5-183.627 151.059   3
   9  -6  -5 7850.07 507.737   4
   9  -6  -5 7432.24 502.822  16
  -9  -6   5 6925.59 533.446  25
   8  -6  -5 16551.2 690.073  17
   8  -6  -5 15547.1 694.090  16
  -8  -6   5 14910.9 1242.51  29
   8   6  -5 15268.4 1336.76  26
   8  -6  -5 15378.9 1228.06  26
   8  -6  -5 14984.4 685.063   4
  -8  -6   5 15591.3 770.530  25
  -7  -6   5 1851.61 470.772  31
  -7  -6   5 1697.56 439.345  29
   7   6  -5 2049.76 510.228  26
   7  -6  -5 1652.98 386.134  26
  -6  -6   5 9161.15 929.006  31
   6  -6  -5 8742.83 923.540  32
  -6  -6   5 8350.96 890.225  29
   6   6  -5 7218.72 841.156  26
   6  -6  -5 7738.13 813.511  26
   5  -6  -5 65686.8 2282.41  26
   5  -6  -5 68164.0 2487.46  32
  -5  -6   5 70122.7 2515.09  31
   5   6  -5 68280.7 2410.27  26
  -4  -6   5 50660.6 2080.06  29
   4  -6  -5 52116.9 2102.38  32
  -4  -6   5 55741.7 2120.55  31
   4   6  -5 51966.7 1924.52  26
   4  -6  -5 49508.9 1916.04  26
  -4  -6   5 53877.3 2073.88  28
  -3  -6   5 9643.51 902.318  29
   3  -6  -5 8575.40 848.473  32
  -3  -6   5 10377.1 873.017  31
  -3  -6   5 9561.43 887.909  28
   3  -6  -5 8286.11 776.994  26
   2  -6  -5 545.296 256.077  19
  -2  -6   5 288.940 132.651  31
   2  -6  -5 571.598 247.426  32
  -2  -6   5 720.477 275.887  29
  -1  -6   5 2572.49 455.128  29
   1  -6  -5 2882.05 492.555  24
  -1  -6   5 2283.82 393.122  20
   1  -6  -5 2601.50 448.982  19
  -1  -6   5 2541.67 418.070  31
  -1  -6   5 2479.99 461.859  28
  -1   6   5 1999.47 371.674  30
   0  -6  -5 39270.5 1685.57  24
   0  -6   5 38024.7 1609.27  20
   0  -6  -5 33226.5 1507.80  19
   0  -6   5 41620.6 1510.81  31
   0   6   5 37009.3 1563.45  30
   0  -6   5 38561.7 1720.39  29
   0  -6   5 35411.1 1763.07  28
  -1  -6  -5 104465. 2762.90  24
   1  -6   5 98867.8 2713.49  20
  -1  -6  -5 100436. 2645.83  19
   1   6   5 98136.0 2536.68  30
   1  -6   5 102807. 2795.39  29
   1  -6   5 97466.6 2966.16  28
  -2  -6  -5 23116.7 1358.90  24
   2  -6   5 24998.4 1402.26  29
   2  -6   5 23889.9 1387.06  20
  -2  -6  -5 25182.5 1331.98  19
   2   6   5 24151.3 1321.98  30
   2  -6   5 25599.4 1557.41  28
  -3  -6  -5 23361.5 1385.48  24
   3  -6   5 24297.6 1460.49  20
   3   6   5 25536.2 1402.02  30
   3  -6   5 26325.0 1433.07  29
   3  -6   5 25898.4 1615.76  28
  -4  -6  -5 571.783 216.036  24
   4  -6   5 938.566 338.364  20
   4   6   5 722.225 274.253  30
   4  -6   5 1078.36 380.522  28
   5   6   5 867.849 322.843  30
  -5  -6  -5 1067.22 368.647  24
   5  -6   5 1264.26 395.033  20
  -5   6  -5 681.610 260.588   2
   5  -6   5 931.717 369.566  28
  -6   6  -5 40018.8 1994.67   2
   6  -6   5 42217.7 2146.84  20
   6   6   5 41618.8 2090.88  30
   6  -6   5 37424.2 2150.96  28
  -6  -6  -5 39027.1 2054.11  24
  -7  -6  -5 1557.18 416.097  24
   7  -6   5 1583.87 467.177  20
  -7   6  -5 1522.15 440.016   2
  -8  -6  -5 759.693 147.335  13
  -8  -6  -5 774.609 175.979  25
   8  -6   5 690.744 142.649  10
   8  -6   5 861.423 160.469   7
   9  -6   5 4639.37 363.171  10
   9  -6   5 3577.54 339.368   7
  -9  -6  -5 3993.33 383.846  25
  10  -6   5 538.668 135.932  10
 -10  -6  -5 1121.28 216.261  25
 -11  -6  -5 288.610 143.905  25
  11  -6   5 184.942 99.9323  10
 -12  -6  -5 318.287 158.263  25
  12  -6   5 302.455 110.137  10
 -13  -6  -5 1257.87 212.053  25
  13   6   5 1201.82 183.600  10
  13  -6   5 1211.57 209.720   9
 -14  -6  -5 1110.22 193.226  25
  14   6   5 1415.14 181.360  10
  14  -6   5 927.266 181.015   9
 -15  -6  -5 3.02591 84.4711  25
  15  -6   5 95.7734 97.1181   9
  16  -6   5 2864.01 206.775   9
 -16  -6  -5 3289.07 223.463  25
  16  -7  -5 1654.65 161.682   7
 -16  -7   5 1497.85 169.931  25
 -15  -7   5-44.8458 102.412  25
  15  -7  -5-30.2504 95.9295   7
  14  -7  -5 2155.54 223.022   3
 -14  -7   5 2284.97 277.614  25
  14  -7  -5 2143.45 232.049  16
  14  -7  -5 2661.67 252.292   7
  13  -7  -5 345.421 121.820   8
  13  -7  -5 518.685 142.232  16
  13  -7  -5 760.261 165.847   3
 -13  -7   5 702.083 190.369  25
  13  -7  -5 529.879 140.786   7
 -12  -7   5 288.308 167.690  25
  12  -7  -5 209.317 115.627  16
  12  -7  -5 49.8297 135.217   8
  12  -7  -5 213.159 123.979   3
  11  -7  -5 5319.32 425.538   3
  11  -7  -5 5402.87 427.260  16
 -11  -7   5 4144.08 419.966  25
  10  -7  -5 12220.6 646.048   3
  10  -7  -5 13130.3 665.374  16
 -10  -7   5 11769.6 709.007  25
  -9  -7   5 618.679 180.808  25
   9  -7  -5 784.504 179.782   3
   9  -7  -5 995.570 188.198  16
  -8  -7   5 1799.64 275.694  25
  -8  -7   5 1722.27 241.664  12
   8  -7  -5 1844.02 250.993  16
   7  -7  -5 8056.68 503.702   4
   7  -7  -5 7297.73 832.218  26
   7  -7  -5 7923.67 474.635  17
  -7  -7   5 6405.84 845.636  31
  -7  -7   5 7966.35 923.264  29
   7   7  -5 7190.39 899.860  26
  -7  -7   5 7127.08 525.657  25
   6  -7  -5 2150.72 498.271  32
  -6  -7   5 2016.18 469.498  31
  -6  -7   5 1603.53 427.584  29
   6  -7  -5 1610.27 371.182  26
  -5  -7   5 17089.2 1304.74  29
   5  -7  -5 15927.8 1167.11  26
   5  -7  -5 18798.3 1371.02  32
  -5  -7   5 17613.8 1300.23  31
   4  -7  -5 14.7162 168.892  32
  -4  -7   5 61.6814 176.311  31
  -4  -7   5 271.581 259.848  29
  -3  -7   5 27057.2 1619.61  28
   3  -7  -5 27191.1 1532.49  19
   3  -7  -5 26849.2 1562.18  32
  -3  -7   5 29767.4 1558.88  31
  -3  -7   5 27128.0 1601.65  29
   2  -7  -5 24725.9 1434.14  19
  -2  -7   5 26879.9 1409.66  31
  -2   7   5 24471.4 1347.09  30
  -2  -7   5 24518.2 1501.00  29
  -2  -7   5 23360.6 1504.21  28
   2  -7  -5 23014.7 1415.29  32
   1  -7  -5 2741.68 496.631  24
  -1  -7   5 3067.44 480.036  20
   1  -7  -5 3043.96 506.170  19
   1  -7  -5 2637.53 495.775  32
  -1  -7   5 3112.19 469.883  31
  -1   7   5 2667.67 449.461  30
  -1  -7   5 3165.24 529.730  29
  -1  -7   5 3008.70 565.093  28
   0  -7  -5 1258.13 322.953  24
   0  -7   5 1259.10 334.686  29
   0  -7   5 865.934 275.471  20
   0  -7  -5 1181.46 344.307  19
   0  -7   5 1295.13 307.072  31
   0   7   5 1257.72 310.712  30
   0  -7   5 493.542 284.322  28
  -1  -7  -5 17507.4 1196.57  24
   1  -7   5 16178.0 1159.54  20
  -1  -7  -5 18177.3 1196.73  19
   1   7   5 17864.6 1134.00  30
   1  -7   5 17910.3 1254.22  29
   1  -7   5 17025.9 1344.52  28
  -2  -7  -5 11346.5 1001.53  24
   2  -7   5 12553.0 1057.01  20
  -2  -7  -5 12869.6 1028.29  19
   2   7   5 11610.1 955.986  30
   2  -7   5 12363.3 1038.74  29
   2  -7   5 11879.2 1173.03  28
  -3  -7  -5 15030.3 1164.25  24
   3  -7   5 14079.6 1171.34  20
   3   7   5 14084.6 1094.25  30
   3  -7   5 15222.2 1146.60  29
   3  -7   5 14096.7 1297.24  28
  -4  -7  -5 13024.2 1115.43  24
   4  -7   5 12202.4 1121.78  20
   4   7   5 11597.0 1028.10  30
   4  -7   5 11789.2 1212.08  28
  -5  -7  -5 91.0759 177.120  24
   5  -7   5 459.747 330.739  20
   5   7   5 328.129 258.695  30
   5  -7   5-74.5006 268.088  28
   6  -7   5 5789.56 833.104  20
  -6  -7  -5 5322.17 782.675  24
   7  -7   5 17217.3 687.451   9
  -7  -7  -5 18440.0 763.297  13
   7  -7   5 17266.3 703.022   7
  -7  -7  -5 16831.4 737.989  25
  -8  -7  -5 815.694 171.625  13
  -8  -7  -5 710.830 165.555  25
   8  -7   5 702.271 166.782   9
   8  -7   5 602.693 149.323   7
  -9  -7  -5 21.7695 80.8382  13
  -9  -7  -5 18.2703 128.140  25
   9  -7   5-93.8423 148.295   7
   9  -7   5 109.787 107.734   9
 -10  -7  -5 940.470 209.147  25
  10  -7   5 1026.42 197.203   9
  10  -7   5 975.655 153.857   7
  11  -7   5 4547.97 389.594   9
  11  -7   5 4480.40 368.822   7
 -11  -7  -5 4608.76 408.389  25
 -12  -7  -5 246.957 118.909  25
  12  -7   5 482.763 171.140   9
  12  -7   5 268.250 99.8379   7
 -13  -7  -5 35.7992 136.367  25
  13  -7   5 142.884 125.482   9
  14  -7   5 12874.6 538.175   9
 -14  -7  -5 14223.5 583.191  25
 -15  -7  -5 904.870 146.391  25
  15  -7   5 777.367 127.672   9
 -16  -7  -5 711.649 106.552  25
 -16  -8   5 383.602 92.6984  25
 -15  -8   5 543.105 130.985  25
  15  -8  -5 426.740 103.217   7
 -14  -8   5 824.547 170.096  25
  14  -8  -5 1170.79 165.238   7
  14  -8  -5 866.914 145.755   3
 -13  -8   5-3.09418 144.663  25
  13  -8  -5-46.1084 101.897   8
  13  -8  -5 88.9998 93.3477   3
  13  -8  -5 95.8720 111.990   7
  12  -8  -5 4522.52 370.631   3
  12  -8  -5 4883.69 364.412   7
  12  -8  -5 4976.96 377.983   8
 -12  -8   5 4996.89 436.569  25
 -11  -8   5 8930.51 593.351  25
  11  -8  -5 9580.96 552.213   3
  11  -8  -5 9683.63 520.623   7
  10  -8  -5 7495.11 512.937   3
 -10  -8   5 7182.44 546.302  25
   9  -8  -5 6715.24 481.650   3
  -9  -8   5 8390.09 506.194  12
  -9  -8   5 6885.93 535.110  25
  -8  -8   5 12727.8 632.344  12
   8  -8  -5 11229.7 610.722  17
   8  -8  -5 10988.3 611.764   3
  -8  -8   5 10628.1 658.567  25
   7  -8  -5 2010.29 233.241   6
  -7  -8   5 1631.56 264.377  25
  -7  -8   5 2060.30 265.167  12
   7  -8  -5 1863.33 242.869  17
   7  -8  -5 1990.70 263.773   3
   6  -8  -5 953.575 180.914   4
  -6  -8   5 818.262 183.082  25
  -6  -8   5 917.184 171.851  12
  -6  -8   5 474.837 206.047  29
   6  -8  -5 820.708 157.022  17
   5  -8  -5 3375.97 617.654  32
  -5  -8   5 3247.12 582.275  31
  -5  -8   5 3334.48 625.274  29
   4  -8  -5-224.530 242.428  32
  -4  -8   5-78.1785 191.211  29
  -4  -8   5-214.468 224.591  31
   3  -8  -5 823.240 305.017  19
  -3  -8   5 422.359 259.490  31
  -3   8   5 532.440 227.590  30
  -3  -8   5 752.663 310.535  29
  -3  -8   5 800.451 335.934  28
   3  -8  -5 635.772 299.132  32
   2  -8  -5 23129.4 1500.86  32
   2  -8  -5 21103.9 1412.65  19
  -2  -8   5 24546.5 1442.67  31
  -2   8   5 22419.4 1329.98  30
  -2  -8   5 20254.3 1432.67  29
  -2  -8   5 20337.8 1524.52  28
   1  -8  -5 2804.27 510.761  24
  -1  -8   5 3026.94 617.166  28
  -1  -8   5 2746.96 477.702  20
   1  -8  -5 2772.07 506.758  19
   1  -8  -5 3309.17 573.515  32
  -1  -8   5 3127.23 501.397  31
  -1   8   5 3025.60 500.199  30
  -1  -8   5 3073.72 568.582  29
   0  -8  -5 6.85080 153.457  24
   0  -8   5 116.048 144.078  20
   0  -8  -5 76.9003 154.789  19
   0  -8  -5 252.032 240.128  32
   0   8   5-65.1555 170.744  30
   0  -8   5 320.415 222.233  29
   0  -8   5 463.162 338.425  28
  -1  -8  -5 937.177 313.823  24
   1  -8   5 1042.92 306.095  20
  -1  -8  -5 791.151 276.145  19
  -1  -8  -5 712.720 303.149  32
   1   8   5 659.303 257.146  30
   1  -8   5 631.812 302.149  29
   1  -8   5 519.895 353.722  28
  -2  -8  -5 61427.6 2385.75  24
   2  -8   5 57704.3 2369.59  20
  -2  -8  -5 58724.2 2368.43  19
   2   8   5 60346.5 2265.05  30
   2  -8   5 59538.6 2448.12  29
   2  -8   5 56771.5 2724.40  28
   3  -8   5-90.3666 191.340  20
  -3  -8  -5 2.31240 164.721  24
   3   8   5 186.190 231.120  30
   3  -8   5 244.750 340.643  28
  -4  -8  -5 11178.2 1071.80  24
   4  -8   5 9202.00 1000.23  20
   4   8   5 11345.2 1048.94  30
  -5  -8  -5 1041.57 345.239  24
   5  -8   5 1302.76 394.027  20
   5   8   5 899.535 302.247  30
  -6  -8  -5 1264.99 199.799  25
  -6  -8  -5 1191.22 213.589  13
   6  -8   5 1296.02 196.298   9
   6  -8   5 1351.48 184.558   7
  -7  -8  -5 1077.03 203.005  13
  -7  -8  -5 814.350 168.980  25
   7  -8   5 806.283 177.200   9
   7  -8   5 664.871 173.195   7
  -8  -8  -5 39.5836 117.961  13
  -8  -8  -5 172.391 123.565  25
   8  -8   5 30.8955 101.654   9
   8  -8   5-102.573 163.930   7
  -9  -8  -5 1488.53 229.919  13
  -9  -8  -5 1364.42 227.336  25
   9  -8   5 978.530 198.025   9
   9  -8   5 1117.02 179.443   7
 -10  -8  -5 469.411 160.453  25
 -10  -8  -5 640.077 154.608  13
  10  -8   5 716.120 173.017   9
  10  -8   5 373.842 132.397   7
 -11  -8  -5 1588.18 249.421  25
  11  -8   5 1406.40 221.328  22
  11  -8   5 1502.85 224.210   9
  11  -8   5 1290.46 178.283   7
 -12  -8  -5 1220.12 208.783  25
  12  -8   5 1087.63 192.606   9
  12  -8   5 870.002 149.898   7
 -13  -8  -5 114.773 120.730  25
  13  -8   5 81.6703 85.2928   9
  13  -8   5-190.319 116.788   7
  14  -8   5 1805.89 197.114   9
 -14  -8  -5 1890.52 214.405  25
 -15  -8  -5 1950.71 187.842  25
  15  -8   5 1771.42 163.893   9
 -15  -9   5-49.1980 76.9225  25
  15  -9  -5-189.034 75.7673   7
  14  -9  -5 4960.88 290.139   7
 -14  -9   5 4788.57 344.683  25
  13  -9  -5 892.036 161.136   7
  13  -9  -5 1122.41 195.162   8
  13  -9  -5 1159.12 195.189   3
 -13  -9   5 899.368 182.506  25
 -12  -9   5 805.031 203.450  25
  12  -9  -5 366.454 120.205   8
  12  -9  -5 774.515 177.527   3
  12  -9  -5 752.106 152.386   7
  11  -9  -5 10622.0 573.517   3
  11  -9  -5 11078.0 569.731   8
 -11  -9   5 10139.2 605.538  25
 -10  -9   5 112.771 128.213  25
 -10  -9   5 62.2029 89.6374  12
  10  -9  -5 35.4600 119.004   3
   9  -9  -5 4055.53 378.973   3
  -9  -9   5 3672.79 407.284  25
  -8  -9   5 12736.9 657.200  12
   8  -9  -5 11748.7 624.481  17
   8  -9  -5 11582.9 626.360   3
  -8  -9   5 11535.2 685.840  25
   7  -9  -5 5782.19 400.020   6
  -7  -9   5 5868.89 437.911  12
   7  -9  -5 5859.57 440.279  17
   7  -9  -5 5122.21 425.255   3
  -7  -9   5 4879.01 451.773  25
  -6  -9   5-48.5344 128.727  25
  -6  -9   5-27.3971 89.5352  12
   6  -9  -5-19.2520 67.3634   6
   6  -9  -5 25.6286 114.121  17
   6  -9  -5-31.6272 131.608   3
   5  -9  -5 4738.87 359.795   6
  -5  -9   5 5230.15 410.545  12
   5  -9  -5 4195.13 355.717  17
   5  -9  -5 4289.05 361.057   3
  -5  -9   5 4406.23 405.122  25
  -4  -9   5 3320.55 324.409  12
   4  -9  -5 3044.94 598.312  32
  -4  -9   5 3366.74 638.059  31
  -4   9   5 3769.58 595.985  30
  -4  -9   5 3568.48 667.140  29
  -3   9   5 43628.9 1936.88  30
   3  -9  -5 38148.3 2003.87  19
   3  -9  -5 40722.9 2127.64  32
  -3  -9   5 41654.0 2038.72  31
  -3  -9   5 39009.7 2135.50  29
   2  -9  -5 310.986 265.255  32
   2  -9  -5 353.712 262.695  19
  -2  -9   5 541.881 284.716  31
  -2   9   5-52.2249 198.178  30
  -2  -9   5 425.296 293.627  29
  -1  -9   5 20398.1 1345.60  20
   1  -9  -5 18660.5 1381.07  19
   1  -9  -5 20539.2 1467.79  32
  -1  -9   5 22927.6 1444.26  31
  -1   9   5 21799.6 1335.05  30
  -1  -9   5 21855.1 1562.26  29
   0  -9  -5 1732.07 448.909  24
   0  -9  -5 1980.76 470.737  32
   0  -9   5 1702.44 417.878  20
   0  -9  -5 1539.16 405.539  19
   0   9   5 1743.89 386.697  30
   0  -9   5 1780.82 445.010  29
  -1  -9  -5-56.2114 200.915  24
   1  -9   5 130.472 182.168  20
  -1  -9  -5 386.073 238.168  19
   1   9   5 31.1846 192.446  30
  -1  -9  -5 155.816 201.582  32
   1  -9   5 238.177 206.428  29
  -2  -9  -5 628.256 262.174  24
   2  -9   5 763.608 286.185  20
  -2  -9  -5 657.686 311.866  19
  -2  -9  -5 746.542 362.210  32
   2   9   5 323.675 206.692  30
  -3  -9  -5 7304.24 887.366  24
   3  -9   5 5963.00 824.665  20
  -3  -9  -5 6687.41 868.475  19
   3   9   5 5525.86 723.241  30
  -3  -9  -5 6508.43 827.658  32
  -4  -9  -5 39296.9 1149.70  13
   4  -9   5 39416.5 996.400   7
   5  -9   5 12207.1 563.778   9
  -5  -9  -5 12279.3 664.211  13
   5  -9   5 12281.6 593.767   7
  -6  -9  -5 3861.66 374.678  13
   6  -9   5 4011.50 332.193   9
   6  -9   5 4129.54 349.573   7
   7  -9   5 7489.07 466.237   9
   7  -9   5 7037.05 459.762   7
  -7  -9  -5 7820.22 532.080  13
  -7  -9  -5 8699.46 530.051  25
  -8  -9  -5 3709.40 365.227  13
   8  -9   5 3460.00 329.870   9
   8  -9   5 3061.67 303.956   7
  -8  -9  -5 3803.83 360.593  25
  -9  -9  -5 1035.10 199.932  13
  -9  -9  -5 737.905 180.178  25
   9  -9   5 691.204 163.462   9
   9  -9   5 512.135 120.609   7
 -10  -9  -5 1312.44 205.390  13
 -10  -9  -5 1216.73 211.662  25
  10  -9   5 1108.44 207.861  22
  10  -9   5 1004.06 195.257   9
  10  -9   5 713.515 127.071   7
 -11  -9  -5 300.188 124.410  25
  11  -9   5 231.879 118.903  22
  11  -9   5 145.924 108.241   9
  11  -9   5 39.4748 124.981   7
 -11  -9  -5 169.945 94.5825  13
  12  -9   5 2580.62 258.298   9
  12  -9   5 2217.59 236.931   7
 -12  -9  -5 2554.44 281.161  25
  13  -9   5 1812.85 206.161   9
  13  -9   5 1755.76 198.044   7
 -13  -9  -5 1759.59 219.363  25
 -14  -9  -5-29.3040 78.8447  25
  14  -9   5-31.6928 63.8693   9
 -15  -9  -5 1655.63 154.315  25
 -14 -10   5 1282.93 170.826  25
  14 -10  -5 4237.67 265.480   8
 -13 -10   5-26.7619 94.1458  25
  13 -10  -5 89.8626 90.1024   3
 -12 -10   5 7305.22 465.717  25
  12 -10  -5 7595.34 441.079   3
  12 -10  -5 8072.71 448.378   8
 -11 -10   5 4166.12 324.885  12
  11 -10  -5 3989.06 349.808   3
  11 -10  -5 4359.55 344.239   8
 -11 -10   5 4282.41 384.318  25
 -10 -10   5 206.528 156.898  25
 -10 -10   5 74.2707 99.9100  12
  10 -10  -5 236.887 144.588   3
  -9 -10   5 20524.4 875.498  25
  -9 -10   5 21958.3 834.928  12
   9 -10  -5 22133.9 865.529  17
   9 -10  -5 19096.4 791.621   3
  -8 -10   5 151.112 110.676  25
  -8 -10   5 271.948 138.715  12
   8 -10  -5 222.490 133.973   3
   8 -10  -5 446.310 168.362  17
  -7 -10   5 599.046 180.699  25
  -7 -10   5 678.193 159.665  12
   7 -10  -5 619.174 141.556   6
   7 -10  -5 581.634 154.701  17
   7 -10  -5 570.519 161.702   3
  -6 -10   5 2116.66 302.286  25
  -6 -10   5 1753.15 254.187  12
   6 -10  -5 1602.35 218.584   6
   6 -10  -5 1676.02 245.825  17
   6 -10  -5 1542.06 236.795   3
   5 -10  -5 4047.64 350.922   6
  -5 -10   5 4418.76 398.061  12
   5 -10  -5 4317.88 377.254  17
   5 -10  -5 4295.07 386.689   3
   4 -10  -5 3416.65 322.648   6
  -4 -10   5 4002.77 379.086  12
   4 -10  -5 3561.96 341.016  17
   4 -10  -5 3569.68 327.963   3
   3 -10  -5 31120.8 961.695   6
  -3 -10   5 33779.8 1050.16  12
   3 -10  -5 33197.0 1021.61  17
  -2 -10   5 495.299 149.284  12
   2 -10  -5 559.720 132.796   6
   2 -10  -5 814.823 174.006  17
  -2 -10   5 893.438 362.389  31
  -1 -10   5 102.663 84.7524  12
   1 -10  -5 72.1657 79.1171   6
   0 -10  -5 8829.83 983.338  24
   0 -10   5 9061.22 972.379  20
   1 -10   5 2588.40 283.244  22
   1 -10   5 2525.10 290.280   5
   1 -10   5 1984.38 467.481  20
  -1 -10  -5 2726.35 285.017  13
   2 -10   5 10044.6 559.973  22
   2 -10   5 9605.07 557.892   5
   2 -10   5 8596.58 469.729   7
  -2 -10  -5 9898.43 562.573  13
  -3 -10  -5 152.593 83.5955  13
   3 -10   5 343.060 136.176  22
   3 -10   5 419.171 167.743   7
   4 -10   5 35258.4 1081.66  22
  -4 -10  -5 34418.1 1106.84  13
   4 -10   5 33873.8 955.832   7
   5 -10   5 50240.6 1303.80  22
  -5 -10  -5 49655.1 1334.98  13
   6 -10   5 14601.0 718.245  22
   6 -10   5 14857.9 625.851   9
   6 -10   5 13591.2 642.940   7
  -6 -10  -5 13732.4 718.844  13
  -7 -10  -5 505.552 174.754  13
   7 -10   5 712.623 204.796  22
   7 -10   5 474.821 138.771   9
   7 -10   5 593.100 178.148   7
   8 -10   5 31137.3 1037.37  22
  -8 -10  -5 36237.7 1048.92  25
   8 -10   5 36347.4 998.381   9
   8 -10   5 31856.3 977.951   7
  -8 -10  -5 35033.3 1092.23  13
   9 -10   5 3124.36 317.419   7
   9 -10   5 2536.63 303.732  22
   9 -10   5 3161.90 291.302   9
  -9 -10  -5 2881.87 318.669  13
  -9 -10  -5 2736.34 297.496  25
  10 -10   5 8747.50 522.669  22
  10 -10   5 9630.81 492.642   9
  10 -10   5 9430.99 515.273   7
 -10 -10  -5 10125.7 541.383  13
 -10 -10  -5 9641.11 531.236  25
 -11 -10  -5 148.388 104.194  13
 -11 -10  -5 220.120 126.230  25
  11 -10   5 179.240 105.327  22
  11 -10   5 174.332 101.432   9
  11 -10   5 464.192 174.769   7
  12 -10   5 10822.4 461.255   9
  12 -10   5 10881.3 473.542   7
 -12 -10  -5 10742.1 504.411  25
 -13 -10  -5 2863.22 246.152  25
  13 -10   5 3587.16 259.023   7
 -14 -10  -5-75.0424 60.9486  25
  14 -11  -5 6575.65 281.364   8
 -14 -11   5 3006.49 214.477  25
 -13 -11   5 43.3272 54.0065  13
 -13 -11   5 18.9509 83.6975  25
 -12 -11   5 1396.57 196.976  25
  12 -11  -5 1240.07 183.957   3
  12 -11  -5 1396.26 178.127   8
 -11 -11   5 1849.50 210.234  12
  11 -11  -5 1864.28 247.222   3
  11 -11  -5 1700.35 212.190   8
 -11 -11   5 2024.78 256.160  25
 -10 -11   5 25.2622 101.471  25
 -10 -11   5 120.688 94.5927  12
  10 -11  -5-93.9509 119.827   3
  -9 -11   5 1538.19 253.061  25
  -9 -11   5 1440.17 233.211  12
   9 -11  -5 1080.45 209.619   3
  -8 -11   5 8620.93 535.503  12
   8 -11  -5 8356.20 537.077  17
   8 -11  -5 7359.35 488.976   3
  -8 -11   5 8294.82 549.271  25
   7 -11  -5 9831.82 520.656   6
  -7 -11   5 9885.05 576.910  12
   7 -11  -5 8941.40 542.636  17
   7 -11  -5 9290.70 544.506   3
  -7 -11   5 9623.70 596.313  25
  -6 -11   5 302.158 129.216  12
   6 -11  -5 398.721 142.703   6
   6 -11  -5 310.026 107.579  17
   6 -11  -5 461.744 151.088   3
   5 -11  -5 2936.89 299.827   6
   5 -11  -5 2967.93 319.695  17
   5 -11  -5 3092.79 317.510   3
  -5 -11   5 2780.29 319.365  12
   4 -11  -5 8181.27 501.817   6
  -4 -11   5 8909.09 557.132  12
   4 -11  -5 9024.37 551.353  17
   4 -11  -5 8156.70 504.555   3
   3 -11  -5 7066.28 474.214   6
  -3 -11   5 7472.94 514.340  12
   3 -11  -5 7841.00 512.848  17
   2 -11  -5 3570.13 339.967   6
  -2 -11   5 3156.59 344.666  12
   2 -11  -5 3284.51 334.473  17
   1 -11  -5 2297.99 280.723   6
  -1 -11   5 2193.89 277.909  12
  -1 -11   5 2435.26 265.711  22
   1 -11  -5 2731.64 313.329  17
   0 -11  -5 0.52107 79.7889  13
   0 -11   5 61.5151 92.2020  12
   0 -11   5 2.82021 91.2835  22
   0 -11  -5-30.8762 126.507   6
   0 -11  -5-40.9298 117.670  17
   1 -11   5 20979.4 840.610  12
   1 -11   5 22950.3 843.179  22
   1 -11   5 21861.0 789.129  17
  -1 -11  -5 22239.4 829.790  13
  -2 -11  -5-106.586 133.974  13
   2 -11   5 4.92322 102.616  22
   3 -11   5 5580.73 407.761   7
   3 -11   5 5320.03 427.626  22
  -3 -11  -5 4935.15 417.981  13
   4 -11   5 15625.8 735.524  22
  -4 -11  -5 15187.0 736.371  13
   4 -11   5 14832.1 644.223   7
   5 -11   5 4636.65 409.602  22
  -5 -11  -5 5360.30 447.104  13
  -6 -11  -5 1699.11 274.068  13
   6 -11   5 1483.80 256.314  22
   7 -11   5 5506.02 442.071  22
  -7 -11  -5 6019.22 477.306  13
  -8 -11  -5 9262.51 573.748  13
   8 -11   5 8708.88 548.975  22
   9 -11   5 6030.86 432.798   7
  -9 -11  -5 5250.54 403.777  13
 -10 -11  -5 480.894 131.392  25
  10 -11   5 225.188 123.758  22
 -10 -11  -5 349.280 127.209  13
 -11 -11  -5 387.227 120.148  25
  11 -11   5 600.044 150.955  22
 -11 -11  -5 421.241 110.589  13
 -12 -11  -5 1018.09 153.126  25
  12 -11   5 2420.11 252.177   7
 -13 -11  -5 47.8786 52.4628  25
  13 -11   5 884.377 143.561   7
 -13 -12   5 729.557 110.752  25
  13 -12  -5 3408.22 226.971   8
 -12 -12   5 283.783 100.391  25
  12 -12  -5 837.364 152.460   8
 -11 -12   5 1058.33 173.037  25
  11 -12  -5 944.645 165.149   8
 -10 -12   5 1456.19 205.641  25
 -10 -12   5 1218.83 188.401  12
  10 -12  -5 1527.14 200.895   8
  10 -12  -5 1280.19 201.782   3
  -9 -12   5 1437.22 211.836  25
  -9 -12   5 1265.87 202.414  12
   9 -12  -5 1361.65 211.891   3
  -8 -12   5 2244.02 280.787  12
   8 -12  -5 2691.80 319.590  17
   8 -12  -5 2193.09 270.348   3
  -7 -12   5 72.6861 110.664  12
   7 -12  -5 87.0641 91.1972   6
   7 -12  -5 26.0192 121.921  17
   7 -12  -5 230.225 122.266   3
  -6 -12   5 934.879 207.645  12
   6 -12  -5 1266.03 201.044   6
   6 -12  -5 1138.77 218.727  17
   6 -12  -5 1126.82 211.667   3
  -5 -12   5-106.738 158.435  12
   5 -12  -5 140.824 108.183   6
   5 -12  -5-116.400 141.079  17
   5 -12  -5-156.380 123.750   3
  -4 -12   5 626.856 182.314  12
   4 -12  -5 671.765 166.088   6
   4 -12  -5 700.957 175.443  17
   4 -12  -5 715.119 163.542   3
   3 -12  -5 6621.00 465.570   6
  -3 -12   5 6844.39 492.639  12
   3 -12  -5 7867.26 523.134  17
  -2 -12   5 14399.4 707.832  12
   2 -12  -5 15764.3 731.991  17
   2 -12  -5 14832.5 700.289   6
  -1 -12   5 404.078 147.817  12
  -1 -12   5 422.536 126.572  22
   1 -12  -5 298.719 111.464   6
   1 -12  -5 616.360 148.416  17
   0 -12  -5 8265.69 546.699   6
   0 -12   5 7490.29 512.212  12
   0 -12  -5 8505.03 539.231  17
   0 -12   5 7905.96 493.014  17
   0 -12   5 7575.10 483.151  22
   0 -12  -5 8129.77 492.973  13
  -1 -12  -5 8751.61 564.976   6
   1 -12   5 8450.25 541.175  12
   1 -12   5 8517.84 527.172  22
   1 -12   5 7922.55 497.049  17
  -1 -12  -5 9203.25 540.952  13
  -2 -12  -5 648.051 158.808  13
   2 -12   5 744.807 169.535  12
   2 -12   5 737.914 176.181  22
   2 -12   5 872.022 174.003  17
  -3 -12  -5 1038.38 209.566  13
   3 -12   5 755.782 176.470  12
   3 -12   5 905.958 181.726  22
  -4 -12  -5 8385.54 550.583  13
   4 -12   5 7901.64 525.027  22
   4 -12   5 8044.30 517.706   7
  -5 -12  -5 682.183 186.957  13
   5 -12   5 777.311 207.063  22
  -6 -12  -5-32.5912 116.305  13
   6 -12   5-5.42694 130.015  22
  -6 -12  -5-40.2419 106.889   6
   7 -12   5 3170.74 338.497  22
  -7 -12  -5 3482.11 365.572  13
  -8 -12  -5 1306.73 230.744  13
   8 -12   5 959.443 203.200  22
   9 -12   5 3031.68 306.132  22
  -9 -12  -5 2658.12 290.804  13
  10 -12   5 1072.17 184.599  22
 -10 -12  -5 801.080 156.028  13
  11 -12   5 5423.64 337.834  22
 -11 -12  -5 6114.42 342.470  13
  12 -12   5 2222.65 220.324   7
 -12 -12  -5 605.584 100.373  13
  12 -13  -5 4769.44 261.708   8
 -12 -13   5 2945.68 208.143  13
 -11 -13   5 3636.97 262.373  17
  11 -13  -5 4867.27 298.549   8
 -10 -13   5 2915.49 251.768  12
  10 -13  -5 2746.87 246.561   8
  -9 -13   5-56.5229 105.934  12
   9 -13  -5 135.650 112.517   3
   9 -13  -5-199.480 142.834   8
  -8 -13   5 365.841 144.144  12
   8 -13  -5 320.788 128.139   3
  -7 -13   5 5.20401 116.675  12
   7 -13  -5 0.34698 136.156  17
   7 -13  -5-90.8984 104.972   3
  -6 -13   5-152.898 163.972  12
   6 -13  -5-66.6068 93.4117   6
   6 -13  -5-206.846 161.494  17
   6 -13  -5-82.1513 112.937   3
  -5 -13   5 95.9002 128.634  12
   5 -13  -5-116.500 121.724   6
   5 -13  -5-102.047 179.788  17
   5 -13  -5 7.53180 97.9702   3
  -4 -13   5-23.9910 131.954  12
   4 -13  -5-0.53685 110.842   6
   4 -13  -5-93.2808 154.380  17
   3 -13  -5 4028.98 367.964   6
  -3 -13   5 3885.19 378.135  12
   3 -13  -5 4898.33 410.714  17
  -2 -13   5 662.210 171.997  12
   2 -13  -5 987.841 200.233   6
   2 -13  -5 1041.93 199.044  17
  -2 -13   5 1106.93 209.452  17
  -1 -13   5 779.974 188.336  12
  -1 -13   5 782.536 154.773  22
   1 -13  -5 583.170 164.803   6
   1 -13  -5 743.122 164.163  17
  -1 -13   5 582.783 152.771  17
   0 -13   5 999.159 210.159  12
   0 -13   5 1262.69 208.263  22
   0 -13  -5 753.855 174.880   6
   0 -13  -5 870.348 182.698  17
   0 -13   5 891.344 176.474  17
   0 -13  -5 1166.63 191.221  13
   1 -13   5-37.6372 128.288  12
   1 -13   5-188.244 131.557  22
  -1 -13  -5-233.681 180.024   6
   1 -13   5-67.5708 112.376  17
  -1 -13  -5-93.7841 118.684  13
  -2 -13  -5 3473.51 357.209   6
   2 -13   5 3418.55 352.281  12
   2 -13   5 3052.83 323.594  22
   2 -13   5 3303.62 321.928  17
  -2 -13  -5 3389.20 346.985  13
  -3 -13  -5 5764.61 461.359   6
   3 -13   5 5883.77 440.678  12
   3 -13   5 5691.20 442.959  22
  -3 -13  -5 5621.02 442.397  13
  -4 -13  -5 1382.17 241.994  13
   4 -13   5 1224.62 229.574  22
  -4 -13  -5 1327.12 221.036   6
  -5 -13  -5 1548.97 247.233  13
   5 -13   5 1649.38 253.076  22
  -5 -13  -5 1560.45 230.257   6
  -6 -13  -5 7559.50 476.619   6
   6 -13   5 7100.15 492.202  22
  -6 -13  -5 7189.18 505.850  13
  -7 -13  -5 1430.70 240.556  13
   7 -13   5 1474.28 246.501  22
  -8 -13  -5 300.833 132.952  13
   8 -13   5 474.777 151.544  22
   9 -13   5-128.453 117.783  22
  -9 -13  -5 84.9415 100.268  13
  10 -13   5 8661.54 429.167  22
 -10 -13  -5 9181.19 436.626  13
  11 -13   5 179.469 73.3424  22
 -11 -13  -5 166.956 70.5663  13
 -11 -14   5 233.894 85.0424  13
  11 -14  -5 938.645 136.300   8
 -10 -14   5 6441.52 345.240  17
  10 -14  -5 7436.55 361.199   8
  -9 -14   5 2809.01 251.089  12
  -9 -14   5 3153.57 270.106  17
   9 -14  -5 2527.78 237.944   8
  -8 -14   5-66.0590 99.8997  12
  -8 -14   5-17.9555 110.100  17
   8 -14  -5-144.238 149.854   8
  -7 -14   5 4544.51 365.410  12
   7 -14  -5 5145.77 395.090  17
  -7 -14   5 4421.09 356.208  17
  -6 -14   5 817.352 196.175  12
   6 -14  -5 928.191 166.332   6
   6 -14  -5 654.175 166.497  17
  -6 -14   5 821.313 192.210  17
   5 -14  -5 1660.76 224.089   6
  -5 -14   5 1816.97 264.422  12
   5 -14  -5 1948.11 252.569  17
  -5 -14   5 1680.43 248.527  17
  -4 -14   5 1238.70 217.950  12
   4 -14  -5 1060.84 189.631   6
   4 -14  -5 1055.97 189.640  17
  -4 -14   5 955.608 203.608  17
  -3 -14   5 1378.69 237.098  12
   3 -14  -5 1622.27 233.340   6
   3 -14  -5 1736.08 247.802  17
  -3 -14   5 1336.78 231.521  17
  -2 -14   5 1427.52 242.301  12
   2 -14  -5 1430.86 221.973   6
   2 -14  -5 1278.36 213.936  17
  -2 -14   5 1290.36 223.593  17
  -1 -14   5 196.131 145.309  12
  -1 -14   5 229.925 110.265  22
   1 -14  -5 122.409 118.646   6
   1 -14  -5 90.0886 122.028  17
  -1 -14   5-66.1166 125.028  17
   0 -14   5 345.367 138.750  12
   0 -14   5 328.018 124.075  22
   0 -14  -5 358.483 149.468   6
   0 -14  -5 209.621 102.010  17
   0 -14   5 319.372 141.254  17
   1 -14   5 1149.13 210.975  12
   1 -14   5 1033.51 198.396  22
  -1 -14  -5 1131.38 223.622   6
   1 -14   5 1005.07 191.689  17
  -1 -14  -5 993.785 184.440  13
  -2 -14  -5 7789.92 523.040   6
   2 -14   5 7213.36 477.516  12
   2 -14   5 7578.96 482.758  22
   2 -14   5 7552.01 461.695  17
  -2 -14  -5 7561.84 481.216  13
  -3 -14  -5 687.356 170.366  13
   3 -14   5 626.522 158.210  22
  -3 -14  -5 1026.40 212.633   6
  -4 -14  -5 1416.02 230.106  13
   4 -14   5 1323.40 210.898  22
  -4 -14  -5 1836.31 259.719   6
  -5 -14  -5 6332.11 439.667   6
   5 -14   5 6937.03 469.393  22
  -5 -14  -5 6803.38 467.084  13
  -6 -14  -5 57.4397 118.391  13
   6 -14   5 244.913 140.794  22
  -6 -14  -5 170.336 103.981   6
   7 -14   5 636.889 153.442  22
  -7 -14  -5 999.152 204.819  13
   8 -14   5-101.644 105.771  22
  -8 -14  -5 34.8119 90.0634  13
   9 -14   5 17.0244 78.1440  22
  -9 -14  -5-7.21391 78.0721  13
 -10 -14  -5 1520.74 168.956  13
  10 -14   5 1316.64 153.905  22
 -10 -15   5 39.2782 56.8340  13
  -9 -15   5 5190.76 302.236  17
   9 -15  -5 5251.50 284.193   8
  -9 -15   5 5117.13 309.074  13
[truncated: 903,618 more chars]
