# Supplementary material for: The crystal structures of three clozapinium salts: different mol­ecular configurations, and supra­molecular assembly in one, two and three dimensions
Source: Acta Crystallogr E Crystallogr Commun. 2015 Mar 25;71(Pt 4):406–13. doi: 10.1107/S205698901500554X (PMC4438793; doi:10.1107/S205698901500554X)
Supplement: Supplementary file 2 [file e-71-00406-Isup2.hkl]

# Compound (I)
# h,k,l, Fc-squared, Fo-squared, sigma(Fo-squared), status flag
#
data_I
_shelx_title ' HSY697cg'
_shelx_refln_list_code          4
_shelx_F_calc_maximum      198.76
_exptl_crystal_F_000      1288.00
_reflns_d_resolution_high  0.8137

loop_
 _space_group_symop_operation_xyz
 'x, y, z'
 '-x, y+1/2, -z+1/2'
 '-x, -y, -z'
 'x, -y-1/2, z-1/2'

_cell_length_a    15.3593
_cell_length_b    15.7685
_cell_length_c    11.8679
_cell_angle_alpha  90.000
_cell_angle_beta   91.810
_cell_angle_gamma  90.000

_shelx_F_squared_multiplier     1.000

loop_
 _refln_index_h
 _refln_index_k
 _refln_index_l
 _refln_F_squared_calc
 _refln_F_squared_meas
 _refln_F_squared_sigma
 _refln_observed_status
   2   0   0      11034.17      11010.36        98.58 o
   3   0   0      12202.68      12261.73       125.77 o
   4   0   0      36739.38      34618.63       242.71 o
   5   0   0        757.10        764.22        26.61 o
   6   0   0       1835.30       2081.99        67.38 o
   7   0   0        223.65        189.24        16.29 o
   8   0   0       5009.18       5169.20        88.22 o
   9   0   0        420.04        439.87        18.65 o
  10   0   0        356.31        314.55        19.66 o
  11   0   0        446.06        455.76        24.85 o
  12   0   0       1042.49       1207.49        38.24 o
  13   0   0         16.11          6.16         4.37 o
  14   0   0        446.47        392.52        22.24 o
  15   0   0         10.55         -1.84         4.93 o
  16   0   0        332.99        295.88        18.19 o
  17   0   0        222.25        184.33        14.09 o
  18   0   0         96.41        123.16         9.61 o
   1   1   0       2752.35       2581.90        46.85 o
   2   1   0          8.00         70.32         6.37 o
   3   1   0       2618.41       2495.50        39.92 o
   4   1   0      24128.20      21556.00       443.53 o
   5   1   0        184.59        172.44         7.62 o
   6   1   0       2480.20       2469.66        43.96 o
   7   1   0       2450.58       3052.39        36.58 o
   8   1   0       1010.75        976.85        24.72 o
   9   1   0        200.10        230.55        12.03 o
  10   1   0          8.20          1.52         3.59 o
  11   1   0        243.09        239.54        15.96 o
  12   1   0          2.28          1.73         1.84 o
  13   1   0        175.93        171.31         8.52 o
  14   1   0        109.60        107.88         7.50 o
  15   1   0          8.97          2.70         3.16 o
  16   1   0          6.04          2.32         2.96 o
  17   1   0         49.61         49.67         3.68 o
  18   1   0         93.01        108.98         6.40 o
   0   2   0       4386.01       4648.32        35.48 o
   1   2   0         12.91         40.47         3.24 o
   2   2   0       3048.63       3098.18        20.59 o
   3   2   0       2365.61       2282.13        41.69 o
   4   2   0      39505.86      36972.74       637.89 o
   5   2   0      16151.17      15904.71       307.73 o
   6   2   0       1253.38       1379.92        28.02 o
   7   2   0          7.96          3.19         2.76 o
   8   2   0          0.74          0.83         5.40 o
   9   2   0        390.56        456.87        17.36 o
  10   2   0        729.93        645.91        29.22 o
  11   2   0          6.12          3.97         4.89 o
  12   2   0          7.61          6.80         2.61 o
  13   2   0        171.48        152.34         8.09 o
  14   2   0         11.78          1.11         2.43 o
  15   2   0          5.76         17.72         3.27 o
  16   2   0          8.76         14.17         2.83 o
  17   2   0          0.54          1.39         1.83 o
  18   2   0         68.61         52.49         3.54 o
   1   3   0      12997.75      12830.14       115.90 o
   2   3   0       4580.05       4975.44        23.10 o
   3   3   0      18223.07      17302.51       104.18 o
   4   3   0      29630.10      29979.41       106.30 o
   5   3   0      16084.55      16427.76        82.87 o
   6   3   0         62.96         30.87         3.91 o
   7   3   0       2082.72       2006.50        35.72 o
   8   3   0       3199.32       3753.46        67.79 o
   9   3   0         58.57         53.53         8.67 o
  10   3   0        240.88        216.42        14.86 o
  11   3   0         72.31         72.62         9.07 o
  12   3   0        117.44        100.06         5.73 o
  13   3   0         10.05         14.96         3.22 o
  14   3   0          0.36         -2.32         2.55 o
  15   3   0        185.61        174.92         8.90 o
  16   3   0         36.50         32.75         2.89 o
  17   3   0         62.34         68.62         4.48 o
  18   3   0         25.04         35.85         2.95 o
   0   4   0       1022.67       1271.49        20.36 o
   1   4   0       1258.10       1379.98        17.80 o
   2   4   0       7748.91       7286.80        33.99 o
   3   4   0       1182.09       1216.50        12.07 o
   4   4   0       5727.41       6166.48        63.36 o
   5   4   0       4332.40       5473.69        48.60 o
   6   4   0          1.04          7.04         2.56 o
   7   4   0       5061.48       5200.11        58.97 o
   8   4   0       5809.93       5924.21       128.41 o
   9   4   0        882.32       1012.38        30.30 o
  10   4   0        148.26        123.20        11.21 o
  11   4   0        362.65        323.61        12.98 o
  12   4   0        181.13        159.36         7.19 o
  13   4   0          7.97          7.81         2.46 o
  14   4   0          5.01          2.34         2.44 o
  15   4   0        113.99         98.41         4.83 o
  16   4   0         33.79         52.53         3.41 o
  17   4   0          3.45          1.57         1.60 o
  18   4   0         28.63         35.66         3.52 o
   1   5   0       1030.72       1087.38        13.91 o
   2   5   0       1480.47       1397.60        15.77 o
   3   5   0       4606.79       4580.70        39.84 o
   4   5   0        288.10        300.38         6.48 o
   5   5   0       1580.29       1587.31        18.55 o
   6   5   0        369.69        345.45        11.25 o
   7   5   0       1568.90       1757.69        30.72 o
   8   5   0       2912.44       2946.44        40.04 o
   9   5   0       5542.75       5695.37       122.42 o
  10   5   0         90.74         86.73         9.90 o
  11   5   0        555.97        541.44        15.44 o
  12   5   0         42.09         46.21         4.67 o
  13   5   0        373.34        397.13        12.67 o
  14   5   0          5.07          6.09         2.09 o
  15   5   0         91.27         92.35         5.19 o
  16   5   0        188.48        164.84        14.88 o
  17   5   0         32.44         28.31         3.06 o
  18   5   0          4.18          9.64         2.81 o
   0   6   0        314.95        397.06        11.19 o
   1   6   0         81.30         89.19         3.92 o
   2   6   0       5518.26       5807.16        75.32 o
   3   6   0        469.44        593.83        12.20 o
   4   6   0       2777.92       3194.48        49.05 o
   5   6   0        286.03        294.39        12.51 o
   6   6   0        634.18        622.00        24.62 o
   7   6   0       2348.53       2580.87        44.89 o
   8   6   0       1731.59       1770.54        47.26 o
   9   6   0        715.97        807.68        29.04 o
  10   6   0         15.50         12.40         4.76 o
  11   6   0        889.05        758.00        21.76 o
  12   6   0        222.33        289.21        29.71 o
  13   6   0        526.33        555.35        19.25 o
  14   6   0          1.45         -0.93         2.07 o
  15   6   0        126.86         92.50         5.05 o
  16   6   0        197.13        208.36        14.79 o
  17   6   0         48.28         72.45         4.26 o
   1   7   0       1293.83       1480.73        21.47 o
   2   7   0        630.67        732.06        14.29 o
   3   7   0       2106.96       2329.99        28.77 o
   4   7   0          3.83         12.70         2.90 o
   5   7   0        220.99        216.95        11.77 o
   6   7   0         31.92         28.58         4.46 o
   7   7   0        238.02        221.37        14.96 o
   8   7   0       1286.73       1241.87        39.99 o
   9   7   0        529.13        521.02        24.01 o
  10   7   0         33.57         39.10         3.64 o
  11   7   0       1209.40       1187.24        34.07 o
  12   7   0        766.07        831.58        26.38 o
  13   7   0        727.18        656.79        20.77 o
  14   7   0         46.16         61.58         6.99 o
  15   7   0         34.85         69.64         6.77 o
  16   7   0          0.25         -0.16         1.93 o
  17   7   0         21.90         12.28         3.52 o
   0   8   0        230.96        246.61        19.48 o
   1   8   0        291.12        363.41        11.64 o
   2   8   0        810.82        768.48        16.91 o
   3   8   0       3784.89       4184.21        48.24 o
   4   8   0       1289.38       1274.90        27.75 o
   5   8   0        752.76        756.44        25.99 o
   6   8   0        561.83        605.69        24.05 o
   7   8   0        906.96        949.29        31.06 o
   8   8   0         64.59         73.81        10.87 o
   9   8   0         85.61         96.64         5.25 o
  10   8   0        243.52        212.34         9.62 o
  11   8   0       1715.36       1564.66        34.13 o
  12   8   0         41.27         33.89         5.95 o
  13   8   0       1580.31       1660.64        40.95 o
  14   8   0          4.54          2.94         4.88 o
  15   8   0        352.93        348.13        19.99 o
  16   8   0          4.64          3.71         2.54 o
  17   8   0          0.95         -2.08         8.89 o
   1   9   0        219.86        214.71        12.22 o
   2   9   0       3473.59       3553.49        53.91 o
   3   9   0         39.54         47.99         6.79 o
   4   9   0       1723.82       1608.93        46.08 o
   5   9   0         37.63          8.39         5.55 o
   6   9   0        297.47        292.97        17.21 o
   7   9   0        438.37        440.21        31.64 o
   8   9   0        231.92        242.37         7.63 o
   9   9   0          0.84          3.26         2.73 o
  10   9   0        272.60        229.42        10.07 o
  11   9   0          6.25          5.90         2.97 o
  12   9   0        419.94        378.36        15.81 o
  13   9   0        395.47        352.19        14.74 o
  14   9   0          5.09          4.19         3.49 o
  15   9   0          2.35          0.12         2.77 o
  16   9   0         71.78         60.29         4.73 o
   0  10   0       3498.09       3357.97        64.98 o
   1  10   0       1256.58       1417.05        32.99 o
   2  10   0        381.83        368.67        17.00 o
   3  10   0        150.89        143.55        14.15 o
   4  10   0        208.49        224.10        17.79 o
   5  10   0         20.01         28.75        10.95 o
   6  10   0          0.85          7.65         4.56 o
   7  10   0          9.41          2.55         1.65 o
   8  10   0       1271.12       1178.86        25.76 o
   9  10   0        836.25        848.46        16.36 o
  10  10   0          3.64         -2.69         2.69 o
  11  10   0        580.08        575.21        16.01 o
  12  10   0        192.22        177.66         8.44 o
  13  10   0         98.43         90.11         8.09 o
  14  10   0          0.21         -0.86         3.04 o
  15  10   0        475.17        471.42        19.99 o
  16  10   0        140.71        113.61         6.21 o
   1  11   0          9.65          4.92         3.70 o
   2  11   0       1174.12       1187.84        41.91 o
   3  11   0        216.97        230.98        20.22 o
   4  11   0       1833.74       1769.53        57.66 o
   5  11   0        530.75        452.66        11.50 o
   6  11   0         56.21         53.01         4.43 o
   7  11   0        760.93        740.80        13.45 o
   8  11   0         16.31          8.42         3.77 o
   9  11   0        169.85        161.89         8.29 o
  10  11   0         21.35         23.29         3.75 o
  11  11   0         22.56         33.92         4.12 o
  12  11   0         11.57         17.99         4.54 o
  13  11   0        160.14        156.76        11.22 o
  14  11   0        109.81        113.70        12.23 o
  15  11   0         24.30         14.49         6.99 o
   0  12   0        520.04        457.80        15.53 o
   1  12   0        716.23        690.98        13.47 o
   2  12   0         72.25         59.23         3.87 o
   3  12   0        206.44        181.12         6.02 o
   4  12   0        105.56         84.93         5.57 o
   5  12   0        985.05        953.38        15.41 o
   6  12   0        772.96        678.77        14.55 o
   7  12   0          2.89          1.37         3.65 o
   8  12   0          3.50         -1.14         1.95 o
   9  12   0        115.24        105.63         6.83 o
  10  12   0        282.26        263.44        10.14 o
  11  12   0         89.20         72.85         5.36 o
  12  12   0          0.46         -2.63         2.63 o
  13  12   0         16.38         20.13         3.20 o
  14  12   0         12.42          9.22        13.83 o
   1  13   0        887.83        833.47        16.26 o
   2  13   0        108.22         96.08         5.10 o
   3  13   0        170.64        167.48         7.48 o
   4  13   0        329.40        301.08         8.78 o
   5  13   0        349.03        363.71         9.58 o
   6  13   0          6.46          4.13         1.81 o
   7  13   0        576.33        522.34        10.45 o
   8  13   0         11.34         10.83         4.07 o
   9  13   0        253.40        237.99         9.56 o
  10  13   0        414.64        410.48        22.46 o
  11  13   0          0.54         -0.19         6.56 o
  12  13   0         14.99          3.58         9.38 o
  13  13   0          0.05         -0.03         1.59 o
   0  14   0         80.42         81.54         7.54 o
   1  14   0          4.79         -0.02         2.39 o
   2  14   0        232.27        241.04         8.01 o
   3  14   0          0.60         -0.53         2.11 o
   4  14   0          5.36          9.27         2.29 o
   5  14   0         10.26         12.30         2.50 o
   6  14   0         74.78         79.18         4.77 o
   7  14   0          9.94          7.52         2.30 o
   8  14   0          6.84          0.83         2.77 o
   9  14   0         52.24         61.78         6.85 o
  10  14   0        162.19        195.41         9.78 o
  11  14   0         68.15         80.95        18.84 o
  12  14   0         65.58        109.52        34.40 o
   1  15   0         14.97         19.67         3.96 o
   2  15   0        208.47        198.19         8.06 o
   3  15   0          1.85          1.87         2.39 o
   4  15   0        369.92        362.80         9.61 o
   5  15   0         32.34         35.06         3.25 o
   6  15   0        196.99        218.53         8.10 o
   7  15   0         26.97         19.32         2.91 o
   8  15   0          3.82          7.83         3.01 o
   9  15   0          3.19          6.07         2.45 o
  10  15   0         73.76        115.90        58.33 o
  11  15   0         22.95         65.97        37.38 o
   0  16   0        600.20        593.83        27.55 o
   1  16   0          2.00          1.28         3.82 o
   2  16   0          0.20         -3.20         3.43 o
   3  16   0         12.60          4.02         2.65 o
   4  16   0          9.48          6.44         2.33 o
   5  16   0        111.55        103.44         5.51 o
   6  16   0         61.26         61.45         4.26 o
   7  16   0         77.59         80.11         6.58 o
   8  16   0        178.38        189.24         8.99 o
   9  16   0        103.78        152.48        38.40 o
  10  16   0        165.45        158.30        10.01 o
   1  17   0         91.31         97.06         7.68 o
   2  17   0         21.83         17.51         4.05 o
   3  17   0          5.71          2.55         2.22 o
   4  17   0         82.49         84.56         6.35 o
   5  17   0         14.25         11.78         2.44 o
   6  17   0        114.84        110.88         5.57 o
   7  17   0         31.09         33.50         3.84 o
   8  17   0         90.32        112.29         5.94 o
   9  17   0        384.18        386.82        14.28 o
   0  18   0         14.29         15.57         5.37 o
   1  18   0         24.66         32.04         3.41 o
   2  18   0         80.81         95.37         5.22 o
   3  18   0          1.95         -1.07         2.73 o
   4  18   0          1.54          2.42         1.60 o
   5  18   0         29.49         39.19         3.07 o
   6  18   0         11.57          4.78         1.75 o
   1  19   0          9.71          8.13         2.33 o
   2  19   0         13.47         18.03         2.33 o
   3  19   0          0.03         -3.10         3.10 o
 -18   1   1         10.29          2.48         1.25 o
 -17   1   1         22.84         35.52         4.67 o
 -16   1   1         21.05         36.33         5.30 o
 -15   1   1        104.78        106.81         9.20 o
 -14   1   1         29.19         25.04         3.78 o
 -13   1   1        128.45        100.96         6.81 o
 -12   1   1        440.57        473.42        10.90 o
 -11   1   1        764.05        632.62        22.71 o
 -10   1   1        381.94        311.44        13.88 o
  -9   1   1        539.23        524.40        16.91 o
  -8   1   1        848.24        769.21        21.06 o
  -7   1   1       3458.82       3745.01        58.79 o
  -6   1   1        808.63        823.08        16.86 o
  -5   1   1        135.47        147.15         6.85 o
  -4   1   1       5246.62       5010.58        80.83 o
  -3   1   1      11727.53      11237.88        65.18 o
  -2   1   1        729.72        702.18        12.63 o
  -1   1   1       2515.49       2811.42        33.31 o
   0   1   1       8120.08       8025.92        59.82 o
   1   1   1       1389.49       1424.63        10.74 o
   2   1   1       1359.26       1501.71        13.91 o
   3   1   1       5934.69       5488.09        65.23 o
   4   1   1      22947.20      23177.73       145.83 o
   5   1   1        738.83        737.48        22.85 o
   6   1   1       2509.67       2364.86        84.75 o
   7   1   1       1448.15       1508.16        45.56 o
   8   1   1        908.82       1058.20        25.39 o
   9   1   1        392.75        396.51        14.66 o
  10   1   1          5.28         12.05         5.18 o
  11   1   1          1.32          7.14         4.98 o
  12   1   1        177.10        175.48         8.61 o
  13   1   1        248.75        231.10         9.73 o
  14   1   1        155.98        171.15         8.49 o
  15   1   1         10.13          4.87         2.45 o
  16   1   1          3.91          1.14         2.19 o
  17   1   1         27.33         50.22         5.16 o
  18   1   1         18.24         39.75         4.01 o
 -18   2   1        401.71        431.24         9.70 o
 -17   2   1        337.00        363.57         8.94 o
 -16   2   1         29.15         28.17         3.79 o
 -15   2   1          0.51          5.73         2.89 o
 -14   2   1        133.94        128.92         7.55 o
 -13   2   1        288.26        291.59         9.67 o
 -12   2   1        176.49        182.02         6.63 o
 -11   2   1          0.99          3.97         3.25 o
 -10   2   1       1150.52       1023.08        27.83 o
  -9   2   1        114.99        100.55         9.16 o
  -8   2   1        581.79        477.54        21.29 o
  -7   2   1       3916.46       3842.69        74.75 o
  -6   2   1       4695.24       4769.78        55.20 o
  -5   2   1       5048.87       5153.27        50.39 o
  -4   2   1       8974.31       8681.80       151.16 o
  -3   2   1      24937.09      24385.31       395.46 o
  -2   2   1       9388.07       9483.88       114.46 o
  -1   2   1        362.73        395.33         6.20 o
   0   2   1       4140.53       4652.57        31.58 o
   1   2   1        157.23        153.94         3.49 o
   2   2   1       1505.08       1243.52        22.98 o
   3   2   1         25.92         51.74         3.44 o
   4   2   1      32994.34      31137.10       362.88 o
   5   2   1        387.21        211.30         8.27 o
   6   2   1        596.44        906.35        18.21 o
   7   2   1          6.90          7.75         3.07 o
   8   2   1       4964.93       5169.84        90.63 o
   9   2   1         21.92          8.89         4.34 o
  10   2   1          3.23          1.86         3.71 o
  11   2   1          1.65          8.20         4.85 o
  12   2   1       1109.35       1038.54        26.56 o
  13   2   1        270.77        312.22        11.42 o
  14   2   1        150.83        136.16         8.91 o
  15   2   1        123.28         93.62         6.28 o
  16   2   1        257.05        236.50         6.93 o
  17   2   1         90.05         80.96         4.93 o
  18   2   1         44.53         43.55         4.13 o
 -18   3   1         17.75         14.62         2.14 o
 -17   3   1         22.36         22.50         2.28 o
 -16   3   1        368.93        296.75        11.37 o
 -15   3   1         31.25         22.31         3.44 o
 -14   3   1         62.80         41.01         4.57 o
 -13   3   1          2.50         -2.16         2.16 o
 -12   3   1         12.16         23.56         3.40 o
 -11   3   1        491.76        397.43        18.67 o
 -10   3   1         16.14         30.12         6.80 o
  -9   3   1       1024.97       1079.64        33.77 o
  -8   3   1        150.00        148.34        12.10 o
  -7   3   1       2421.21       2841.80        67.65 o
  -6   3   1        187.43        191.44         9.79 o
  -5   3   1        104.14        107.69         8.14 o
  -4   3   1      10432.08      10445.11        71.46 o
  -3   3   1      11601.08      11562.35        73.69 o
  -2   3   1        600.51        588.65         8.44 o
  -1   3   1       6057.61       6144.90        57.05 o
   0   3   1       5111.31       4776.83        46.93 o
   1   3   1      16440.29      15398.00        80.53 o
   2   3   1       8536.00       8679.27       127.80 o
   3   3   1       7508.73       8158.41       120.33 o
   4   3   1       6493.46       6625.74        53.19 o
   5   3   1       2473.29       2654.56        24.36 o
   6   3   1        683.68        621.30        14.19 o
   7   3   1        797.13        678.94        22.05 o
   8   3   1       1144.75        984.02        27.90 o
   9   3   1       1273.39       1455.25        35.74 o
  10   3   1       1038.01       1028.73        32.21 o
  11   3   1        802.77        764.91        49.58 o
  12   3   1        292.11        343.29        12.00 o
  13   3   1        184.23        180.85        10.36 o
  14   3   1         90.29         79.64         6.34 o
  15   3   1        100.23        100.63         4.96 o
  16   3   1         36.31         29.15         3.64 o
  17   3   1          0.85          1.32         1.56 o
  18   3   1         16.25         16.41         2.65 o
 -18   4   1         91.04         77.81         5.10 o
 -17   4   1        218.49        276.11         7.34 o
 -16   4   1         48.33         68.81         3.83 o
 -15   4   1         39.07         27.94         3.99 o
 -14   4   1          3.52          2.87         2.40 o
 -13   4   1         47.79         56.01         5.20 o
 -12   4   1          0.71          3.19         2.25 o
 -11   4   1        421.48        419.27        10.13 o
 -10   4   1        622.80        624.83        29.64 o
  -9   4   1         73.55         73.66         9.63 o
  -8   4   1         88.33        101.14         8.75 o
  -7   4   1       5135.29       5440.47        65.74 o
  -6   4   1        765.24        892.46        18.75 o
  -5   4   1       1798.36       1910.01        19.80 o
  -4   4   1       1347.55       1361.29        17.65 o
  -3   4   1        641.04        681.40         9.83 o
  -2   4   1         41.68         50.10         3.35 o
  -1   4   1        460.84        536.59        10.19 o
   0   4   1      12315.54      11899.98       149.13 o
   1   4   1       2082.35       2065.58        25.37 o
   2   4   1       4222.90       4272.67        46.90 o
   3   4   1       1804.83       2104.13        47.71 o
   4   4   1       8373.51       8612.60       117.49 o
   5   4   1        115.45        109.67         5.78 o
   6   4   1        394.26        387.09        12.29 o
   7   4   1       2706.38       2952.69        54.90 o
   8   4   1       5133.74       5420.38        81.37 o
   9   4   1       1707.38       1718.42        46.52 o
  10   4   1        424.95        414.07        23.88 o
  11   4   1         33.68         36.19         4.80 o
  12   4   1        462.81        459.38        13.77 o
  13   4   1        268.86        252.26        10.37 o
  14   4   1        834.28        833.83        19.36 o
  15   4   1          7.29          6.34         1.90 o
  16   4   1        129.17        159.31         7.20 o
  17   4   1        279.98        322.43         7.73 o
  18   4   1         50.21         42.36         5.30 o
 -18   5   1        334.99        360.37        14.81 o
 -17   5   1          0.75          6.72         2.75 o
 -16   5   1         13.45         12.62         2.42 o
 -15   5   1        251.52        263.29         8.50 o
 -14   5   1        343.92        345.04        11.62 o
 -13   5   1          1.46          1.04         2.23 o
 -12   5   1        121.26        105.85         5.21 o
 -11   5   1        698.05        677.48        15.28 o
 -10   5   1        161.69        149.93        13.05 o
  -9   5   1        789.36        789.73        24.56 o
  -8   5   1       1020.93        909.31        24.85 o
  -7   5   1         71.32         77.17         5.68 o
  -6   5   1         15.60         11.33         2.08 o
  -5   5   1       2847.77       3277.67        29.43 o
  -4   5   1        259.36        197.98         6.30 o
  -3   5   1        293.67        305.90         7.83 o
  -2   5   1       1359.68       1537.67        21.55 o
  -1   5   1       2815.98       2667.08        35.40 o
   0   5   1       2589.64       2710.71        23.67 o
   1   5   1          4.90          6.54         2.29 o
   2   5   1         65.39         40.17         3.42 o
   3   5   1       1083.43        983.46        13.42 o
   4   5   1        479.03        561.36        13.90 o
   5   5   1       7385.69       8265.25        85.72 o
   6   5   1        215.06        268.19         9.65 o
   7   5   1         11.73          4.75         3.74 o
   8   5   1       5136.91       5244.99        87.50 o
   9   5   1       1257.30       1325.70        43.72 o
  10   5   1          4.44          9.67         5.44 o
  11   5   1          9.01          0.86         1.87 o
  12   5   1          3.56          0.03         2.76 o
  13   5   1         71.58         49.49         4.19 o
  14   5   1        448.09        490.86        10.62 o
  15   5   1        293.19        320.85        10.66 o
  16   5   1         69.92         64.57         4.76 o
  17   5   1         12.13          8.45         2.32 o
 -17   6   1          3.01          0.35         1.60 o
 -16   6   1        537.33        541.83        15.99 o
 -15   6   1       1423.63       1456.27        18.95 o
 -14   6   1        564.87        517.42        12.03 o
 -13   6   1         18.04         97.04        49.38 o
 -12   6   1          0.15         -1.65         3.03 o
 -11   6   1        117.59        129.13         7.35 o
 -10   6   1        106.20        113.29         7.36 o
  -9   6   1         52.51         99.97        10.55 o
  -8   6   1         75.73        108.61        11.23 o
  -7   6   1       3691.01       4180.37        59.23 o
  -6   6   1       5104.94       5604.40       102.22 o
  -5   6   1       2042.86       2041.31        30.32 o
  -4   6   1        523.15        626.47        12.38 o
  -3   6   1        133.79        162.10         6.67 o
  -2   6   1        123.90        101.27         4.82 o
  -1   6   1        145.29         98.79         5.05 o
   0   6   1        598.40        565.40         9.15 o
   1   6   1       2473.02       2593.49        28.38 o
   2   6   1       2763.20       2896.62        26.54 o
   3   6   1        255.43        232.68         9.66 o
   4   6   1       1984.70       1736.09        32.38 o
   5   6   1        733.75       1093.76        33.16 o
   6   6   1         19.13         11.05         3.47 o
   7   6   1        776.01        743.25        20.60 o
   8   6   1        883.37        892.01        26.12 o
   9   6   1       5559.64       5886.95       135.62 o
  10   6   1        581.05        599.19        14.93 o
  11   6   1        505.79        464.28        19.32 o
  12   6   1        886.21        770.10        22.85 o
  13   6   1       1670.56       1697.84        33.13 o
  14   6   1          7.22         16.83         4.85 o
  15   6   1         56.19         68.92         6.69 o
  16   6   1         24.71         25.60         3.41 o
  17   6   1         11.73          9.31         2.06 o
 -17   7   1         88.96         94.66         4.42 o
 -16   7   1         26.83         24.76         4.25 o
 -15   7   1        165.72        166.01         9.98 o
 -14   7   1         10.03         19.20         4.82 o
 -13   7   1          5.59          2.34         4.05 o
 -12   7   1        549.72        561.04        15.53 o
 -11   7   1       1228.57       1205.54        24.10 o
 -10   7   1        240.19        222.54         8.31 o
  -9   7   1       1406.61       1210.75        62.83 o
  -8   7   1         63.91         44.34         7.65 o
  -7   7   1         56.03         25.27         6.45 o
  -6   7   1        547.56        459.90        23.47 o
  -5   7   1       1542.21       1477.77        50.47 o
  -4   7   1        211.99        156.13         9.57 o
  -3   7   1          8.63          6.28         2.60 o
  -2   7   1         56.35         50.52         3.95 o
  -1   7   1       2816.92       2617.51        31.17 o
   0   7   1          6.36          7.01         2.00 o
   1   7   1       1978.61       2366.41        25.58 o
   2   7   1       1173.44       1403.13        20.02 o
   3   7   1        686.35        904.82        15.70 o
   4   7   1          4.84         17.20         3.87 o
   5   7   1         10.23          7.47         3.61 o
   6   7   1          1.86          3.00         3.09 o
   7   7   1        278.03        282.71        13.36 o
   8   7   1        158.32        111.99         9.80 o
   9   7   1        716.07        660.17        39.15 o
  10   7   1          0.21         -3.28         3.28 o
  11   7   1        110.45         88.08         8.20 o
  12   7   1       1116.77       1171.79        22.05 o
  13   7   1       1906.89       1726.06        90.18 o
  14   7   1          0.17          1.78         3.90 o
  15   7   1        171.15        179.52         7.81 o
  16   7   1        197.88        207.61         7.35 o
  17   7   1         35.88          9.10        11.33 o
 -17   8   1         49.93         65.28         4.41 o
 -16   8   1         13.62         20.66         3.71 o
 -15   8   1        169.17        162.62        11.33 o
 -14   8   1        118.75        128.15         9.14 o
 -13   8   1          3.18          9.06         4.57 o
 -12   8   1          6.52          6.63         6.10 o
 -11   8   1       1170.64       1136.12        19.06 o
 -10   8   1          2.07          0.80         2.02 o
  -9   8   1        641.23        624.39        11.12 o
  -8   8   1        144.21        147.44        18.51 o
  -7   8   1         76.28         43.21        10.46 o
  -6   8   1        404.95        404.20        27.98 o
  -5   8   1        134.65        168.18        15.95 o
  -4   8   1        687.27        666.53        20.67 o
  -3   8   1        217.93        213.43        11.60 o
  -2   8   1        385.97        445.29        13.76 o
  -1   8   1        480.62        507.91        14.14 o
   0   8   1         90.82         45.36         5.07 o
   1   8   1         76.19         80.81         5.83 o
   2   8   1         78.32         82.01         5.76 o
   3   8   1         22.88         35.77         3.96 o
   4   8   1        135.22        122.57         8.91 o
   5   8   1        205.34        174.68        12.52 o
   6   8   1          2.84         15.65         5.35 o
   7   8   1        675.24        670.54        29.89 o
   8   8   1        264.10        249.29        18.81 o
   9   8   1         14.07          5.55         2.08 o
  10   8   1        300.21        262.62         9.18 o
  11   8   1        578.08        614.15        18.45 o
  12   8   1        143.88        135.52         9.88 o
  13   8   1          4.01          8.47         4.16 o
  14   8   1          3.40         14.18         4.13 o
  15   8   1        165.24        188.99         9.60 o
  16   8   1         10.39         14.67         2.91 o
  17   8   1        340.31        310.93        12.85 o
 -16   9   1         98.55         91.89         5.68 o
 -15   9   1         45.18         37.88         5.49 o
 -14   9   1          1.81         -2.05         3.41 o
 -13   9   1         27.44         26.28         6.12 o
 -12   9   1        525.78        477.18        17.58 o
 -11   9   1       1570.09       1491.83        27.20 o
 -10   9   1        228.08        216.11         7.55 o
  -9   9   1         30.11         28.02         2.66 o
  -8   9   1        400.30        381.87         9.62 o
  -7   9   1         90.07         84.33        14.76 o
  -6   9   1          3.49          0.27         5.98 o
  -5   9   1        253.56        254.95        22.45 o
  -4   9   1         52.20         70.80         7.34 o
  -3   9   1        174.58        208.89        12.21 o
  -2   9   1       1486.65       1478.85        36.89 o
  -1   9   1       1370.00       1610.25        30.28 o
   0   9   1       4712.85       4980.42        93.64 o
   1   9   1        239.25        174.25         9.42 o
   2   9   1          0.39          4.38         2.87 o
   3   9   1       1171.24       1230.07        28.65 o
   4   9   1         35.05         41.83         5.66 o
   5   9   1          0.44         -0.93         3.26 o
   6   9   1        578.85        548.68        23.98 o
   7   9   1        609.33        589.14        25.30 o
   8   9   1        579.97        576.10        15.45 o
   9   9   1         41.44         23.58         3.18 o
  10   9   1          4.24          4.71         3.91 o
  11   9   1         55.51         72.09         5.84 o
  12   9   1         97.00        106.12         8.73 o
  13   9   1        345.10        309.76        13.78 o
  14   9   1        162.81        146.40         9.00 o
  15   9   1        278.37        287.51        11.62 o
  16   9   1         89.05         92.01         5.49 o
 -16  10   1          6.84         -1.96         5.29 o
 -15  10   1        168.11        170.17         8.02 o
 -14  10   1         77.71         95.00         7.18 o
 -13  10   1        299.00        315.50        27.86 o
 -12  10   1          6.80          5.79         3.63 o
 -11  10   1        237.90        257.93        10.49 o
 -10  10   1         60.94         62.96         4.37 o
  -9  10   1        541.61        541.17        10.69 o
  -8  10   1        256.56        201.87         6.60 o
  -7  10   1       4641.87       4224.38        35.28 o
  -6  10   1        894.54        871.32        26.34 o
  -5  10   1         40.66         42.96        10.13 o
  -4  10   1        271.36        341.03        21.22 o
  -3  10   1         13.87         24.70         5.78 o
  -2  10   1        933.51       1035.62        32.31 o
  -1  10   1         49.39         60.19         7.46 o
   0  10   1        394.57        429.58        16.20 o
   1  10   1        421.24        353.41        18.18 o
   2  10   1       1173.84       1043.81        31.58 o
   3  10   1         56.53         55.06         9.20 o
   4  10   1          3.07          8.09         5.87 o
   5  10   1        300.14        291.86        26.19 o
   6  10   1         63.00         53.96         5.24 o
   7  10   1        203.09        162.58         7.06 o
   8  10   1        262.56        229.18         7.68 o
   9  10   1        593.06        593.78        13.78 o
  10  10   1        229.57        204.12         9.60 o
  11  10   1         21.68         23.23         4.50 o
  12  10   1          3.64          9.11         3.33 o
  13  10   1        375.76        364.90        14.07 o
  14  10   1          3.82          6.14         4.68 o
  15  10   1        179.29        174.94        13.47 o
  16  10   1          0.03         -1.59         4.54 o
 -15  11   1         50.89         53.75        10.05 o
 -14  11   1          9.22          0.85         2.50 o
 -13  11   1         15.52         26.07        11.04 o
 -12  11   1         27.89         20.77         3.93 o
 -11  11   1         39.18         37.43         4.38 o
 -10  11   1        575.29        563.00        12.95 o
  -9  11   1        134.20        131.74         5.89 o
  -8  11   1         31.62         19.12         2.84 o
  -7  11   1       1745.65       1645.15        22.40 o
  -6  11   1       2095.73       1982.20        24.20 o
  -5  11   1         14.01          4.27         1.89 o
  -4  11   1        342.71        330.50        15.84 o
  -3  11   1          2.56          1.17         5.01 o
  -2  11   1         11.52          2.66         4.01 o
  -1  11   1        190.64        192.66        14.72 o
   0  11   1        267.63        357.71        17.44 o
   1  11   1         35.94         38.48         6.11 o
   2  11   1        295.62        268.65        17.17 o
   3  11   1        255.11        252.81        25.18 o
   4  11   1          4.75          3.07         2.74 o
   5  11   1          5.20          4.91         2.57 o
   6  11   1        357.00        352.20        10.37 o
   7  11   1          9.71          5.68         2.90 o
   8  11   1         11.59         11.93         3.22 o
   9  11   1          5.51          0.16         2.79 o
  10  11   1         68.93         61.61         5.50 o
  11  11   1          0.14         -2.45         2.68 o
  12  11   1         52.37         38.05         4.04 o
  13  11   1          0.40         -3.06         3.06 o
  14  11   1          7.22          3.89         5.81 o
  15  11   1          2.65         -3.37         3.37 o
 -14  12   1         25.38         32.42         9.55 o
 -13  12   1          4.33          3.88         2.03 o
 -12  12   1        130.96        114.64         7.59 o
 -11  12   1         15.45         14.79         4.00 o
 -10  12   1        386.67        329.23         9.33 o
  -9  12   1          2.47         -2.88         2.88 o
  -8  12   1         16.32          6.21         2.49 o
  -7  12   1        851.22        774.36        15.73 o
  -6  12   1        231.18        222.34         8.49 o
  -5  12   1          4.25          2.88         2.10 o
  -4  12   1        618.64        533.33        11.53 o
  -3  12   1        680.64        688.03        14.01 o
  -2  12   1        970.66        940.14        15.15 o
  -1  12   1        165.78        146.33         5.86 o
   0  12   1          4.77          3.16         1.81 o
   1  12   1        337.66        341.84         9.76 o
   2  12   1        590.56        584.37         9.90 o
   3  12   1         43.01         40.44         3.05 o
   4  12   1        651.17        588.48        14.82 o
   5  12   1         55.68         38.33         2.98 o
   6  12   1        184.27        186.49         7.00 o
   7  12   1          1.74          0.58         2.26 o
   8  12   1         17.99          5.23         2.72 o
   9  12   1          0.07         -5.65         5.65 o
  10  12   1         27.79         37.94         4.94 o
  11  12   1         36.97         35.15         5.89 o
  12  12   1        127.26        142.22         6.71 o
  13  12   1          0.82         -4.42        10.24 o
  14  12   1         19.38         19.25         3.20 o
 -13  13   1         61.22         54.00         3.32 o
 -12  13   1          0.25          1.11         1.97 o
 -11  13   1          0.26         -1.19         8.18 o
 -10  13   1        408.62        476.46        17.24 o
  -9  13   1         50.66         58.79         4.27 o
  -8  13   1        262.44        299.19         8.44 o
  -7  13   1         19.57         22.04         2.85 o
  -6  13   1       1366.84       1311.05        19.40 o
  -5  13   1         64.22         74.73         6.13 o
  -4  13   1        465.65        443.01        13.85 o
  -3  13   1        599.93        586.92        12.35 o
  -2  13   1         69.83         60.87         4.16 o
  -1  13   1         53.87         39.85         3.32 o
   0  13   1        875.89        891.80        16.86 o
   1  13   1        190.22        196.99         6.50 o
   2  13   1         82.63         91.28         6.09 o
   3  13   1          1.01         -1.28         2.09 o
   4  13   1         24.83         21.88         2.76 o
   5  13   1          0.52         -0.02         1.93 o
   6  13   1         60.80         67.70         4.47 o
   7  13   1          1.12         -2.47         2.47 o
   8  13   1        438.32        373.64        12.46 o
   9  13   1         10.95          5.84         5.13 o
  10  13   1          4.10         -3.55         3.63 o
  11  13   1         73.04         73.24         6.29 o
  12  13   1         50.89         57.12         5.74 o
  13  13   1         53.81         67.23        13.12 o
 -12  14   1         11.56         27.49        17.43 o
 -11  14   1         76.38        105.08         9.95 o
 -10  14   1         66.42         71.54         6.66 o
  -9  14   1         28.72         24.39         3.44 o
  -8  14   1        332.40        354.80         8.75 o
  -7  14   1          3.73          1.96         1.93 o
  -6  14   1        268.98        234.24         8.71 o
  -5  14   1         53.89         58.97         4.74 o
  -4  14   1        449.62        453.18        12.31 o
  -3  14   1        408.49        416.62        11.85 o
  -2  14   1        346.90        323.49         9.32 o
  -1  14   1         45.32         43.72         3.80 o
   0  14   1        381.89        362.11        10.92 o
   1  14   1          0.86         -0.07         2.62 o
   2  14   1        932.93        921.17        15.08 o
   3  14   1        210.39        209.17         8.25 o
   4  14   1          5.70          2.12         2.12 o
   5  14   1        227.21        232.18         8.82 o
   6  14   1         17.51         11.56         2.98 o
   7  14   1         66.34         65.51         5.48 o
   8  14   1          1.80         -0.69         2.61 o
   9  14   1          7.51          3.79         6.23 o
  10  14   1          2.33         42.07        33.39 o
  11  14   1          0.34         30.81        33.60 o
  12  14   1          0.70         37.81        35.53 o
 -11  15   1         84.32         90.71        28.66 o
 -10  15   1          0.71         47.63        40.70 o
  -9  15   1         36.34        146.40        27.71 o
  -8  15   1         17.00         10.24         2.50 o
  -7  15   1         96.88         87.48         6.12 o
  -6  15   1        181.08        176.86         6.58 o
  -5  15   1        679.71        641.84        12.59 o
  -4  15   1          0.80          1.65         2.06 o
  -3  15   1         41.48         33.84         3.41 o
  -2  15   1        815.33        832.82        14.60 o
  -1  15   1        399.55        442.29        13.93 o
   0  15   1        999.10        962.04        20.51 o
   1  15   1         35.99         41.77         5.38 o
   2  15   1        311.23        307.51         9.98 o
   3  15   1        428.15        446.41        13.45 o
   4  15   1        334.63        303.76         9.98 o
   5  15   1        197.50        229.20         8.52 o
   6  15   1        727.40        721.18        18.04 o
   7  15   1        150.34        133.97         7.17 o
   8  15   1         18.34         12.56         3.44 o
   9  15   1        213.54        217.59         9.69 o
  10  15   1          0.65         66.13        63.82 o
  11  15   1         46.07        105.60        44.94 o
 -10  16   1         56.75         45.67         5.71 o
  -9  16   1         96.24        119.83        15.69 o
  -8  16   1         18.11         29.11         4.08 o
  -7  16   1         16.73         22.69         3.10 o
  -6  16   1         25.12         20.17         3.37 o
  -5  16   1          0.05          0.55         2.13 o
  -4  16   1         48.71         46.85         4.00 o
  -3  16   1          1.73          1.27         1.85 o
  -2  16   1          1.12          2.71         2.85 o
  -1  16   1        194.92        218.67        12.17 o
   0  16   1        407.59        427.12        13.32 o
   1  16   1        167.54        175.53         8.68 o
   2  16   1        282.16        273.41         9.06 o
   3  16   1         21.00         16.30         2.89 o
   4  16   1         19.20         13.21         2.55 o
   5  16   1        166.20        161.56         6.72 o
   6  16   1         47.85         43.97         4.33 o
   7  16   1         25.00         17.51         3.65 o
   8  16   1         42.48         39.11         4.39 o
   9  16   1          9.41         65.27        59.07 o
  10  16   1          4.75          9.99         3.52 o
  -9  17   1         92.94         97.06         7.26 o
  -8  17   1         49.60         59.70        12.51 o
  -7  17   1        140.99        145.80         5.95 o
  -6  17   1         23.94         25.72         3.04 o
  -5  17   1         35.28         34.58         4.32 o
  -4  17   1          5.07          0.00         2.21 o
  -3  17   1         12.00         12.24         3.14 o
  -2  17   1        569.27        614.59        14.41 o
  -1  17   1         92.59        108.88         8.62 o
   0  17   1         69.88         72.58         6.97 o
   1  17   1          1.50          0.26         3.39 o
   2  17   1          3.00         -0.14         3.19 o
   3  17   1         42.52         47.66         3.86 o
   4  17   1        745.41        786.08        13.41 o
   5  17   1         40.31         49.16         3.52 o
   6  17   1          2.94          3.51         2.35 o
   7  17   1         23.26         22.69         3.12 o
   8  17   1         26.29         30.22         4.88 o
  -6  18   1          1.47          1.83         1.68 o
  -5  18   1        133.84        160.43         5.93 o
  -4  18   1        269.93        314.25        11.07 o
  -3  18   1         38.66         40.86         4.67 o
  -2  18   1         18.77         20.18         2.89 o
  -1  18   1         39.99         50.31         4.15 o
   0  18   1         63.31         77.26         5.09 o
   1  18   1         17.04         13.32         3.35 o
   2  18   1         48.40         55.27         5.27 o
   3  18   1          0.86          2.89         2.22 o
   4  18   1        751.23        781.73        13.01 o
   5  18   1          8.89          4.47         1.81 o
   6  18   1         87.43        109.58         7.91 o
  -3  19   1          6.11         -0.06         2.52 o
  -2  19   1         21.98         21.53         2.91 o
  -1  19   1         26.33         31.35         2.78 o
   0  19   1         18.71         23.79         3.16 o
   1  19   1         13.30         13.27         2.28 o
   2  19   1         21.85         18.33         2.76 o
   3  19   1         14.55         14.84         2.36 o
 -18   0   2         60.54         52.33         6.28 o
 -17   0   2        164.13        133.19        11.24 o
 -16   0   2         61.49         43.51         7.93 o
 -15   0   2          8.47         22.91         6.67 o
 -14   0   2        615.10        658.29        29.06 o
 -13   0   2       1289.57       1110.37        32.54 o
 -12   0   2        165.22        194.02        11.34 o
 -11   0   2        737.84        729.55        32.02 o
 -10   0   2        270.03        278.57        18.90 o
  -9   0   2        517.52        565.72        25.17 o
  -8   0   2        834.13        872.54        29.25 o
  -7   0   2         46.32         36.19         7.41 o
  -6   0   2       1018.41        855.24        24.54 o
  -5   0   2         40.59         37.69         5.44 o
  -4   0   2       7086.36       7236.79        79.36 o
  -3   0   2      11672.84      11118.68        83.92 o
  -2   0   2       1902.76       2499.13       102.10 o
  -1   0   2       5199.42       4735.75        55.59 o
   0   0   2      11326.17      10343.24        60.02 o
   1   0   2      11269.78      10266.74       122.28 o
   2   0   2        611.62        340.80        11.51 o
   3   0   2      21636.21      21207.97       141.04 o
   4   0   2       8399.53       7653.55        63.76 o
   5   0   2       1254.16       1366.25        57.64 o
   6   0   2        567.25        564.62        20.22 o
   7   0   2         33.06          7.27         6.03 o
   8   0   2          2.47         54.33        17.70 o
   9   0   2         54.85         43.07         9.62 o
  10   0   2        465.41        436.00        29.77 o
  11   0   2        152.18        151.39        18.91 o
  12   0   2        414.11        423.55        15.97 o
  13   0   2       1724.92       1823.61        47.88 o
  14   0   2        682.78        565.77        27.29 o
  15   0   2        588.58        590.90        18.74 o
  16   0   2        356.26        377.26        20.29 o
  17   0   2        117.09        127.09        10.90 o
  18   0   2         33.71         81.61         7.58 o
 -18   1   2         27.78         38.62         2.77 o
 -17   1   2         90.77         67.29         6.00 o
 -16   1   2         86.36        120.33         8.32 o
 -15   1   2         52.62         33.52         5.34 o
 -14   1   2          2.35          4.65         2.33 o
 -13   1   2          1.95          3.97         1.97 o
 -12   1   2        177.70        183.90         7.65 o
 -11   1   2        117.63         86.38         8.81 o
 -10   1   2          1.66          4.26         4.31 o
  -9   1   2         78.37         73.96         6.75 o
  -8   1   2        888.33        850.71        20.40 o
  -7   1   2         23.61         12.69         3.25 o
  -6   1   2         33.54         26.41         4.84 o
  -5   1   2       2168.42       2158.26        37.37 o
  -4   1   2       2432.07       2291.89        31.58 o
  -3   1   2      16833.89      16674.64        45.78 o
  -2   1   2      11679.61      11410.38       162.03 o
  -1   1   2       3137.00       3071.08        20.16 o
   0   1   2        336.90        305.43         5.19 o
   1   1   2        556.97        437.33         5.38 o
   2   1   2      16306.51      16782.07        65.36 o
   3   1   2      10346.68       9248.77        39.21 o
   4   1   2       1409.20       1500.60        26.14 o
   5   1   2         37.50         55.65         6.33 o
   6   1   2       2130.66       2038.69        31.12 o
   7   1   2         24.26         15.86         3.94 o
   8   1   2       2739.68       2576.54        45.59 o
   9   1   2       5285.95       4830.33        70.62 o
  10   1   2         73.45         69.99        10.23 o
  11   1   2         24.90         12.76         6.45 o
  12   1   2        312.08        338.96        11.90 o
  13   1   2         10.28         18.82         4.69 o
  14   1   2         17.96         21.86         3.41 o
  15   1   2         64.24         66.06         4.25 o
  16   1   2        127.41        126.07         8.59 o
  17   1   2          2.56          8.00         3.21 o
  18   1   2         59.67         45.78         4.04 o
 -18   2   2         76.13         80.29         3.72 o
 -17   2   2        109.10        105.57         6.93 o
 -16   2   2        171.26        207.65         8.49 o
 -15   2   2          0.49          3.50         2.47 o
 -14   2   2         27.81         24.78         3.37 o
 -13   2   2        284.85        256.10         9.17 o
 -12   2   2         27.40         32.56         3.22 o
 -11   2   2         89.58         93.96         9.04 o
 -10   2   2        888.27        855.25        25.70 o
  -9   2   2        482.54        537.58        20.62 o
  -8   2   2       1401.06       1265.87        35.46 o
  -7   2   2          5.23          9.66         3.65 o
  -6   2   2        723.22        674.00        22.36 o
  -5   2   2          0.29          4.92         2.11 o
  -4   2   2       4580.70       4898.20        34.42 o
  -3   2   2      18202.64      18212.95        87.53 o
  -2   2   2       7166.53       6816.99        39.07 o
  -1   2   2      28745.40      28838.47       112.62 o
   0   2   2        170.94        277.13         5.19 o
   1   2   2      11903.11      10982.44        99.18 o
   2   2   2         82.84         51.29         2.86 o
   3   2   2         86.98        102.44         5.40 o
   4   2   2        353.24        405.75        11.78 o
   5   2   2        839.43        748.17        16.03 o
   6   2   2          0.28          4.26         2.63 o
   7   2   2          4.21          3.50         3.62 o
   8   2   2        291.63        213.54        11.90 o
   9   2   2       2127.35       2124.53        41.71 o
  10   2   2        102.14        116.54        11.27 o
  11   2   2       2882.91       2916.49        67.29 o
  12   2   2        163.82        188.41         9.07 o
  13   2   2         24.36         15.01         2.98 o
  14   2   2        287.92        273.83         9.14 o
  15   2   2          0.29          5.43         3.06 o
  16   2   2          2.60          2.79         2.15 o
  17   2   2         72.65         97.21         6.75 o
  18   2   2        196.82        185.47         7.56 o
 -18   3   2        157.30        205.44         6.46 o
 -17   3   2        200.90        243.87         6.26 o
 -16   3   2         83.27         91.65         5.72 o
 -15   3   2        143.23        138.01         7.62 o
 -14   3   2          0.35         -2.34         2.50 o
 -13   3   2         37.85         39.66         6.67 o
 -12   3   2        385.56        344.88         8.51 o
 -11   3   2         46.25         32.30         3.19 o
 -10   3   2        468.65        460.13        19.01 o
  -9   3   2        467.01        444.79        22.43 o
  -8   3   2         53.97         46.31         6.98 o
  -7   3   2       4054.10       3892.52        57.62 o
  -6   3   2        161.12        166.96        11.30 o
  -5   3   2       6503.05       6630.08        74.99 o
  -4   3   2       2880.76       2993.02        33.91 o
  -3   3   2        608.30        522.26        10.41 o
  -2   3   2       1640.36       1738.91        17.01 o
  -1   3   2       6545.78       6654.43        53.46 o
   0   3   2       3206.77       3204.56        25.48 o
   1   3   2       5542.29       5910.60        35.75 o
   2   3   2         16.50          5.64         1.31 o
   3   3   2       2724.53       2596.21        23.82 o
   4   3   2        419.83        378.73        12.26 o
   5   3   2       1695.36       1559.71        24.35 o
   6   3   2       1017.49       1065.57        30.67 o
   7   3   2       1245.88       1412.16        28.65 o
   8   3   2        250.33        266.14        13.33 o
   9   3   2       1186.88       1194.87        32.13 o
  10   3   2       1558.19       1450.68        38.51 o
  11   3   2        627.21        659.30        23.12 o
  12   3   2         61.66         66.06         5.59 o
  13   3   2          1.01         -0.31         1.90 o
  14   3   2        166.55        158.35         6.31 o
  15   3   2          0.12         -0.83         1.87 o
  16   3   2         20.02         12.17         2.77 o
  17   3   2         41.82         62.10         4.16 o
  18   3   2          5.93          0.11         1.68 o
 -18   4   2        285.07        278.44        12.74 o
 -17   4   2          0.86         -0.12         1.46 o
 -16   4   2        178.92        205.16         8.20 o
 -15   4   2         62.55         46.74         4.54 o
 -14   4   2        459.43        437.38        13.43 o
 -13   4   2         97.38        106.03         5.38 o
 -12   4   2         86.38         84.75         4.83 o
 -11   4   2        113.78        127.94         4.95 o
 -10   4   2        252.19        243.95        16.34 o
  -9   4   2        268.00        247.70        16.79 o
  -8   4   2        334.30        309.60        17.64 o
  -7   4   2        278.41        315.76        14.44 o
  -6   4   2        356.01        286.19        12.79 o
  -5   4   2       2866.89       2848.94        41.42 o
  -4   4   2       1235.73       1069.39        16.85 o
  -3   4   2        100.20        110.27         5.19 o
  -2   4   2       8736.28       8642.73        89.65 o
  -1   4   2         96.61        121.77         4.80 o
   0   4   2        116.73        100.07         4.36 o
   1   4   2         41.59         35.41         2.79 o
   2   4   2       8600.43       9147.35       161.27 o
   3   4   2       4071.64       4332.68        30.64 o
   4   4   2         70.75         52.16         4.06 o
   5   4   2       2774.97       2384.02        36.33 o
   6   4   2       6181.79       6529.81        50.72 o
   7   4   2        994.52       1132.52        21.39 o
   8   4   2       1025.55       1003.71        28.46 o
   9   4   2         91.06        142.84        11.75 o
  10   4   2        258.01        272.18        20.13 o
  11   4   2         88.57        101.38         6.48 o
  12   4   2       1427.84       1322.72        24.07 o
  13   4   2        199.30        199.69         7.11 o
  14   4   2        156.69        139.12         6.64 o
  15   4   2        248.13        282.46         8.82 o
  16   4   2        177.77        235.23         7.36 o
  17   4   2          1.93         -1.61         1.66 o
  18   4   2        221.36        184.79         9.72 o
 -18   5   2          1.66          5.67         3.06 o
 -17   5   2          0.23          0.14         1.50 o
 -16   5   2        213.08        248.43         7.55 o
 -15   5   2          1.21          0.82         2.13 o
 -14   5   2        221.41        282.16        10.63 o
 -13   5   2        357.22        372.94         9.53 o
 -12   5   2        242.28        269.38         8.18 o
 -11   5   2        104.47        110.10         4.77 o
 -10   5   2        460.00        473.17        23.51 o
  -9   5   2        314.29        387.61        17.61 o
  -8   5   2        165.31        182.12        15.34 o
  -7   5   2        359.66        350.20        13.65 o
  -6   5   2       1274.41       1218.90        22.13 o
  -5   5   2          2.74         10.05         3.15 o
  -4   5   2       5738.50       5678.16        52.12 o
  -3   5   2        670.07        777.36        14.12 o
  -2   5   2       2759.09       3091.78        25.26 o
  -1   5   2         38.80         80.18         4.78 o
   0   5   2      17973.35      18197.11       106.72 o
   1   5   2        678.14        587.64        10.60 o
   2   5   2       2381.23       2443.51        29.68 o
   3   5   2        144.08        161.44         6.87 o
   4   5   2        606.56        560.71        15.03 o
   5   5   2       1495.54       1775.66        31.28 o
   6   5   2       8940.22       9057.14       153.59 o
   7   5   2        845.80        983.90        39.98 o
   8   5   2        171.29        171.87        15.02 o
   9   5   2        103.66        119.33        13.41 o
  10   5   2        761.35        738.33        18.55 o
  11   5   2         96.20         97.84         5.00 o
  12   5   2         24.47         26.60         2.86 o
  13   5   2         10.47          8.26         2.09 o
  14   5   2        466.62        433.95        12.96 o
  15   5   2         72.03         82.20         4.87 o
  16   5   2          4.57          2.96         1.62 o
  17   5   2         23.55         30.34         3.07 o
 -17   6   2          1.31          2.63         2.19 o
 -16   6   2        312.86        369.88        13.21 o
 -15   6   2         22.34         32.37         3.23 o
 -14   6   2        799.15        885.28        18.41 o
 -13   6   2         11.55         14.75         3.09 o
 -12   6   2        106.90        116.63         6.20 o
 -11   6   2        270.97        199.41         7.97 o
 -10   6   2       1395.18       1303.32        22.15 o
  -9   6   2        648.91        592.14        25.33 o
  -8   6   2         18.61         34.57         6.03 o
  -7   6   2         38.72         54.74         6.12 o
  -6   6   2          5.17          3.93         2.73 o
  -5   6   2          8.92          1.97         2.61 o
  -4   6   2         21.70         22.56         3.65 o
  -3   6   2       1136.58       1286.17        20.19 o
  -2   6   2       8099.70       8752.34        78.30 o
  -1   6   2       1491.19       1596.74        25.54 o
   0   6   2        652.50        658.45        12.67 o
   1   6   2       3179.89       3380.25        40.43 o
   2   6   2       1646.13       1789.54        23.52 o
   3   6   2       2666.79       3049.37        36.80 o
   4   6   2        441.77        453.22        16.61 o
   5   6   2         22.34         33.90         5.68 o
   6   6   2        669.73        658.62        22.88 o
   7   6   2         88.34         45.41         7.89 o
   8   6   2        611.67        532.43        27.05 o
   9   6   2         95.50         59.46         9.81 o
  10   6   2          0.38          0.16         3.72 o
  11   6   2       1206.72       1236.26        28.88 o
  12   6   2         50.30         51.13         6.55 o
  13   6   2          0.35          9.62         4.30 o
  14   6   2        135.85        153.09         8.02 o
  15   6   2         71.13         80.94         5.51 o
  16   6   2          4.53         -0.12         2.04 o
  17   6   2        180.33        208.22         6.36 o
 -17   7   2          9.35          4.15         1.57 o
 -16   7   2         76.17         87.35         6.51 o
 -15   7   2         84.29        103.87         9.78 o
 -14   7   2        529.69        593.85        19.25 o
 -13   7   2         40.00         21.00         3.75 o
 -12   7   2        224.56        263.60        10.67 o
 -11   7   2        438.54        379.24        12.78 o
 -10   7   2         28.15         31.27         3.96 o
  -9   7   2       1677.69       1739.88        35.86 o
  -8   7   2        164.49        158.60        14.99 o
  -7   7   2         43.44         42.20         7.58 o
  -6   7   2        710.27        770.10        21.92 o
  -5   7   2        444.77        507.15        19.43 o
  -4   7   2         48.69         46.92         5.19 o
  -3   7   2         42.10         45.39         5.71 o
  -2   7   2        867.17        856.46        20.98 o
  -1   7   2       1758.32       1916.08        22.89 o
   0   7   2        401.95        378.33        10.00 o
   1   7   2        577.27        513.35        12.48 o
   2   7   2       3985.30       4052.38        39.14 o
   3   7   2       2240.54       2733.84        40.75 o
   4   7   2        197.87        202.51        11.80 o
   5   7   2         18.43         27.53         7.65 o
   6   7   2        363.01        394.55        18.67 o
   7   7   2        575.78        579.79        24.17 o
   8   7   2        726.13        740.42        32.85 o
   9   7   2          3.96          2.03         2.38 o
  10   7   2        178.75        212.30        12.08 o
  11   7   2         32.84         25.47         5.23 o
  12   7   2       1303.79       1277.71        29.23 o
  13   7   2          6.07          5.90         4.07 o
  14   7   2        204.60        215.04         8.90 o
  15   7   2        341.26        333.96        10.16 o
  16   7   2        260.93        208.03         7.14 o
  17   7   2          0.39         -2.68         2.68 o
 -17   8   2         34.26         42.02         3.75 o
 -16   8   2          0.11          2.17         2.53 o
 -15   8   2          2.85          4.21         3.11 o
 -14   8   2        220.77        210.09        11.37 o
 -13   8   2        132.85        125.49         9.19 o
 -12   8   2        364.52        354.11        10.65 o
 -11   8   2       2181.10       2033.89        27.31 o
 -10   8   2       2381.91       2338.58        42.81 o
  -9   8   2        234.47        205.25         7.22 o
  -8   8   2          0.51          2.62         9.81 o
  -7   8   2       1902.31       1741.95        76.84 o
  -6   8   2          6.14          2.33         3.94 o
  -5   8   2        248.64        289.81        18.78 o
  -4   8   2         96.82         82.76         7.43 o
  -3   8   2       3643.89       3719.61        44.17 o
  -2   8   2       1428.82       1391.29        28.49 o
  -1   8   2         63.07         71.85         4.93 o
   0   8   2       1949.25       2035.81        32.36 o
   1   8   2        359.39        375.31        11.51 o
   2   8   2       5677.13       6611.52        58.92 o
   3   8   2        120.23        143.33         8.21 o
   4   8   2       1245.19       1219.85        36.24 o
   5   8   2         94.26        103.58        11.27 o
   6   8   2        957.67        816.29        28.36 o
   7   8   2         57.45         82.55        10.91 o
   8   8   2         26.98         16.18         4.29 o
   9   8   2          1.11          3.08         4.08 o
  10   8   2         46.68         33.70         4.18 o
  11   8   2          9.26          6.89         3.48 o
  12   8   2         16.07         14.86         4.28 o
  13   8   2       1134.57       1148.12        26.34 o
  14   8   2         58.13         81.22         7.17 o
  15   8   2        135.06        134.88         7.86 o
  16   8   2         11.38          0.71         3.58 o
 -16   9   2          0.10         -2.29         2.29 o
 -15   9   2          0.46          1.48         2.87 o
 -14   9   2         27.65         17.12         4.17 o
 -13   9   2         66.69         72.90         7.20 o
 -12   9   2         68.19         78.33         9.57 o
 -11   9   2        449.33        420.86        11.69 o
 -10   9   2        519.91        519.02        10.55 o
  -9   9   2        756.52        655.58        12.83 o
  -8   9   2          0.65          0.78         2.13 o
  -7   9   2        182.07        214.69        22.72 o
  -6   9   2         92.78        103.15        15.55 o
  -5   9   2       1416.57       1330.50        42.03 o
  -4   9   2       1060.99       1015.54        27.26 o
  -3   9   2         85.09        115.55         8.53 o
  -2   9   2       2944.75       3148.37        57.26 o
  -1   9   2       1547.90       1712.36        36.43 o
   0   9   2        228.44        223.68        11.83 o
   1   9   2          1.18         10.33         2.75 o
   2   9   2         79.45        138.23         8.50 o
   3   9   2        651.26        584.76        22.31 o
   4   9   2        741.95        681.49        28.79 o
   5   9   2        103.09         73.92         9.40 o
   6   9   2          1.82          8.84         3.84 o
   7   9   2       1211.19       1149.16        22.45 o
   8   9   2        620.29        569.37        11.97 o
   9   9   2        168.29        142.62         8.06 o
  10   9   2          0.09         -2.37         3.76 o
  11   9   2        315.43        278.65        10.99 o
  12   9   2         14.34          8.23         3.65 o
  13   9   2         38.20         34.37         5.21 o
  14   9   2          7.13          1.57         4.73 o
  15   9   2          2.61          5.81         2.57 o
  16   9   2          4.25         -3.03         5.07 o
 -16  10   2         34.92         23.47         3.97 o
 -15  10   2         55.08         51.58         4.55 o
 -14  10   2          6.04         10.17         3.53 o
 -13  10   2        134.45        119.20         8.44 o
 -12  10   2         30.78         23.48         4.86 o
 -11  10   2        233.35        255.72         8.96 o
 -10  10   2          2.66          4.88         2.15 o
  -9  10   2        181.66        211.82         6.74 o
  -8  10   2          3.71         10.54         2.95 o
  -7  10   2       1328.26       1264.58        17.62 o
  -6  10   2         47.20         46.47         4.52 o
  -5  10   2          1.10         13.00         6.87 o
  -4  10   2          0.46         11.86         5.53 o
  -3  10   2        373.03        347.73        18.48 o
  -2  10   2       3142.55       3219.08        56.84 o
  -1  10   2         86.30         72.18         8.94 o
   0  10   2       2477.38       2439.39        39.10 o
   1  10   2        174.54        168.64        11.53 o
   2  10   2        346.49        334.01        18.01 o
   3  10   2        400.49        394.39        20.13 o
   4  10   2        121.01        127.37        11.83 o
   5  10   2        414.85        434.99        22.15 o
   6  10   2          3.02          6.17         2.75 o
   7  10   2         29.01         36.85         4.93 o
   8  10   2          2.18         -0.69         2.36 o
   9  10   2          2.95         -0.92         2.25 o
  10  10   2         70.85         58.31         5.51 o
  11  10   2         19.96         20.63         3.50 o
  12  10   2         43.43         41.12         4.17 o
  13  10   2          6.93         -0.94         4.86 o
  14  10   2          5.98          3.34         5.03 o
  15  10   2         92.34         67.60         8.23 o
 -15  11   2         14.55          0.12         8.92 o
 -14  11   2        146.70        134.57        11.60 o
 -13  11   2        179.78        181.05         7.41 o
 -12  11   2        104.68        108.31         6.48 o
 -11  11   2        124.64        133.59         7.42 o
 -10  11   2        754.84        749.85        13.50 o
  -9  11   2        256.31        206.62         7.00 o
  -8  11   2        701.78        604.76        12.45 o
  -7  11   2       2810.55       2830.93        33.09 o
  -6  11   2        168.91        184.58        10.89 o
  -5  11   2        294.19        313.20         9.86 o
  -4  11   2          3.94         -0.15         2.33 o
  -3  11   2          0.17          7.31         4.22 o
  -2  11   2       2388.26       2487.83        60.85 o
  -1  11   2        206.65        169.54        15.92 o
   0  11   2        111.59        113.85        11.34 o
   1  11   2        684.80        718.09        28.62 o
   2  11   2        387.16        409.22        25.48 o
   3  11   2        313.51        275.54        30.91 o
   4  11   2       1860.41       1773.47        25.33 o
   5  11   2         12.53          4.58         2.01 o
   6  11   2        134.97        154.24         8.29 o
   7  11   2         20.83         19.32         3.56 o
   8  11   2        366.23        349.63        16.35 o
   9  11   2          8.13          1.31         3.10 o
  10  11   2        315.94        305.78        11.27 o
  11  11   2        211.96        196.35         8.74 o
  12  11   2        287.91        344.98        10.72 o
  13  11   2          6.92         -0.57         2.90 o
  14  11   2          4.47         -0.37         5.39 o
  15  11   2          1.22          4.55         2.01 o
 -14  12   2         16.02          4.64         6.53 o
 -13  12   2          0.57          0.93         1.80 o
 -12  12   2          4.26          0.25         2.58 o
 -11  12   2         77.25        100.42         6.01 o
 -10  12   2         11.60         22.83         4.48 o
  -9  12   2        126.81         87.93         6.51 o
  -8  12   2        156.99        141.73         6.74 o
  -7  12   2       2327.36       2129.08        40.46 o
  -6  12   2        184.21        205.62         8.28 o
  -5  12   2        445.14        390.19        11.30 o
  -4  12   2         26.65         42.29         4.15 o
  -3  12   2       2948.89       2909.22        34.05 o
  -2  12   2        108.52        129.37         5.78 o
  -1  12   2       1193.65       1116.73        16.65 o
   0  12   2        345.01        385.28         9.75 o
   1  12   2        224.25        182.33         6.61 o
   2  12   2        119.09        157.47         6.31 o
   3  12   2        103.59        121.14         5.16 o
   4  12   2        366.62        356.60         9.52 o
   5  12   2        365.38        335.30        10.32 o
   6  12   2       1295.13       1111.00        36.24 o
   7  12   2         24.37          8.02         3.13 o
   8  12   2         40.00         39.86         4.53 o
   9  12   2        599.26        590.27        20.20 o
  10  12   2         20.61         14.41         3.84 o
  11  12   2         10.90          9.30         3.65 o
  12  12   2        104.24        111.02         5.82 o
  13  12   2         78.86         94.96         6.08 o
  14  12   2         23.11         38.35         6.11 o
 -13  13   2         49.41         33.42         2.59 o
 -12  13   2          1.03          0.27         1.83 o
 -11  13   2         19.06         12.10        12.86 o
 -10  13   2        139.44        138.53        14.03 o
  -9  13   2          0.02         -2.81         2.81 o
  -8  13   2         28.46         27.50         3.68 o
  -7  13   2        707.89        670.82        14.53 o
  -6  13   2         70.44         66.81         5.08 o
  -5  13   2         72.15         75.38         5.91 o
  -4  13   2        122.17        113.96         6.46 o
  -3  13   2       3370.44       3232.04        44.56 o
  -2  13   2        210.15        197.27         7.29 o
  -1  13   2         65.24         74.47         4.66 o
   0  13   2        347.07        377.14        11.16 o
   1  13   2         71.83         77.97         5.16 o
   2  13   2          7.69          5.25         2.49 o
   3  13   2        781.97        704.67        13.40 o
   4  13   2          1.51          0.55         2.56 o
   5  13   2        211.05        239.26        12.47 o
   6  13   2        544.04        517.82        12.83 o
   7  13   2         59.84         64.77         5.89 o
   8  13   2          6.24          0.83         4.28 o
   9  13   2          2.40         11.84         3.24 o
  10  13   2        212.73        226.65        14.41 o
  11  13   2        118.01        142.02         8.34 o
  12  13   2         25.08         37.14        21.80 o
  13  13   2          2.06         53.62         6.85 o
 -12  14   2         29.89         42.83        10.58 o
 -11  14   2          0.37          8.86         6.62 o
 -10  14   2         52.04         82.00        19.73 o
  -9  14   2         97.77        100.28         6.64 o
  -8  14   2        138.49        122.96         6.02 o
  -7  14   2         83.69         91.94         5.36 o
  -6  14   2          3.48          3.40         2.72 o
  -5  14   2        230.16        201.77        10.52 o
  -4  14   2          5.68          4.17         2.19 o
  -3  14   2       1821.62       1765.05        21.38 o
  -2  14   2        482.01        511.32        13.03 o
  -1  14   2        283.09        284.12         9.83 o
   0  14   2        157.73        167.57         8.87 o
   1  14   2        712.46        732.96        18.17 o
   2  14   2       2621.96       2668.62        42.47 o
   3  14   2        220.41        266.30         8.50 o
   4  14   2         25.97         31.66         3.92 o
   5  14   2        842.30        813.50        17.02 o
   6  14   2        177.39        174.27         8.71 o
   7  14   2         11.15          9.75         3.83 o
   8  14   2         68.75         66.40         6.72 o
   9  14   2        101.06         79.40         6.69 o
  10  14   2         51.76        111.02        59.78 o
  11  14   2          1.39         49.79        51.60 o
  12  14   2        233.30        289.83        56.79 o
 -11  15   2         72.27         52.49         6.08 o
 -10  15   2          1.60         88.24        64.80 o
  -9  15   2        462.94        476.18        14.73 o
  -8  15   2         61.13         65.24         6.51 o
  -7  15   2         39.56         40.16         3.84 o
  -6  15   2         50.94         52.57         4.31 o
  -5  15   2         53.80         58.59         5.29 o
  -4  15   2         73.11         74.32         4.98 o
  -3  15   2        120.81        122.07         6.46 o
  -2  15   2        247.61        288.65         8.62 o
  -1  15   2         68.18         72.68         5.17 o
   0  15   2         10.75         18.85         4.09 o
   1  15   2       2318.27       2444.90        46.33 o
   2  15   2          0.26          4.74         2.72 o
   3  15   2         10.14         14.55         2.99 o
   4  15   2         82.15         89.02         5.45 o
   5  15   2        330.27        345.29        11.84 o
   6  15   2          4.56          7.61         3.02 o
   7  15   2         15.17          6.76         4.72 o
   8  15   2         83.46         79.32         6.52 o
   9  15   2         63.54         81.71         6.20 o
  10  15   2          5.37         96.92        72.62 o
  11  15   2         13.15         66.78        48.72 o
 -10  16   2         23.40         13.36         3.36 o
  -9  16   2         44.29         83.32        32.74 o
  -8  16   2         54.30         58.61         4.38 o
  -7  16   2         19.00         24.11         4.14 o
  -6  16   2         14.42         12.98         2.59 o
  -5  16   2        150.43        148.46         6.74 o
  -4  16   2        162.12        178.56         6.33 o
  -3  16   2         63.02         82.66         4.56 o
  -2  16   2         96.96        101.07         5.69 o
  -1  16   2        249.27        267.33        10.40 o
   0  16   2        113.48        116.14         7.25 o
   1  16   2        306.72        288.72        10.97 o
   2  16   2        833.53        948.92        23.98 o
   3  16   2        181.44        193.18         7.58 o
   4  16   2         75.06         70.90         4.69 o
   5  16   2          1.00         -0.01         2.90 o
   6  16   2          0.95          1.14         2.18 o
   7  16   2        146.84        170.66         9.02 o
   8  16   2          0.24          2.00         2.32 o
   9  16   2          0.02          1.66         1.68 o
  10  16   2         20.37         33.43         4.63 o
  -8  17   2         13.35         31.24        16.28 o
  -7  17   2        161.81        157.79         6.15 o
  -6  17   2         11.39          6.14         2.06 o
  -5  17   2         30.28         32.85         3.52 o
  -4  17   2          0.97          0.30         2.73 o
  -3  17   2          3.98          3.66         1.99 o
  -2  17   2        144.42        172.25         7.85 o
  -1  17   2        179.64        187.67         8.29 o
   0  17   2         57.06         63.34         6.25 o
   1  17   2          6.66          4.75         2.62 o
   2  17   2        343.52        399.29        11.64 o
   3  17   2        111.94        124.36         5.55 o
   4  17   2         10.48          6.44         2.16 o
   5  17   2          3.55          1.91         2.46 o
   6  17   2        475.71        517.09        11.32 o
   7  17   2        202.16        205.72         6.81 o
   8  17   2          0.91         -1.57         2.44 o
  -6  18   2         47.75         52.07         5.93 o
  -5  18   2          7.75          7.02         1.63 o
  -4  18   2         43.42         57.59         4.91 o
  -3  18   2          0.07         -1.26         1.79 o
  -2  18   2        101.95        102.29         5.37 o
  -1  18   2         12.85         11.76         2.31 o
   0  18   2         19.56         26.61         3.22 o
   1  18   2         62.75         56.98         4.29 o
   2  18   2         95.86         97.31         5.27 o
   3  18   2         12.81          8.20         1.90 o
   4  18   2         79.42         78.56         4.25 o
   5  18   2         31.91         33.16         2.97 o
  -2  19   2         18.64         18.47         2.68 o
  -1  19   2          1.09          0.98         1.80 o
   0  19   2        131.61        154.57         5.64 o
   1  19   2          0.89         -0.99         1.80 o
   2  19   2         44.38         46.43         5.42 o
 -18   1   3         34.05         62.34         5.95 o
 -17   1   3          6.79          7.84         2.96 o
 -16   1   3         31.99         18.06         4.03 o
 -15   1   3         11.75          6.46         3.72 o
 -14   1   3         51.39         64.34         5.02 o
 -13   1   3       1508.78       1546.19        43.68 o
 -12   1   3          2.41          2.76         1.78 o
 -11   1   3       1060.70       1044.95        20.34 o
 -10   1   3        145.75        128.49        10.23 o
  -9   1   3       2604.84       2446.92        49.68 o
  -8   1   3        219.05        211.91        10.54 o
  -7   1   3       2326.41       2243.44        42.54 o
  -6   1   3        127.06        124.75         7.21 o
  -5   1   3        629.12        576.70        13.45 o
  -4   1   3       1117.72        979.17        13.71 o
  -3   1   3        213.36        165.66         4.63 o
  -2   1   3        214.07        186.44        10.74 o
  -1   1   3       2161.16       1931.59        25.53 o
   0   1   3      14477.62      15029.46        51.00 o
   1   1   3       1002.10        975.13         9.10 o
   2   1   3       1528.01       1450.76        23.11 o
   3   1   3        908.73        750.85        12.90 o
   4   1   3       2622.52       2677.54        44.84 o
   5   1   3        511.53        389.57        13.41 o
   6   1   3       1503.16       1273.56        30.12 o
   7   1   3        300.80        273.28        13.99 o
   8   1   3        825.17        750.76        25.74 o
   9   1   3        113.67        102.12        10.43 o
  10   1   3         99.69         81.48         9.65 o
  11   1   3          5.62          4.16         2.17 o
  12   1   3          1.06          8.30         2.71 o
  13   1   3       1037.61        994.66        18.89 o
  14   1   3         69.44         63.08         5.60 o
  15   1   3        382.89        370.26        15.10 o
  16   1   3         34.73         26.43         4.56 o
  17   1   3        186.09        194.55         9.09 o
  18   1   3         11.87         26.45         3.14 o
 -18   2   3          0.87         -0.73         1.28 o
 -17   2   3        709.08        755.57        17.50 o
 -16   2   3         35.28         21.16         4.33 o
 -15   2   3          3.42          3.69         2.52 o
 -14   2   3         18.25         21.41         3.33 o
 -13   2   3        198.22        157.51         6.69 o
 -12   2   3          7.87         10.62         2.28 o
 -11   2   3        615.19        602.74        22.56 o
 -10   2   3          3.68          6.30         3.18 o
  -9   2   3       3538.85       3148.17        47.46 o
  -8   2   3        903.55        881.54        23.78 o
  -7   2   3       2721.04       2857.80        44.85 o
  -6   2   3        489.17        472.72        18.75 o
  -5   2   3         84.87        114.23         7.89 o
  -4   2   3        454.27        456.08        12.59 o
  -3   2   3       1424.15       1382.88        18.75 o
  -2   2   3       5859.71       5926.16        40.97 o
  -1   2   3      19575.88      20195.12       102.34 o
   0   2   3         14.91         40.97         2.54 o
   1   2   3        117.73        161.15         4.04 o
   2   2   3         49.01         88.46         3.19 o
   3   2   3         66.15         87.89         3.52 o
   4   2   3        184.23        269.66         8.23 o
   5   2   3        434.26        588.53        20.52 o
   6   2   3       4689.58       5033.96        75.94 o
   7   2   3        205.71        168.85        13.16 o
   8   2   3          6.22         31.11         6.16 o
   9   2   3        976.45        819.19        28.40 o
  10   2   3        590.36        521.80        27.88 o
  11   2   3       2465.03       2619.57        55.46 o
  12   2   3        261.29        255.40        10.15 o
  13   2   3        170.98        178.06         7.69 o
  14   2   3         85.75         84.15         6.36 o
  15   2   3         96.23        109.99         6.65 o
  16   2   3         57.65         63.37         4.81 o
  17   2   3          0.34          2.10         3.16 o
  18   2   3        154.30        152.14         6.47 o
 -18   3   3         71.34         71.07         3.72 o
 -17   3   3          0.76          0.76         1.63 o
 -16   3   3         60.26         44.82         4.26 o
 -15   3   3         26.83         42.42         4.62 o
 -14   3   3        632.46        656.47        15.43 o
 -13   3   3          0.95          2.33         2.03 o
 -12   3   3        226.87        197.13         7.83 o
 -11   3   3       1070.74       1029.76        19.13 o
 -10   3   3         64.14         61.12         7.23 o
  -9   3   3        474.06        463.92        18.55 o
  -8   3   3       8983.31       8386.88       239.00 o
  -7   3   3       1689.13       1557.15        33.49 o
  -6   3   3        972.64        952.34        24.34 o
  -5   3   3       2751.51       2751.18        40.49 o
  -4   3   3       4344.98       4397.72        37.24 o
  -3   3   3        143.25        159.00         5.50 o
  -2   3   3      10452.55      10731.74        61.18 o
  -1   3   3       4597.01       4968.00        31.84 o
   0   3   3        288.68        339.54         6.65 o
   1   3   3          9.82         18.20         1.33 o
   2   3   3       2191.39       2364.24        31.38 o
   3   3   3        171.47        189.79         5.49 o
   4   3   3        352.39        325.28        14.93 o
   5   3   3        109.57        118.23         8.34 o
   6   3   3         79.39         78.13        10.15 o
   7   3   3        293.68        238.61        19.26 o
   8   3   3        393.53        474.51        18.27 o
   9   3   3        276.60        300.72        19.42 o
  10   3   3          3.95          7.20         8.38 o
  11   3   3          3.94         12.17         2.54 o
  12   3   3         38.24         45.42         4.29 o
  13   3   3         11.49         16.36         4.33 o
  14   3   3         15.54         19.40         3.56 o
  15   3   3         14.37         26.96         3.87 o
  16   3   3         41.93         45.83         4.15 o
  17   3   3         36.99         22.72         2.64 o
  18   3   3         65.36         78.32         4.65 o
 -18   4   3         18.13         27.96         4.61 o
 -17   4   3        327.70        275.60         7.04 o
 -16   4   3          8.79          9.09         2.59 o
 -15   4   3          1.63          3.78         2.30 o
 -14   4   3         44.49         27.16         3.29 o
 -13   4   3          4.26          3.85         2.11 o
 -12   4   3         43.76         42.97         3.23 o
 -11   4   3          0.10          0.61         1.41 o
 -10   4   3        568.49        601.37        20.48 o
  -9   4   3       1414.18       1444.40        33.01 o
  -8   4   3        377.99        336.67        15.11 o
  -7   4   3       3519.82       3304.80        64.64 o
  -6   4   3       3383.80       3542.99        56.14 o
  -5   4   3        874.99       1062.19        29.71 o
  -4   4   3       4770.19       4974.06        54.55 o
  -3   4   3         66.51         96.29         4.78 o
  -2   4   3        331.42        341.66         9.83 o
  -1   4   3        141.13        118.93         4.15 o
   0   4   3        396.41        496.03         7.17 o
   1   4   3          4.39          5.87         1.47 o
   2   4   3        585.59        669.46        12.59 o
   3   4   3          0.06          3.89         2.20 o
   4   4   3       2453.86       2676.70        28.00 o
   5   4   3        751.25        772.88        20.33 o
   6   4   3        342.04        397.58        14.86 o
   7   4   3       2759.85       2852.31        61.10 o
   8   4   3        155.81        154.43        11.94 o
   9   4   3         56.82         37.12         5.83 o
  10   4   3        367.76        383.79        19.25 o
  11   4   3          1.33          3.83         1.78 o
  12   4   3        116.46        125.95         7.51 o
  13   4   3        250.69        247.20         9.03 o
  14   4   3          5.25          2.67         2.13 o
  15   4   3          0.43          1.02         2.06 o
  16   4   3         35.90         31.95         3.35 o
  17   4   3         14.26          5.86         1.65 o
 -17   5   3          5.57          7.97         1.60 o
 -16   5   3         14.97         22.13         2.62 o
 -15   5   3         20.74         25.74         3.52 o
 -14   5   3        236.80        284.08         9.23 o
 -13   5   3        104.61        110.58         5.30 o
 -12   5   3        189.96        202.45         6.63 o
 -11   5   3        189.40        188.47         6.32 o
 -10   5   3        320.30        300.07        16.38 o
  -9   5   3         35.31         43.32         6.49 o
  -8   5   3          5.34         21.68         5.23 o
  -7   5   3         18.75         12.30         4.56 o
  -6   5   3       1006.00       1051.65        30.12 o
  -5   5   3       2388.85       2671.50        45.22 o
  -4   5   3        577.88        651.91        15.21 o
  -3   5   3       1188.87       1142.85        23.43 o
  -2   5   3        260.49        343.09         9.23 o
  -1   5   3        583.03        607.18        14.06 o
   0   5   3        210.03        219.57         5.90 o
   1   5   3        251.93        324.89         7.66 o
   2   5   3        248.39        232.68         7.17 o
   3   5   3         20.54         19.01         2.89 o
   4   5   3        363.96        417.29        12.99 o
   5   5   3       1507.15       1540.45        26.53 o
   6   5   3       1939.98       1989.61        53.01 o
   7   5   3         31.28         82.71         9.82 o
   8   5   3        396.85        399.41        19.50 o
   9   5   3         28.55         28.49         6.65 o
  10   5   3        831.13        863.14        18.64 o
  11   5   3         69.57         65.92         5.63 o
  12   5   3        220.92        238.06        10.12 o
  13   5   3         77.35        109.83         6.05 o
  14   5   3          8.42          3.17         2.05 o
  15   5   3         29.96         26.99         2.98 o
  16   5   3          3.44          4.06         1.69 o
  17   5   3          5.66         14.82         2.19 o
 -17   6   3          5.53          5.40         5.69 o
 -16   6   3         23.37         15.25         3.48 o
 -15   6   3          2.56          2.26         1.77 o
 -14   6   3        777.94        770.88        12.82 o
 -13   6   3        224.03        192.28         6.19 o
 -12   6   3         70.36         66.34         4.91 o
 -11   6   3        432.09        429.32        11.91 o
 -10   6   3       1258.47       1184.44        22.71 o
  -9   6   3       2485.23       2363.01        51.02 o
  -8   6   3       1022.24        992.69        30.13 o
  -7   6   3        376.37        343.36        15.01 o
  -6   6   3       1441.68       1381.54        33.57 o
  -5   6   3        379.28        377.92        14.12 o
  -4   6   3       2359.62       2449.78        35.51 o
  -3   6   3        309.26        289.40        11.09 o
  -2   6   3       6135.62       6575.53       110.84 o
  -1   6   3       1546.87       1615.59        23.01 o
   0   6   3       4244.00       4773.77        61.87 o
   1   6   3        716.92        691.08        14.96 o
   2   6   3        579.20        547.09        13.56 o
   3   6   3         40.54         26.05         3.64 o
   4   6   3       1684.48       1911.87        34.57 o
   5   6   3        399.70        440.03        18.14 o
   6   6   3       1955.41       2102.27        48.94 o
   7   6   3         89.36         96.46        11.63 o
   8   6   3        505.99        441.39        25.38 o
   9   6   3         41.37         51.58         6.80 o
  10   6   3          3.38         10.44         3.37 o
  11   6   3          3.79          6.44         3.60 o
  12   6   3          3.94          4.35         2.69 o
  13   6   3         10.87          9.04         3.14 o
  14   6   3          3.80          4.15         3.14 o
  15   6   3         24.91         37.56         3.83 o
  16   6   3        130.65        164.42         8.04 o
  17   6   3          1.73          9.62         2.18 o
 -17   7   3         14.32         13.72         4.73 o
 -16   7   3         22.88         20.30         3.55 o
 -15   7   3        210.05        258.06        11.61 o
 -14   7   3         45.48         39.25         5.61 o
 -13   7   3          3.81          5.54         2.48 o
 -12   7   3         17.04         21.60         3.59 o
 -11   7   3          7.90          2.39         3.00 o
 -10   7   3         77.81         73.25        14.45 o
  -9   7   3        355.41        352.25        10.03 o
  -8   7   3        476.93        433.35        25.49 o
  -7   7   3        113.66        116.73        10.43 o
  -6   7   3        659.57        545.27        24.39 o
  -5   7   3        959.69        921.64        26.98 o
  -4   7   3        708.20        667.61        22.93 o
  -3   7   3        739.51        710.00        23.03 o
  -2   7   3       1724.13       1977.91        32.80 o
  -1   7   3         35.44         40.18         3.74 o
   0   7   3        424.97        446.15        12.05 o
   1   7   3        272.77        242.47         9.60 o
   2   7   3       5050.13       5625.57       113.57 o
   3   7   3          4.96          7.72         2.84 o
   4   7   3        173.83        278.40        14.49 o
   5   7   3         83.10        108.55        11.07 o
   6   7   3         89.04        103.95        14.52 o
   7   7   3        378.48        367.97        19.93 o
   8   7   3        198.91        230.88        16.52 o
   9   7   3         76.79         66.89         5.56 o
  10   7   3        124.37        129.65         9.84 o
  11   7   3        793.93        776.02        22.99 o
  12   7   3        343.25        380.07        33.45 o
  13   7   3         19.94         19.04         4.63 o
  14   7   3          5.58          0.54         3.11 o
  15   7   3         26.36         14.74         4.74 o
  16   7   3          1.74         -2.21         2.21 o
 -16   8   3         12.25         31.72         3.90 o
 -15   8   3         26.50         29.54         4.46 o
 -14   8   3        177.94        197.18        10.80 o
 -13   8   3          5.23          1.85         3.27 o
 -12   8   3         65.33         43.52         4.20 o
 -11   8   3          6.92          5.75         2.35 o
 -10   8   3       1821.44       1830.83        24.33 o
  -9   8   3         73.68         70.55         4.41 o
  -8   8   3         42.80         51.43         5.40 o
  -7   8   3       1174.95       1044.52        87.33 o
  -6   8   3        704.71        704.79        31.01 o
  -5   8   3         81.17         65.15         9.36 o
  -4   8   3        300.74        276.12        14.25 o
  -3   8   3        156.26        213.61        12.02 o
  -2   8   3        388.05        417.79        14.35 o
  -1   8   3        406.08        390.91        12.68 o
   0   8   3        441.42        419.84        14.26 o
   1   8   3        167.90        156.96         8.14 o
   2   8   3        639.78        636.29        17.50 o
   3   8   3        886.31        875.57        23.03 o
   4   8   3       1323.97       1454.59        34.89 o
   5   8   3        416.94        405.45        28.24 o
   6   8   3          5.92         -2.77         4.48 o
   7   8   3         27.60         24.67         9.20 o
   8   8   3         88.16        115.27         7.13 o
   9   8   3        976.29        944.87        20.36 o
  10   8   3         26.85         37.27         4.57 o
  11   8   3        194.04        198.96        11.90 o
  12   8   3         79.60         84.89         7.83 o
  13   8   3        122.11        113.09         6.68 o
  14   8   3         59.34         65.45         4.86 o
  15   8   3         85.68        100.30         7.87 o
  16   8   3        152.57        170.36        14.11 o
 -16   9   3          5.20          4.06         2.10 o
 -15   9   3         16.83          9.37         3.02 o
 -14   9   3        212.48        263.44        11.52 o
 -13   9   3         64.90         84.73         7.53 o
 -12   9   3          0.57          1.72         2.70 o
 -11   9   3         40.44         30.78         3.79 o
 -10   9   3        711.39        696.57        13.50 o
  -9   9   3        112.15        117.01         5.77 o
  -8   9   3         20.82         31.23         3.07 o
  -7   9   3        128.66        148.12         6.86 o
  -6   9   3        494.81        476.12        30.14 o
  -5   9   3       1519.50       1469.31        45.34 o
  -4   9   3       1032.37       1100.05        29.56 o
  -3   9   3        387.79        463.95        18.81 o
  -2   9   3        113.92        135.02        11.40 o
  -1   9   3        571.72        717.93        22.44 o
   0   9   3        296.60        352.83        15.39 o
   1   9   3         58.71         55.88         5.85 o
   2   9   3       1685.76       1791.86        39.00 o
   3   9   3        103.51         86.13         8.03 o
   4   9   3        186.21        170.93        15.03 o
   5   9   3        179.46        151.98        18.14 o
   6   9   3        344.08        407.23        30.23 o
   7   9   3         62.15         55.86         4.20 o
   8   9   3        206.97        229.12         8.78 o
   9   9   3          3.78          0.70         2.01 o
  10   9   3         51.01         56.37         4.40 o
  11   9   3        267.26        221.62        11.60 o
  12   9   3        428.56        473.63        16.87 o
  13   9   3         20.32         14.33        11.47 o
  14   9   3         14.04          7.54         2.90 o
  15   9   3         25.99         13.83         9.46 o
  16   9   3          1.90          2.14         2.00 o
 -15  10   3         30.30         33.15         3.71 o
 -14  10   3          4.23          1.50         2.76 o
 -13  10   3        230.89        226.28        14.99 o
 -12  10   3        188.83        168.74         7.06 o
 -11  10   3        135.18        114.38         5.38 o
 -10  10   3        108.63        104.21         6.03 o
  -9  10   3         59.38         56.04         4.01 o
  -8  10   3        230.28        233.24         8.54 o
  -7  10   3        768.66        697.61        15.15 o
  -6  10   3        762.51        682.43        20.15 o
  -5  10   3        761.56        720.08        17.60 o
  -4  10   3         88.08         94.30        12.07 o
  -3  10   3        449.09        442.60        19.72 o
  -2  10   3          8.33          2.49         4.25 o
  -1  10   3         53.85         32.10         7.22 o
   0  10   3       1996.64       1854.33        44.98 o
   1  10   3       1743.51       1678.86        35.87 o
   2  10   3          3.50          3.12         3.16 o
   3  10   3        293.45        316.35        21.02 o
   4  10   3       1152.80       1108.67        40.01 o
   5  10   3        545.70        489.84        13.57 o
   6  10   3        352.07        289.25        11.28 o
   7  10   3        975.16        919.08        22.79 o
   8  10   3         62.38         56.65         4.82 o
   9  10   3        841.63        828.01        16.57 o
  10  10   3        509.85        510.05        12.81 o
  11  10   3         84.78         88.52         6.25 o
  12  10   3        448.67        446.58        15.58 o
  13  10   3          2.73          3.83         5.04 o
  14  10   3         25.13         21.72         3.39 o
  15  10   3         23.07         30.70         3.96 o
 -15  11   3         28.67         16.79         3.42 o
 -14  11   3          5.21          1.87         2.90 o
 -13  11   3        102.48         82.17         4.96 o
 -12  11   3          6.47          2.92         4.58 o
 -11  11   3         11.41          8.33         2.83 o
 -10  11   3        311.51        327.58         8.17 o
  -9  11   3         81.35         56.38         4.10 o
  -8  11   3        136.32        111.14         7.39 o
  -7  11   3        255.66        239.28        10.31 o
  -6  11   3        338.62        351.21        12.48 o
  -5  11   3       1680.99       1492.72        21.51 o
  -4  11   3       1192.97       1176.34        16.86 o
  -3  11   3       1289.08       1228.10        22.59 o
  -2  11   3         26.56         22.33         4.50 o
  -1  11   3        353.54        386.28        21.21 o
   0  11   3        159.63        148.87        13.17 o
   1  11   3        624.81        604.09        26.47 o
   2  11   3        107.69         92.60         7.44 o
   3  11   3        404.94        399.05        10.61 o
   4  11   3         88.36         62.03         4.56 o
   5  11   3          0.27         -0.31         2.56 o
   6  11   3          5.29         -0.58         2.84 o
   7  11   3        150.97        139.74         8.59 o
   8  11   3        512.84        477.87        14.76 o
   9  11   3        124.00        117.53         6.28 o
  10  11   3          5.63          2.25         2.49 o
  11  11   3          1.37         -1.42         2.27 o
  12  11   3          0.11         -2.40         2.40 o
  13  11   3         47.28         49.73         6.96 o
  14  11   3          1.26          6.84         2.42 o
 -14  12   3         16.46         21.03         3.86 o
 -13  12   3         78.23         78.26         5.41 o
 -12  12   3         42.57         31.93         5.97 o
 -11  12   3         14.17         21.40         5.75 o
 -10  12   3          4.99          0.67         5.86 o
  -9  12   3        388.53        322.28        10.26 o
  -8  12   3         61.64         36.91         4.48 o
  -7  12   3          5.69          5.93         2.90 o
  -6  12   3        952.62        874.44        19.43 o
  -5  12   3         57.21         53.22         4.43 o
  -4  12   3         31.99         21.87         2.63 o
  -3  12   3        866.74        839.23        23.67 o
  -2  12   3        411.71        442.46        13.67 o
  -1  12   3         34.88         30.68         3.37 o
   0  12   3          3.40          2.45         1.78 o
   1  12   3        283.22        267.04         7.47 o
   2  12   3        190.14        208.89         7.29 o
   3  12   3          3.93          1.26         2.14 o
   4  12   3        357.85        390.63        11.17 o
   5  12   3         32.04         27.55         4.90 o
   6  12   3         12.48         11.35         3.18 o
   7  12   3        310.86        288.89        11.45 o
   8  12   3         55.30         43.36         5.12 o
   9  12   3          0.30         -2.06         2.82 o
  10  12   3         29.96         40.73         4.35 o
  11  12   3        246.10        250.53        11.13 o
  12  12   3        103.77        122.97         5.93 o
  13  12   3         83.34        112.45        16.87 o
  14  12   3          0.37         55.36         6.09 o
 -12  13   3          0.10         -2.05         2.05 o
 -11  13   3        116.92        135.50        37.29 o
 -10  13   3         79.94         83.76         6.67 o
  -9  13   3         92.86         66.12         5.42 o
  -8  13   3        237.25        243.02         9.90 o
  -7  13   3         17.86         17.91         6.26 o
  -6  13   3        266.16        227.45        12.44 o
  -5  13   3        224.46        208.67         9.61 o
  -4  13   3          2.76         -1.24         2.64 o
  -3  13   3        147.93        140.20         6.90 o
  -2  13   3        447.15        432.37        11.94 o
  -1  13   3        164.30        150.38         7.21 o
   0  13   3        519.39        502.73        15.18 o
   1  13   3        492.74        488.81        11.29 o
   2  13   3       1703.32       1655.20        26.74 o
   3  13   3        402.17        396.50        11.48 o
   4  13   3        191.72        169.30         8.87 o
   5  13   3         35.56         48.07         5.03 o
   6  13   3         14.02         18.33         5.41 o
   7  13   3         78.02         75.49         7.53 o
   8  13   3          0.72          0.91         3.36 o
   9  13   3         73.80         84.49         7.43 o
  10  13   3        350.62        407.61        14.22 o
  11  13   3         69.83        109.83        43.63 o
  12  13   3         24.76         60.36        40.60 o
  13  13   3         19.91         96.65         8.02 o
 -12  14   3         27.22         23.66         4.10 o
 -11  14   3         95.93        144.77        43.16 o
 -10  14   3         82.93         69.05         5.89 o
  -9  14   3         77.62         68.10         5.09 o
  -8  14   3         56.77         49.87         4.03 o
  -7  14   3         36.10         46.60         3.92 o
  -6  14   3         51.10         51.83         5.45 o
  -5  14   3        376.85        381.47        11.07 o
  -4  14   3        130.48        126.75         6.60 o
  -3  14   3         58.05         53.58         3.93 o
  -2  14   3         43.60         50.67         4.88 o
  -1  14   3       1173.57       1113.52        19.10 o
   0  14   3         67.96         62.77         5.03 o
   1  14   3          2.18         -0.21         2.16 o
   2  14   3        329.89        345.92        10.69 o
   3  14   3        261.08        241.61         8.99 o
   4  14   3         36.60         29.94         3.99 o
   5  14   3         59.89         53.87         5.28 o
   6  14   3         37.08         38.60         5.84 o
   7  14   3        326.79        306.90        14.02 o
   8  14   3         77.19         61.98         6.40 o
   9  14   3          1.97         -1.05         2.85 o
  10  14   3          5.53          3.97         3.28 o
  11  14   3          0.44         63.69        64.79 o
  12  14   3         99.49        179.31        10.11 o
 -11  15   3        141.10        150.00         9.48 o
 -10  15   3         76.74         68.67         5.05 o
  -9  15   3        129.13        121.15         7.41 o
  -8  15   3        102.00        100.14         4.51 o
  -7  15   3         45.03         28.23         4.27 o
  -6  15   3          0.38         -1.79         2.92 o
  -5  15   3         29.72         25.44         3.28 o
  -4  15   3          1.14          2.85         2.22 o
  -3  15   3          8.83          6.53         2.42 o
  -2  15   3         17.84         22.54         2.97 o
  -1  15   3          3.81          4.14         2.30 o
   0  15   3         78.84         77.00         5.34 o
   1  15   3        339.95        344.66        12.19 o
   2  15   3        188.28        189.56         7.80 o
   3  15   3        786.83        741.07        14.95 o
   4  15   3          0.12          2.26         2.73 o
   5  15   3        314.78        336.11        11.40 o
   6  15   3         66.97         70.32         7.04 o
   7  15   3         10.12         10.39         3.48 o
   8  15   3        211.33        232.76        10.65 o
   9  15   3          5.44         12.88         3.05 o
  10  15   3         76.59         70.64         5.94 o
 -10  16   3         81.86         78.88         6.67 o
  -9  16   3          9.76          4.87         2.10 o
  -8  16   3         22.80         33.31         4.54 o
  -7  16   3         12.97         13.51         2.35 o
  -6  16   3          2.66          0.56         2.18 o
  -5  16   3         17.31         17.09         2.83 o
  -4  16   3         11.85         12.21         2.19 o
  -3  16   3         42.46         51.96         3.63 o
  -2  16   3         27.68         20.27         3.12 o
  -1  16   3        896.83        915.89        14.34 o
   0  16   3         11.06         15.68         3.16 o
   1  16   3       1529.13       1574.93        24.29 o
   2  16   3        173.24        183.97         7.17 o
   3  16   3        132.80        155.30         6.56 o
   4  16   3         65.03         68.04         5.21 o
   5  16   3        485.11        477.38        12.45 o
   6  16   3          3.17          4.32         2.93 o
   7  16   3         10.03          6.71         2.16 o
   8  16   3         17.46         13.95         2.83 o
   9  16   3          8.20          8.56         2.02 o
  -8  17   3        150.62        149.08         9.28 o
  -7  17   3          9.37         10.35         2.71 o
  -6  17   3          0.25          1.41         2.01 o
  -5  17   3          1.01          0.41         1.70 o
  -4  17   3         29.02         27.68         2.46 o
  -3  17   3         29.03         25.94         2.89 o
  -2  17   3          1.42          4.57         2.15 o
  -1  17   3          9.84         12.85         3.26 o
   0  17   3         10.89          6.66         2.65 o
   1  17   3         20.81         21.20         2.73 o
   2  17   3         70.82         74.29         4.44 o
   3  17   3          4.79          8.14         2.08 o
   4  17   3        118.11        128.53         5.38 o
   5  17   3        174.12        216.27         6.50 o
   6  17   3          0.20          2.77         1.88 o
   7  17   3          2.09          6.40         2.91 o
   8  17   3         20.59         21.99         3.96 o
  -5  18   3         24.52         37.83         3.85 o
  -4  18   3         36.80         40.91         4.14 o
  -3  18   3         24.49         30.69         2.94 o
  -2  18   3        117.61        129.93         5.86 o
  -1  18   3        116.34        135.75         6.05 o
   0  18   3          6.87          8.17         2.13 o
   1  18   3         10.09          7.72         1.91 o
   2  18   3         13.53         20.83         3.30 o
   3  18   3          8.72          9.74         2.42 o
   4  18   3          0.87         -2.28         2.28 o
   5  18   3        222.90        218.38        11.10 o
 -18   0   4          1.12          1.64         2.57 o
 -17   0   4         62.57         57.69         7.45 o
 -16   0   4         56.73         58.31         8.43 o
 -15   0   4         82.45        110.10         8.76 o
 -14   0   4        366.41        435.91        28.96 o
 -13   0   4        619.97        667.27        21.47 o
 -12   0   4          1.28         -4.44         5.15 o
 -11   0   4        834.08        850.81        33.89 o
 -10   0   4        224.89        181.24        15.91 o
  -9   0   4       6209.74       6005.76       109.02 o
  -8   0   4          1.54          3.46         3.56 o
  -7   0   4       3778.85       3607.72        76.99 o
  -6   0   4         51.83         32.88         5.89 o
  -5   0   4        630.82        775.42        18.70 o
  -4   0   4         57.42         70.32         6.00 o
  -3   0   4        943.55        994.39        22.63 o
  -2   0   4        140.88        115.24        13.32 o
  -1   0   4       2561.13       2519.61        56.96 o
   0   0   4       1555.70       1739.62        26.87 o
   1   0   4        491.40        538.42        13.34 o
   2   0   4      17020.83      18079.84       249.77 o
   3   0   4       1462.97       1272.78        49.50 o
   4   0   4       8100.92       9263.15       248.31 o
   5   0   4        183.71        217.12        10.91 o
   6   0   4       1924.33       1752.05        36.46 o
   7   0   4       2012.77       2096.14        56.15 o
   8   0   4         28.77         19.15        10.62 o
   9   0   4       1386.06       1228.99        53.15 o
  10   0   4       5107.77       4737.59       108.09 o
  11   0   4         64.72         67.03         6.96 o
  12   0   4         50.68         86.13         8.85 o
  13   0   4        571.31        698.71        34.89 o
  14   0   4        321.26        303.62        21.18 o
  15   0   4        721.37        753.61        29.45 o
  16   0   4          0.51          3.27         4.10 o
  17   0   4         67.80         72.48         7.74 o
 -18   1   4          1.46          2.27         1.68 o
 -17   1   4          3.15          5.87         2.64 o
 -16   1   4          3.68         11.40         3.84 o
 -15   1   4         11.33         19.63         3.76 o
 -14   1   4        173.31        166.01         7.62 o
 -13   1   4         14.63         21.00         2.94 o
 -12   1   4        635.77        682.97        18.56 o
 -11   1   4        130.34        124.40         7.68 o
 -10   1   4         30.74         31.40         5.53 o
  -9   1   4         15.02         10.96         4.11 o
  -8   1   4         51.52         53.88         6.65 o
  -7   1   4         34.42         52.98         6.01 o
  -6   1   4        210.69        209.89         9.26 o
  -5   1   4       3717.19       3840.92        42.83 o
  -4   1   4         34.14         44.03         4.92 o
  -3   1   4          3.25          1.90         3.78 o
  -2   1   4         77.74         99.28         9.23 o
  -1   1   4       2087.24       1949.80        29.46 o
   0   1   4         10.83         31.09         3.09 o
   1   1   4        569.05        553.93         7.82 o
   2   1   4       2525.29       2783.62        34.64 o
   3   1   4       6014.44       6216.15        79.23 o
   4   1   4       3059.38       3268.46        36.74 o
   5   1   4       4072.14       4420.49        51.49 o
   6   1   4       1991.26       1777.58        47.82 o
   7   1   4        131.65        148.56        12.74 o
   8   1   4        533.11        509.13        21.82 o
   9   1   4         53.78         28.99         5.12 o
  10   1   4        395.96        442.51        20.65 o
  11   1   4        391.99        427.48        13.80 o
  12   1   4       1732.48       1683.50        33.22 o
  13   1   4        252.96        216.63        10.05 o
  14   1   4         19.82         12.18         2.90 o
  15   1   4          8.65          9.71         2.61 o
  16   1   4        167.02        229.14        10.57 o
  17   1   4          0.85          0.32         2.06 o
 -18   2   4          2.62          0.72         1.45 o
 -17   2   4          5.52         11.87         2.87 o
 -16   2   4          1.16         -0.23         2.81 o
 -15   2   4         77.98         56.38         4.52 o
 -14   2   4         70.10         52.57         4.22 o
 -13   2   4        217.01        250.36        11.21 o
 -12   2   4        199.63        188.63         9.58 o
 -11   2   4         58.18         45.63         4.96 o
 -10   2   4          6.39         -1.36         3.39 o
  -9   2   4       1820.51       1724.25        37.46 o
  -8   2   4        103.79        123.50         9.35 o
  -7   2   4        948.08       1077.60        25.46 o
  -6   2   4         25.93         45.38         5.58 o
  -5   2   4        182.02        189.48        10.68 o
  -4   2   4        116.31         99.69         6.15 o
  -3   2   4       3409.78       3239.84        44.46 o
  -2   2   4       2669.52       2593.56        53.43 o
  -1   2   4       2102.04       2536.00        29.37 o
   0   2   4       1458.75       1362.75        16.69 o
   1   2   4         70.37         73.86         3.60 o
   2   2   4       7345.97       7900.89        56.41 o
   3   2   4         17.19          6.58         2.08 o
   4   2   4       1373.56       1482.25        18.70 o
   5   2   4       1594.29       1618.36        26.36 o
   6   2   4        966.62        971.47        36.46 o
   7   2   4         70.70         45.76         7.34 o
   8   2   4         39.25         29.80         5.46 o
   9   2   4         10.99          7.02         3.93 o
  10   2   4        520.33        574.10        13.23 o
  11   2   4        384.58        387.63        13.18 o
  12   2   4        134.53        151.33         8.45 o
  13   2   4        111.24         90.99         6.62 o
  14   2   4          7.46          0.89         2.65 o
  15   2   4         19.79         33.42         3.90 o
  16   2   4         51.17         57.40         4.45 o
  17   2   4         89.90         99.71         6.12 o
 -18   3   4         11.66         17.21         3.88 o
 -17   3   4         34.25         33.14         3.76 o
 -16   3   4        300.07        356.63        10.54 o
 -15   3   4         37.94         46.04         4.02 o
 -14   3   4          0.75          5.40         2.26 o
 -13   3   4       1101.94       1214.00        18.09 o
 -12   3   4        377.05        399.92        13.73 o
 -11   3   4          9.20          5.36         2.19 o
 -10   3   4        220.87        177.49        12.33 o
  -9   3   4         17.03         31.32         4.69 o
  -8   3   4        366.00        287.97        16.21 o
  -7   3   4         26.10         28.82         5.59 o
  -6   3   4        236.74        270.98        12.00 o
  -5   3   4       8548.01       8992.54        85.30 o
  -4   3   4        203.50        245.55         9.70 o
  -3   3   4       1717.40       1747.25        29.86 o
  -2   3   4       2619.50       2590.87        31.19 o
  -1   3   4        550.65        701.72        11.18 o
   0   3   4         89.87         84.81         3.85 o
   1   3   4       1908.15       2393.33        25.68 o
   2   3   4        946.30       1091.06        18.65 o
   3   3   4        653.06        823.56        16.04 o
   4   3   4        731.99        808.30        15.86 o
   5   3   4        521.25        704.72        17.58 o
   6   3   4        267.85        255.10        12.36 o
   7   3   4        138.90        134.24         9.25 o
   8   3   4        177.11        180.51        12.80 o
   9   3   4        433.12        397.71        15.61 o
  10   3   4         89.65         99.21         6.62 o
  11   3   4         60.16         41.55         5.68 o
  12   3   4          1.15         -0.82         3.21 o
  13   3   4         51.67         53.54         5.21 o
  14   3   4        262.07        277.38        16.24 o
  15   3   4         21.25         16.59         2.87 o
  16   3   4         24.38         17.47         2.75 o
  17   3   4         36.29         63.70         3.31 o
 -17   4   4          1.82          0.94         1.26 o
 -16   4   4        103.74        112.90         5.98 o
 -15   4   4         49.55         36.57         3.58 o
 -14   4   4        105.34         89.31         5.54 o
 -13   4   4          8.39          4.65         2.01 o
 -12   4   4          5.52          7.39         1.79 o
 -11   4   4       1259.80       1238.99        17.90 o
 -10   4   4        216.36        200.48        10.50 o
  -9   4   4       1151.95       1098.31        38.85 o
  -8   4   4          4.92          1.96         3.47 o
  -7   4   4       1677.77       1627.39        42.41 o
  -6   4   4        205.40        216.06        11.06 o
  -5   4   4      10926.26      11342.92       275.13 o
  -4   4   4        553.97        512.68        14.75 o
  -3   4   4       1563.84       2010.49        27.15 o
  -2   4   4       1440.98       1681.17        22.37 o
  -1   4   4       2912.35       2990.44        27.82 o
   0   4   4       3967.74       4249.54        31.59 o
   1   4   4        927.90        836.23        13.01 o
   2   4   4        695.00        585.52        12.54 o
   3   4   4       3440.79       3653.84        47.52 o
   4   4   4         33.36          8.75         2.48 o
   5   4   4         33.83         17.50         3.76 o
   6   4   4         14.92          2.53         3.08 o
   7   4   4         24.66         27.30         5.02 o
   8   4   4       1594.47       1458.54        36.48 o
   9   4   4        543.19        481.54        20.28 o
  10   4   4        175.55        163.45         8.46 o
  11   4   4          2.17         -0.91         2.57 o
  12   4   4        418.58        447.56        18.12 o
  13   4   4        163.26        157.81         8.48 o
  14   4   4         77.13         74.38         5.73 o
  15   4   4         42.37         41.15         4.09 o
  16   4   4          3.51          5.71         1.99 o
  17   4   4          0.08          2.54         2.22 o
 -17   5   4         24.24         46.30         2.68 o
 -16   5   4         36.68         55.91         4.21 o
 -15   5   4        225.16        260.86         9.36 o
 -14   5   4         64.59         70.72         4.75 o
 -13   5   4        169.68        215.15         6.72 o
 -12   5   4        217.80        254.19         7.46 o
 -11   5   4          9.97          4.96         3.24 o
 -10   5   4       2224.01       2107.15        30.83 o
  -9   5   4        136.03        124.18        13.18 o
  -8   5   4       1435.09       1356.84        41.86 o
  -7   5   4        315.20        357.65        17.54 o
  -6   5   4       1008.83        942.92        26.63 o
  -5   5   4        299.06        294.31        12.40 o
  -4   5   4         27.54         19.37         4.15 o
  -3   5   4       1722.57       1852.25        37.70 o
  -2   5   4          5.05          3.26         2.45 o
  -1   5   4       5804.87       6219.41       134.66 o
   0   5   4         15.16         28.76         3.40 o
   1   5   4          1.62         19.59         2.94 o
   2   5   4       3114.19       3445.50        34.59 o
   3   5   4         99.59        131.04         7.62 o
   4   5   4         35.64         24.56         4.28 o
   5   5   4        212.58        163.48         9.35 o
   6   5   4        190.05        203.38        10.96 o
   7   5   4        923.54        755.27        26.41 o
   8   5   4          8.99          8.49         3.69 o
   9   5   4        194.34        169.45        11.31 o
  10   5   4        724.10        750.09        16.93 o
  11   5   4         82.24         88.29         5.60 o
  12   5   4          3.16          7.38         2.48 o
  13   5   4        491.76        519.65        22.72 o
  14   5   4         41.16         35.71         4.18 o
  15   5   4          6.39          4.82         1.98 o
  16   5   4         92.86        107.43         5.45 o
  17   5   4         18.13         22.22         2.80 o
 -17   6   4         10.63         22.91         3.03 o
 -16   6   4         19.85         26.60         7.50 o
 -15   6   4         18.15         13.79         2.68 o
 -14   6   4         20.97         10.76         2.06 o
 -13   6   4        390.68        421.64         9.09 o
 -12   6   4         18.89         29.57         5.63 o
 -11   6   4        152.30        135.89         7.04 o
 -10   6   4        702.96        657.09        17.50 o
  -9   6   4          4.73          4.47         2.43 o
  -8   6   4        723.18        655.66        30.11 o
  -7   6   4         27.13         35.93         7.36 o
  -6   6   4       2026.50       1927.26        36.64 o
  -5   6   4        308.56        265.89        13.16 o
  -4   6   4        480.65        511.59        15.82 o
  -3   6   4       1249.65       1335.30        22.81 o
  -2   6   4       7881.03       8584.59        66.93 o
  -1   6   4        655.88        766.47        15.61 o
   0   6   4         63.00         93.43         6.07 o
   1   6   4          0.25          7.86         3.17 o
   2   6   4        566.19        629.90        16.61 o
   3   6   4        183.24        268.61        11.28 o
   4   6   4         74.42         76.96         7.11 o
   5   6   4        125.41        147.18        11.90 o
   6   6   4         14.97         10.96         6.01 o
   7   6   4        169.62        174.46        16.47 o
   8   6   4         83.93        105.04        11.29 o
   9   6   4         21.11         19.94         4.07 o
  10   6   4          3.77          5.34         2.21 o
  11   6   4          0.30          5.04         2.50 o
  12   6   4        804.72        807.74        18.29 o
  13   6   4         42.47         45.38         3.88 o
  14   6   4         47.69         48.96         4.56 o
  15   6   4         52.92         55.90         4.34 o
  16   6   4        151.57        156.98         5.95 o
 -16   7   4         79.63        102.97         6.50 o
 -15   7   4        158.11        185.81         9.53 o
 -14   7   4          0.95          3.60         2.12 o
 -13   7   4         73.15         58.24         4.43 o
 -12   7   4        113.17        102.04         5.95 o
 -11   7   4          0.52         -2.77         2.86 o
 -10   7   4        408.80        326.67        13.32 o
  -9   7   4        618.74        581.04        16.13 o
  -8   7   4         11.67          3.25         2.21 o
  -7   7   4        222.55        170.01        13.11 o
  -6   7   4        538.12        607.77        23.80 o
  -5   7   4        227.85        208.62        12.27 o
  -4   7   4        252.92        257.50        14.82 o
  -3   7   4        210.04        304.28        14.45 o
  -2   7   4        205.12        165.17         9.39 o
  -1   7   4       5961.75       6059.01        75.06 o
   0   7   4       1843.99       2136.87        36.42 o
   1   7   4        752.04        714.86        17.29 o
   2   7   4        178.05        175.72         9.49 o
   3   7   4        215.28        212.45        13.57 o
   4   7   4         89.62        125.99        10.77 o
   5   7   4       2484.25       2585.24        57.28 o
   6   7   4         77.32        111.55        26.36 o
   7   7   4          7.09         23.79         8.25 o
   8   7   4         91.69         95.27         6.44 o
   9   7   4         72.73         72.46         5.82 o
  10   7   4        260.82        223.85        12.45 o
  11   7   4        119.97        125.64         9.45 o
  12   7   4        324.99        334.00        14.83 o
  13   7   4        347.25        352.74        11.65 o
  14   7   4          4.24          7.36         3.52 o
  15   7   4         14.99         19.40         3.57 o
  16   7   4          2.57          2.83         3.22 o
 -16   8   4         77.88         89.87         5.59 o
 -15   8   4         31.66         29.93         4.27 o
 -14   8   4          1.86          6.35         7.71 o
 -13   8   4        209.75        221.24         8.04 o
 -12   8   4         39.28         33.04         4.54 o
 -11   8   4        612.55        575.38        13.82 o
 -10   8   4         41.67         47.02         4.29 o
  -9   8   4        104.54         89.59         5.80 o
  -8   8   4        530.34        448.61        14.20 o
  -7   8   4       2266.39       2108.60        31.42 o
  -6   8   4         13.75         15.62         4.35 o
  -5   8   4         11.13          9.63         4.52 o
  -4   8   4        186.47        183.67        13.57 o
  -3   8   4        694.53        676.13        22.15 o
  -2   8   4          0.06         -1.32         3.22 o
  -1   8   4         81.64         93.95         6.35 o
   0   8   4       2933.08       3253.33        50.41 o
   1   8   4        847.65        918.80        19.55 o
   2   8   4        414.88        446.00        17.15 o
   3   8   4        298.03        235.04        16.61 o
   4   8   4        863.20        963.57        34.83 o
   5   8   4       1321.91       1161.07        40.18 o
   6   8   4         33.07         43.52        10.28 o
   7   8   4        516.74        497.19        11.84 o
   8   8   4       1202.38       1231.10        19.74 o
   9   8   4        163.80        175.71         7.68 o
  10   8   4         23.79         25.56         3.03 o
  11   8   4        472.52        453.95        14.03 o
  12   8   4          7.69          7.69         5.26 o
  13   8   4         75.30         77.65         5.51 o
  14   8   4         79.17         87.23         5.30 o
  15   8   4         33.77         34.00         3.61 o
  16   8   4        187.13        203.35        10.68 o
 -16   9   4          4.26          7.57         3.13 o
 -15   9   4          4.14          1.74         2.17 o
 -14   9   4          7.82          7.17         5.70 o
 -13   9   4          7.84          8.62         2.90 o
 -12   9   4        492.55        524.35        12.38 o
 -11   9   4        766.63        812.43        16.15 o
 -10   9   4        148.44        163.83         7.56 o
  -9   9   4         59.51         51.71         4.65 o
  -8   9   4         94.58         81.03         5.44 o
  -7   9   4          3.53          0.38         2.16 o
  -6   9   4         50.59         51.53         6.60 o
  -5   9   4         50.80         45.19         7.56 o
  -4   9   4        214.83        252.37        16.55 o
  -3   9   4        149.35        164.81        11.47 o
  -2   9   4        701.39        655.69        22.09 o
  -1   9   4        582.48        653.54        19.81 o
   0   9   4        390.61        388.54        14.03 o
   1   9   4        764.34        788.73        24.01 o
   2   9   4         13.03         11.86         4.48 o
   3   9   4        828.90        770.59        39.49 o
   4   9   4       1200.51       1284.70        42.05 o
   5   9   4        163.13        133.25        17.47 o
   6   9   4        160.93        151.42         9.73 o
   7   9   4         83.69         68.56         5.94 o
   8   9   4        102.54         86.42         5.46 o
   9   9   4        419.88        419.74        12.20 o
  10   9   4        196.36        211.20         7.30 o
  11   9   4        308.88        307.87         8.58 o
  12   9   4        660.14        594.63        14.75 o
  13   9   4          0.01          1.27         2.67 o
  14   9   4         26.04         20.64         2.95 o
  15   9   4         98.58        129.18         6.14 o
 -15  10   4        175.89        162.44        10.18 o
 -14  10   4          0.13         -0.32         3.07 o
 -13  10   4          6.79          0.69         2.76 o
 -12  10   4          1.09         -0.01         2.32 o
 -11  10   4         79.71         80.26         4.53 o
 -10  10   4          6.67          7.06         2.48 o
  -9  10   4        194.87        179.77         7.97 o
  -8  10   4        225.34        189.63         8.18 o
  -7  10   4         12.54          7.87         2.30 o
  -6  10   4        109.37        103.49         5.78 o
  -5  10   4        622.94        593.12        14.19 o
  -4  10   4          6.09          2.33         2.25 o
  -3  10   4         18.53         23.25         5.53 o
  -2  10   4       1077.29       1022.14        33.67 o
  -1  10   4         27.33         13.65         5.34 o
   0  10   4         13.91          8.43         4.76 o
   1  10   4        243.15        210.89        13.12 o
   2  10   4         80.27         76.48         9.46 o
   3  10   4          0.29         -3.60         6.29 o
   4  10   4        700.35        724.87        17.50 o
   5  10   4        419.24        378.47        12.78 o
   6  10   4         20.63         16.57         3.91 o
   7  10   4        107.62        109.64         7.15 o
   8  10   4        700.71        708.09        27.66 o
   9  10   4        425.63        409.27        11.66 o
  10  10   4        289.64        269.97         9.56 o
  11  10   4          0.94         -1.32         2.04 o
  12  10   4        157.35        125.83        13.15 o
  13  10   4          0.09          3.60         2.58 o
  14  10   4         51.54         65.35         7.86 o
  15  10   4          7.74          9.55         2.65 o
 -14  11   4        145.07        145.42        12.27 o
 -13  11   4         28.77         30.60         6.00 o
 -12  11   4          0.07          1.09         2.38 o
 -11  11   4         69.28         95.44         5.33 o
 -10  11   4         92.87        110.65         5.97 o
  -9  11   4         14.24         21.25         3.33 o
  -8  11   4        168.29        159.35         8.30 o
  -7  11   4        154.81        135.98         7.97 o
  -6  11   4          2.22          0.24         2.29 o
  -5  11   4          0.66         -2.32         2.32 o
  -4  11   4        197.52        215.48         8.30 o
  -3  11   4        230.26        229.29         9.99 o
  -2  11   4         53.88         40.72         5.61 o
  -1  11   4         37.74         33.12         4.12 o
   0  11   4          5.40          2.73         2.02 o
   1  11   4        399.86        416.59         9.23 o
   2  11   4          3.46          3.04         1.62 o
   3  11   4         59.39         51.35         6.17 o
   4  11   4        149.76        163.68         8.80 o
   5  11   4         62.70         76.47         6.34 o
   6  11   4       2113.79       2023.83        30.10 o
   7  11   4         61.29         68.05         5.98 o
   8  11   4         21.73         20.34         4.28 o
   9  11   4          2.30         -1.13         2.78 o
  10  11   4         35.30         38.23         4.44 o
  11  11   4         40.41         44.41         3.66 o
  12  11   4         85.46        122.54         6.07 o
  13  11   4         98.08        107.75        12.26 o
  14  11   4         18.57         44.88        22.29 o
 -13  12   4          0.11          0.47         1.65 o
 -12  12   4          4.32         10.61         2.86 o
 -11  12   4          0.73          0.62         6.67 o
 -10  12   4         21.46         12.93         2.61 o
  -9  12   4        212.32        235.99         8.60 o
  -8  12   4       1401.20       1357.93        28.87 o
  -7  12   4        212.68        217.49         9.93 o
  -6  12   4        169.61        160.18         7.26 o
  -5  12   4          0.21         -1.00         3.86 o
  -4  12   4        302.91        270.98         9.39 o
  -3  12   4         11.43         11.21         2.91 o
  -2  12   4         86.11         83.73         5.38 o
  -1  12   4        675.35        738.23        17.93 o
   0  12   4        745.42        790.29        14.17 o
   1  12   4         85.30        100.53         5.22 o
   2  12   4        152.36        144.37         6.31 o
   3  12   4        563.78        529.14        12.94 o
   4  12   4          4.22          7.26         3.35 o
   5  12   4          0.20         -1.29         3.75 o
   6  12   4        135.62        138.15        16.09 o
   7  12   4        100.48         65.64         7.65 o
   8  12   4        726.31        731.97        20.71 o
   9  12   4        232.81        223.65        12.09 o
  10  12   4          9.80         19.66         4.17 o
  11  12   4         26.77         29.19         4.03 o
  12  12   4          2.68          7.12         2.15 o
  13  12   4          5.70         55.54        40.42 o
 -12  13   4         11.25          7.82         2.17 o
 -11  13   4         58.59         61.70        13.67 o
 -10  13   4          1.17         -3.39         3.39 o
  -9  13   4         55.66         40.94         8.45 o
  -8  13   4         20.27         21.49         3.73 o
  -7  13   4          4.67          5.91         3.11 o
  -6  13   4         23.27         16.90         2.78 o
  -5  13   4         51.37         51.31         4.83 o
  -4  13   4          2.57         -1.05         3.05 o
  -3  13   4        142.82        123.98         7.69 o
  -2  13   4        587.90        560.45        14.24 o
  -1  13   4          6.68         13.02         3.03 o
   0  13   4       1061.13       1091.03        29.87 o
   1  13   4        871.18        894.60        22.47 o
   2  13   4        165.11        158.61         7.41 o
   3  13   4        118.74        143.25         8.11 o
   4  13   4        244.79        277.50        14.27 o
   5  13   4        345.48        350.13        18.85 o
   6  13   4         18.17         22.23         5.16 o
   7  13   4         91.45         77.37         9.36 o
   8  13   4          6.82          4.89         3.55 o
   9  13   4          0.66          6.20         3.05 o
  10  13   4        253.24        283.37        17.01 o
  11  13   4        545.77        522.06        13.76 o
  12  13   4         44.30        100.47        46.49 o
 -12  14   4          3.80        115.91         8.03 o
 -11  14   4         43.22         59.40         4.59 o
 -10  14   4        169.18        196.95        18.92 o
  -9  14   4         16.49         22.01         3.06 o
  -8  14   4          1.37          8.98         2.79 o
  -7  14   4         33.51         32.32         4.19 o
  -6  14   4          4.13          1.34         2.24 o
  -5  14   4        387.96        359.79        10.74 o
  -4  14   4        161.96        157.53         7.27 o
  -3  14   4         41.83         30.69         3.53 o
  -2  14   4        276.53        241.33         7.97 o
  -1  14   4         20.49         19.03         2.63 o
   0  14   4        489.98        481.50        13.15 o
   1  14   4         17.52         13.87         2.38 o
   2  14   4          2.01          1.08         2.77 o
   3  14   4        278.83        311.34        11.54 o
   4  14   4          3.15          2.57         2.81 o
   5  14   4        169.69        158.09        10.57 o
   6  14   4          6.47         -0.42         5.45 o
   7  14   4         96.63        100.36         6.49 o
   8  14   4         34.76         27.95         4.75 o
   9  14   4          3.49          7.33         2.92 o
  10  14   4        177.33        165.79         8.16 o
  11  14   4         29.41         96.85        69.65 o
 -10  15   4          2.70          4.34         1.86 o
  -9  15   4         49.88         66.53         4.32 o
  -8  15   4         29.81         22.40         4.39 o
  -7  15   4        152.10        159.05         6.39 o
  -6  15   4         73.25         77.97         4.79 o
  -5  15   4        249.95        249.36         8.49 o
  -4  15   4          3.52          6.41         2.51 o
  -3  15   4         55.04         55.64         4.54 o
  -2  15   4         48.66         52.71         3.83 o
  -1  15   4        124.82        138.70         6.02 o
   0  15   4        187.97        171.93         6.66 o
   1  15   4         76.69         69.39         3.91 o
   2  15   4         44.61         42.23         4.49 o
   3  15   4          2.50          5.37         3.89 o
   4  15   4         13.74         11.81         2.95 o
   5  15   4        198.60        170.44         8.33 o
   6  15   4         17.28         24.91         3.86 o
   7  15   4          1.83          3.97         2.28 o
   8  15   4          6.84          7.34         2.83 o
   9  15   4          3.58          1.78         2.02 o
  10  15   4         33.94         33.00         4.88 o
  -9  16   4         19.60         23.30         4.39 o
  -8  16   4         54.99         77.80         4.24 o
  -7  16   4         58.15         60.92         3.97 o
  -6  16   4          5.12          9.93         2.26 o
  -5  16   4        184.34        188.59         6.78 o
  -4  16   4          3.22          0.47         2.17 o
  -3  16   4         74.79         83.66         5.00 o
  -2  16   4        208.69        233.20         8.12 o
  -1  16   4         26.22         34.02         3.09 o
   0  16   4          9.22         14.29         2.41 o
   1  16   4        123.87        130.83         6.08 o
   2  16   4         30.58         19.49         2.98 o
   3  16   4        941.90        983.32        15.74 o
   4  16   4         20.84         25.48         3.04 o
   5  16   4          4.29          4.68         2.54 o
   6  16   4        172.43        198.56         7.71 o
   7  16   4         53.59         53.67         3.78 o
   8  16   4          1.10          1.04         2.56 o
   9  16   4          2.59          5.00         2.33 o
  -7  17   4        214.53        207.13         7.84 o
  -6  17   4          3.58          5.36         1.86 o
  -5  17   4        170.40        181.45         5.96 o
  -4  17   4         43.86         51.97         3.05 o
  -3  17   4         37.76         43.71         3.43 o
  -2  17   4         77.45         76.71         4.33 o
  -1  17   4        189.31        207.28         6.89 o
   0  17   4         69.56         81.01         4.48 o
   1  17   4          0.34         -1.13         1.83 o
   2  17   4         17.83         19.95         3.01 o
   3  17   4          1.66          2.33         1.62 o
   4  17   4          0.62         -1.97         1.97 o
   5  17   4         35.12         58.14         3.92 o
   6  17   4          2.37         12.43         2.03 o
   7  17   4         23.15         19.12         2.65 o
  -4  18   4         34.11         33.92         3.70 o
  -3  18   4          5.50          3.64         1.69 o
  -2  18   4         30.15         35.90         3.11 o
  -1  18   4         42.10         44.35         3.41 o
   0  18   4        107.50        101.28         4.82 o
   1  18   4          1.29          5.36         2.43 o
   2  18   4          4.25          7.30         2.31 o
   3  18   4          0.61         -2.08         2.73 o
   4  18   4          9.50          9.70         2.94 o
 -17   1   5         22.79         43.50         4.32 o
 -16   1   5         49.93         60.53         5.84 o
 -15   1   5          1.20          4.57         2.34 o
 -14   1   5          0.12          5.26         2.76 o
 -13   1   5         81.28        112.04         7.59 o
 -12   1   5         12.86         15.46         3.35 o
 -11   1   5        277.23        280.87        11.86 o
 -10   1   5        225.73        203.20         9.91 o
  -9   1   5        495.70        464.30        25.85 o
  -8   1   5       1392.52       1287.21        40.65 o
  -7   1   5          6.41          1.09         5.21 o
  -6   1   5        588.40        630.60        30.73 o
  -5   1   5          1.05         15.21         5.04 o
  -4   1   5          0.15         12.16         4.26 o
  -3   1   5        814.89        979.23        53.51 o
  -2   1   5       1002.05       1080.05        31.43 o
  -1   1   5       6971.80       6696.40       103.60 o
   0   1   5       2491.55       2787.93        33.77 o
   1   1   5       2878.61       2991.18        36.52 o
   2   1   5        270.72        222.02         8.48 o
   3   1   5         87.69         95.36         6.03 o
   4   1   5       2003.12       2078.15        26.44 o
   5   1   5        374.53        512.72        15.15 o
   6   1   5       1492.31       1634.89        35.72 o
   7   1   5        110.89        114.03        12.26 o
   8   1   5       1004.88        863.90        35.06 o
   9   1   5        861.25        722.48        27.07 o
  10   1   5        440.93        374.99        10.93 o
  11   1   5         29.60         16.89         2.87 o
  12   1   5        124.30        110.36         7.40 o
  13   1   5          7.42         15.94         3.43 o
  14   1   5         12.55         26.63         3.85 o
  15   1   5         13.48          6.38         2.40 o
  16   1   5         12.85         24.99         3.96 o
  17   1   5          0.27          0.11         2.31 o
 -17   2   5          4.82          2.97         2.01 o
 -16   2   5         32.13         62.59         5.88 o
 -15   2   5         45.63         67.25         4.63 o
 -14   2   5         12.97         17.11         2.66 o
 -13   2   5          1.52          1.55         2.25 o
 -12   2   5        164.03        122.55         7.98 o
 -11   2   5        400.32        329.16        12.69 o
 -10   2   5         84.95         64.44         4.84 o
  -9   2   5        359.60        336.25        21.93 o
  -8   2   5        196.67        209.70        16.75 o
  -7   2   5        376.40        341.24        24.38 o
  -6   2   5       1061.81        998.18        30.79 o
  -5   2   5       7015.02       7123.62        77.59 o
  -4   2   5        514.05        580.07        21.19 o
  -3   2   5         33.93         14.91         5.94 o
  -2   2   5        334.31        286.07        16.44 o
  -1   2   5        448.38        432.83        13.57 o
   0   2   5        386.66        356.63         8.82 o
   1   2   5       4307.39       4737.05        40.51 o
   2   2   5       2929.53       3281.91        33.17 o
   3   2   5       3939.99       3905.25        35.00 o
   4   2   5       3268.45       3785.49        50.46 o
   5   2   5       2290.89       2220.82        39.39 o
   6   2   5        114.43         85.19         7.73 o
   7   2   5         38.10         29.27         6.94 o
   8   2   5         14.59         12.92         4.67 o
   9   2   5        522.43        462.88        21.71 o
  10   2   5        287.56        295.27        11.63 o
  11   2   5        341.34        400.13        13.69 o
  12   2   5         13.73          8.91         3.05 o
  13   2   5         10.60          4.55         2.75 o
  14   2   5          2.17         -0.73         2.55 o
  15   2   5         76.02        102.65         6.11 o
  16   2   5          3.47          6.63         2.04 o
  17   2   5         16.14         20.10         2.99 o
 -17   3   5          6.56          0.05         1.83 o
 -16   3   5          2.05         -1.04         1.83 o
 -15   3   5         64.66         76.26         4.89 o
 -14   3   5        150.68        167.43         6.65 o
 -13   3   5         20.07         16.54         2.74 o
 -12   3   5        520.34        526.57        13.53 o
 -11   3   5        191.72        196.41         8.41 o
 -10   3   5         18.99         12.35         2.53 o
  -9   3   5          2.43         -0.66         4.79 o
  -8   3   5          1.46          2.81         5.00 o
  -7   3   5         61.03         45.79        10.09 o
  -6   3   5        851.74        810.27        30.89 o
  -5   3   5          3.93          1.67         5.35 o
  -4   3   5       2466.19       2773.45        44.79 o
  -3   3   5        364.99        410.53        15.31 o
  -2   3   5       5199.73       5559.31        60.69 o
  -1   3   5       1033.25       1121.03        19.72 o
   0   3   5       1277.58       1384.82        17.74 o
   1   3   5        236.84        168.44         7.60 o
   2   3   5        136.79        156.38         6.91 o
   3   3   5        272.28        309.81        11.03 o
   4   3   5        296.29        257.14        12.13 o
   5   3   5        752.20        806.16        22.52 o
   6   3   5         61.17         36.50         5.71 o
   7   3   5        136.64        135.54        13.61 o
   8   3   5          2.94          2.53         4.51 o
   9   3   5        797.87        831.50        19.36 o
  10   3   5        387.31        361.68        12.97 o
  11   3   5          1.49         -0.05         2.32 o
  12   3   5          0.62          2.41         2.63 o
  13   3   5          2.10          5.00         2.70 o
  14   3   5          8.40          4.56         2.50 o
  15   3   5          2.31          0.93         2.16 o
  16   3   5         39.01         38.93         2.97 o
  17   3   5          0.01          7.90         3.19 o
 -17   4   5         41.99         46.85         3.12 o
 -16   4   5         12.74          2.52         1.83 o
 -15   4   5          0.98          2.20         1.87 o
 -14   4   5         76.39         74.69         5.16 o
 -13   4   5         21.68         10.41         2.06 o
 -12   4   5        129.72        115.59         6.59 o
 -11   4   5        296.97        278.03        11.68 o
 -10   4   5         31.70         23.61         3.22 o
  -9   4   5        144.02        144.10         8.44 o
  -8   4   5        305.60        295.30        20.12 o
  -7   4   5          9.23         23.23         8.28 o
  -6   4   5         20.02         37.61         7.34 o
  -5   4   5         49.72         73.50         8.96 o
  -4   4   5       3059.83       3261.67        46.13 o
  -3   4   5          1.99          6.85         3.68 o
  -2   4   5        642.40        655.33        15.08 o
  -1   4   5          1.98          0.57         2.31 o
   0   4   5        133.26        155.15         7.60 o
   1   4   5        248.79        246.75         9.13 o
   2   4   5        688.92        784.10        17.62 o
   3   4   5        633.33        774.40        20.21 o
   4   4   5         27.79         25.64         4.29 o
   5   4   5        231.95        249.93        13.15 o
   6   4   5        621.58        575.18        20.89 o
   7   4   5        482.97        435.94        19.09 o
   8   4   5        228.35        218.90        15.92 o
   9   4   5       1496.68       1511.98        33.21 o
  10   4   5       2223.88       2135.88        49.37 o
  11   4   5        485.62        495.41        15.72 o
  12   4   5         79.82         59.61         5.66 o
  13   4   5        418.76        421.18        16.42 o
  14   4   5          3.49          1.05         2.52 o
  15   4   5        147.31        118.67         5.60 o
  16   4   5          6.96          5.41         2.13 o
  17   4   5          7.35         10.64         2.86 o
 -17   5   5          1.72          0.41         2.58 o
 -16   5   5         48.73         50.97         3.20 o
 -15   5   5          8.02         10.23         2.12 o
 -14   5   5         79.15        100.73         5.56 o
 -13   5   5        211.43        226.68         6.85 o
 -12   5   5        116.13        110.53         5.03 o
 -11   5   5        122.77        100.30         7.45 o
 -10   5   5        107.72         97.89         9.18 o
  -9   5   5       2523.98       2295.43        41.40 o
  -8   5   5        261.48        202.30        24.78 o
  -7   5   5         29.75         46.99        10.38 o
  -6   5   5        289.51        271.44        17.99 o
  -5   5   5        344.15        316.75        21.94 o
  -4   5   5        577.52        650.49        19.51 o
  -3   5   5         75.26         94.11         7.29 o
  -2   5   5       1045.28       1106.67        21.43 o
  -1   5   5       2682.28       2733.43        58.49 o
   0   5   5         10.40          4.46         2.39 o
   1   5   5       1631.96       1522.53        28.82 o
   2   5   5          8.59          4.16         2.61 o
   3   5   5        380.77        450.40        14.91 o
   4   5   5        464.93        439.43        15.33 o
   5   5   5         26.03         57.15         6.82 o
   6   5   5        330.57        291.29        15.79 o
   7   5   5        103.25         66.02         7.78 o
   8   5   5         70.25         80.89         7.30 o
   9   5   5         68.59         86.21         7.56 o
  10   5   5          7.06          7.28         2.43 o
  11   5   5          7.85         13.74         3.17 o
  12   5   5          1.48          1.32         2.90 o
  13   5   5        135.52        143.01        10.28 o
  14   5   5         56.56         49.07         3.96 o
  15   5   5          7.97          2.80         1.94 o
  16   5   5          5.29          1.79         1.44 o
 -16   6   5         46.38         34.74         3.99 o
 -15   6   5         42.83         35.40         5.20 o
 -14   6   5          2.19          0.06         1.61 o
 -13   6   5        495.18        548.19        13.36 o
 -12   6   5        304.16        341.53         9.49 o
 -11   6   5         20.87         21.46         4.17 o
 -10   6   5          0.18         -3.45         3.45 o
  -9   6   5        308.86        303.94        12.13 o
  -8   6   5        652.04        637.49        13.01 o
  -7   6   5         78.11         73.41         9.08 o
  -6   6   5        339.57        336.62        16.01 o
  -5   6   5       3168.64       2778.64        49.42 o
  -4   6   5       2117.32       2136.78        33.89 o
  -3   6   5        422.17        379.67        15.61 o
  -2   6   5         33.75         19.74         4.06 o
  -1   6   5         75.99        100.71         6.63 o
   0   6   5       1284.67       1543.71        33.51 o
   1   6   5       3650.50       4103.37        45.50 o
   2   6   5       1025.91       1000.18        23.15 o
   3   6   5       1138.66       1025.12        26.56 o
   4   6   5         62.73         32.11         5.76 o
   5   6   5         47.55         38.37         6.06 o
   6   6   5       1637.14       1640.16        38.11 o
   7   6   5         92.86         63.50        10.37 o
   8   6   5         56.19         31.51         3.17 o
   9   6   5        187.98        167.50        11.24 o
  10   6   5         23.86         32.76        11.91 o
  11   6   5         21.75          9.29         3.35 o
  12   6   5          9.16         12.63         3.69 o
  13   6   5         45.66         49.94         4.73 o
  14   6   5         32.23         48.59         5.46 o
  15   6   5          9.17          1.89         2.60 o
  16   6   5         75.81        125.66         8.69 o
 -16   7   5         51.49         64.74         4.79 o
 -15   7   5          0.82         -1.52         2.86 o
 -14   7   5         82.61         94.58         4.98 o
 -13   7   5         27.01         23.26         2.69 o
 -12   7   5          9.62          7.63         2.69 o
 -11   7   5        239.77        204.94        15.06 o
 -10   7   5        540.63        507.59        15.86 o
  -9   7   5         25.34         33.66         4.31 o
  -8   7   5         68.95         73.06         6.02 o
  -7   7   5        311.70        310.48         9.84 o
  -6   7   5        114.52         74.71         8.86 o
  -5   7   5        810.83        707.13        26.14 o
  -4   7   5          0.27          3.92         4.51 o
  -3   7   5       1058.91       1130.16        28.77 o
  -2   7   5        953.70       1004.65        23.89 o
  -1   7   5         84.74        119.94         7.16 o
   0   7   5         43.43         45.04         4.77 o
   1   7   5        773.33        714.10        20.17 o
   2   7   5        445.39        495.01        17.29 o
   3   7   5        636.13        593.88        21.37 o
   4   7   5        469.73        497.29        22.76 o
   5   7   5          3.46          7.27         4.89 o
   6   7   5        202.03        226.87        23.31 o
   7   7   5        731.66        712.35        14.74 o
   8   7   5         26.78         28.96         3.32 o
   9   7   5          5.19          0.90         2.20 o
  10   7   5         47.19         40.14         4.29 o
  11   7   5        167.78        185.63         9.15 o
  12   7   5          9.65         12.77         2.85 o
  13   7   5          0.82          3.74         3.77 o
  14   7   5        519.65        552.90        27.56 o
  15   7   5         21.99         34.22         3.93 o
  16   7   5         28.07         29.08         4.35 o
 -16   8   5         20.42         15.68         3.79 o
 -15   8   5         29.77         19.54         3.31 o
 -14   8   5         54.86         39.74         4.35 o
 -13   8   5          2.80          1.50         2.22 o
 -12   8   5        210.34        197.82         7.86 o
 -11   8   5        406.88        385.90        13.05 o
 -10   8   5        326.34        300.47        15.28 o
  -9   8   5        330.15        302.54        21.11 o
  -8   8   5        498.34        468.07        16.44 o
  -7   8   5         72.62         78.73         4.62 o
  -6   8   5         16.90         34.09         3.25 o
  -5   8   5        138.01        135.57        14.33 o
  -4   8   5          0.10         -5.10         5.10 o
  -3   8   5         16.70         26.38         4.71 o
  -2   8   5        871.71        902.76        25.59 o
  -1   8   5        127.33        121.80         7.61 o
   0   8   5          4.38          5.27         2.80 o
   1   8   5         16.09         31.19         4.60 o
   2   8   5       2495.36       2420.77        40.30 o
   3   8   5          0.05          2.35         4.27 o
   4   8   5        383.86        433.84        26.07 o
   5   8   5         42.76         43.75         8.05 o
   6   8   5         52.61         52.49         4.04 o
   7   8   5         23.27         34.62         3.66 o
   8   8   5          0.32          1.77         2.48 o
   9   8   5         58.87         50.50         4.47 o
  10   8   5         18.98         22.87         3.12 o
  11   8   5         55.80         58.40         4.36 o
  12   8   5         74.49         42.44         4.21 o
  13   8   5          5.97          0.40         3.63 o
  14   8   5         71.18         75.43         5.93 o
  15   8   5         83.25         75.74         5.05 o
 -15   9   5          1.12         -2.86         2.86 o
 -14   9   5        165.90        199.89         9.07 o
 -13   9   5         40.82         41.55         3.71 o
 -12   9   5         24.89         27.44         3.67 o
 -11   9   5        417.67        435.07        13.74 o
 -10   9   5          2.49          2.80         2.55 o
  -9   9   5        174.35        158.87        11.34 o
  -8   9   5        494.19        487.00        13.22 o
  -7   9   5        243.84        226.65         8.03 o
  -6   9   5          0.43         -0.80         1.76 o
  -5   9   5        187.24        186.92         6.88 o
  -4   9   5        123.97        138.63         9.18 o
  -3   9   5       1697.83       1667.68        37.36 o
  -2   9   5          2.54         11.73         4.62 o
  -1   9   5        805.66        861.22        23.63 o
   0   9   5         83.63         71.29         7.11 o
   1   9   5          0.10          5.71         3.36 o
   2   9   5         12.04         24.37         4.95 o
   3   9   5        276.38        260.61        14.99 o
   4   9   5       1696.48       1608.83        30.77 o
   5   9   5        549.09        500.76        14.23 o
   6   9   5        203.66        163.89         8.28 o
   7   9   5        284.15        316.29        11.76 o
   8   9   5        138.13        142.68         6.89 o
   9   9   5         33.43         29.61         3.36 o
  10   9   5         46.68         42.41         3.61 o
  11   9   5         15.16          7.22         2.05 o
  12   9   5         78.09         99.85         6.06 o
  13   9   5         50.69         72.61         4.89 o
  14   9   5          1.55         -1.25         2.03 o
  15   9   5         65.02         67.66         6.31 o
 -14  10   5         46.67        122.19        60.38 o
 -13  10   5          1.68          1.34         2.66 o
 -12  10   5        311.18        313.82        10.65 o
 -11  10   5        196.93        171.66         7.13 o
 -10  10   5          5.29          6.49         2.98 o
  -9  10   5        891.58        855.81        26.38 o
  -8  10   5          7.60         10.53         2.73 o
  -7  10   5         38.14         25.05         2.89 o
  -6  10   5         79.87         70.30         4.52 o
  -5  10   5        165.09        174.17         7.70 o
  -4  10   5        150.48        148.12         6.96 o
  -3  10   5       1415.08       1334.61        30.83 o
  -2  10   5         18.40         26.63         3.85 o
  -1  10   5          1.43          3.55         2.36 o
   0  10   5        347.60        365.71        28.26 o
   1  10   5        108.55        104.71         6.37 o
   2  10   5        393.07        387.63        11.69 o
   3  10   5         16.18         11.07         3.26 o
   4  10   5       1488.60       1408.84        24.58 o
   5  10   5       2059.45       2041.68        38.12 o
   6  10   5        609.74        581.60        13.74 o
   7  10   5         20.85         22.98         3.45 o
   8  10   5       1428.44       1398.54        42.52 o
   9  10   5        101.87        118.82         5.58 o
  10  10   5        394.90        389.44         9.50 o
  11  10   5          9.18          8.87         2.11 o
  12  10   5        385.82        442.15        11.30 o
  13  10   5         57.33        132.72        14.79 o
  14  10   5          3.40         -2.49         2.49 o
 -14  11   5        121.84        204.51        72.93 o
 -13  11   5          3.20          1.38         1.85 o
 -12  11   5         45.37         55.06         4.39 o
 -11  11   5         76.83         75.65         4.67 o
 -10  11   5          0.32          1.05         2.45 o
  -9  11   5         59.06         55.33         5.42 o
  -8  11   5        356.66        333.01        10.75 o
  -7  11   5        420.30        389.13        10.13 o
  -6  11   5         18.02         14.77         2.64 o
  -5  11   5        111.60        120.51         6.41 o
  -4  11   5        278.83        349.37        10.77 o
  -3  11   5        296.56        304.59        11.78 o
  -2  11   5        162.72        136.79         8.01 o
  -1  11   5        120.17         98.64         5.78 o
   0  11   5          0.50          0.09         1.78 o
   1  11   5        947.47        900.14        16.85 o
   2  11   5          8.43         -1.78         3.33 o
   3  11   5        249.81        216.47         9.85 o
   4  11   5        625.90        620.68        16.54 o
   5  11   5        200.57        204.06        14.79 o
   6  11   5         64.58         65.04         7.65 o
   7  11   5        285.44        235.18        13.26 o
   8  11   5        351.58        367.09        16.21 o
   9  11   5        181.42        230.53        15.95 o
  10  11   5         20.35         14.63         3.00 o
  11  11   5         14.63         18.99         2.93 o
  12  11   5         41.75         68.37        28.65 o
  13  11   5          0.38         16.61        17.09 o
 -13  12   5         23.45         87.46        54.74 o
 -12  12   5          6.46         23.96        11.31 o
 -11  12   5         37.50         40.95         4.88 o
 -10  12   5         53.49         56.26         4.06 o
  -9  12   5         65.38         55.41         4.92 o
  -8  12   5         89.54         96.66         6.80 o
  -7  12   5          0.11          4.17         2.23 o
  -6  12   5         38.99         46.25         4.28 o
  -5  12   5          0.30         -1.94         2.63 o
  -4  12   5         42.40         27.89         3.50 o
  -3  12   5        303.16        290.27        14.49 o
  -2  12   5        654.32        613.11        16.82 o
  -1  12   5         28.62         17.96         2.67 o
   0  12   5        345.31        325.86         8.50 o
   1  12   5        325.19        350.00         9.74 o
   2  12   5         51.91         30.84         3.46 o
   3  12   5         48.07         36.75         4.43 o
   4  12   5        359.84        331.30        12.52 o
   5  12   5         39.72         29.75         5.67 o
   6  12   5          0.03         -1.11         2.75 o
   7  12   5        149.97        135.76        10.15 o
   8  12   5         54.78         46.50         7.10 o
   9  12   5        101.35        116.38         8.62 o
  10  12   5         58.58         38.15         5.54 o
  11  12   5        207.85        236.43        14.12 o
  12  12   5         12.51         53.32        33.04 o
 -12  13   5        116.09        158.10        37.27 o
 -11  13   5        163.83        174.20        25.14 o
 -10  13   5         96.39        115.74         7.20 o
  -9  13   5          1.39         -1.17         3.50 o
  -8  13   5         17.41         13.98         3.91 o
  -7  13   5          1.28         -1.32         2.77 o
  -6  13   5          0.04         -2.49         2.49 o
  -5  13   5          0.13         -0.90         2.52 o
  -4  13   5          1.95         -1.40         3.04 o
  -3  13   5        176.28        174.80        12.15 o
  -2  13   5         55.95         39.19         3.96 o
  -1  13   5         43.69         28.67         2.99 o
   0  13   5         38.69         40.97         3.15 o
   1  13   5          0.39         -2.36         2.36 o
   2  13   5        147.77        135.84         6.20 o
   3  13   5        215.42        234.66         9.13 o
   4  13   5         74.50         53.64         5.44 o
   5  13   5         66.05         64.79         5.73 o
   6  13   5        286.82        298.19        11.59 o
   7  13   5         64.19         59.35         7.04 o
   8  13   5         18.20         15.69         4.08 o
   9  13   5          7.00         -0.54         4.36 o
  10  13   5        322.82        364.74        12.51 o
  11  13   5          0.24          7.07         2.08 o
 -11  14   5          4.12         26.52        14.40 o
 -10  14   5        291.49        284.13        20.33 o
  -9  14   5         93.75        115.52         6.20 o
  -8  14   5          0.20         -2.71         2.71 o
  -7  14   5        184.03        191.96         8.76 o
  -6  14   5         40.40         33.39         3.65 o
  -5  14   5         75.79         72.55         5.03 o
  -4  14   5         50.94         44.14         4.07 o
  -3  14   5         67.71         62.55         4.85 o
  -2  14   5         59.83         55.44         4.59 o
  -1  14   5         12.72          4.71         2.24 o
   0  14   5         24.21         12.47         2.33 o
   1  14   5         27.48         43.25         3.66 o
   2  14   5        304.57        307.95         8.85 o
   3  14   5         34.52         31.63         4.68 o
   4  14   5         61.69         62.11         5.94 o
   5  14   5        257.83        273.24        10.81 o
   6  14   5         11.48          6.27         2.79 o
   7  14   5         33.48         32.96         7.40 o
   8  14   5          0.03         -1.14         2.80 o
   9  14   5          0.46          0.20         2.26 o
  10  14   5         45.40         57.89         4.65 o
 -10  15   5          0.10          1.61         2.32 o
  -9  15   5        189.21        212.14         7.03 o
  -8  15   5        130.14        142.46         6.30 o
  -7  15   5         21.56         19.17         3.90 o
  -6  15   5          0.36          0.86         3.90 o
  -5  15   5          9.04         11.56         2.52 o
  -4  15   5        183.22        197.01         7.59 o
  -3  15   5         39.14         58.85         4.52 o
  -2  15   5         64.77         66.16         4.82 o
  -1  15   5        655.10        668.73        12.47 o
   0  15   5          4.87          6.64         2.07 o
   1  15   5         48.66         47.16         3.49 o
   2  15   5        101.98        106.68         5.69 o
   3  15   5         91.65        115.39         6.86 o
   4  15   5         28.08         30.18         3.69 o
   5  15   5         45.37         44.51         4.35 o
   6  15   5         16.20         14.67         2.88 o
   7  15   5         39.55         42.21         4.89 o
   8  15   5         61.17         61.22         5.18 o
   9  15   5         11.23          9.73         2.49 o
  -8  16   5        193.82        221.45         8.42 o
  -7  16   5         19.52         19.17         2.67 o
  -6  16   5         57.77         62.91         5.51 o
  -5  16   5        105.01        109.77         5.08 o
  -4  16   5          0.22          1.40         1.97 o
  -3  16   5          0.01         -2.00         2.23 o
  -2  16   5          6.48          4.55         2.21 o
  -1  16   5        169.37        174.47         5.94 o
   0  16   5        197.49        218.06         6.62 o
   1  16   5        127.57        140.81         5.99 o
   2  16   5        162.54        174.29         6.47 o
   3  16   5         13.77          9.08         3.53 o
   4  16   5         17.17         21.52         3.04 o
   5  16   5          5.68          1.38         2.10 o
   6  16   5          3.06          2.85         1.62 o
   7  16   5          0.82         -1.04         1.97 o
   8  16   5          9.00          9.44         2.04 o
  -6  17   5         67.00         65.17         4.66 o
  -5  17   5          6.20          1.80         1.55 o
  -4  17   5         11.09          7.17         1.87 o
  -3  17   5        150.14        155.38         5.55 o
  -2  17   5          0.83          2.73         1.57 o
  -1  17   5         35.09         41.85         3.14 o
   0  17   5         14.85         12.64         2.93 o
   1  17   5          0.16          1.52         1.76 o
   2  17   5         29.28         30.51         3.02 o
   3  17   5          9.14          5.90         2.16 o
   4  17   5         26.18         23.12         2.55 o
   5  17   5          0.56          3.00         1.37 o
   6  17   5         71.94         96.23         7.45 o
  -2  18   5        252.09        289.66        12.64 o
  -1  18   5          0.28         -1.52         2.37 o
   0  18   5         12.13         10.96         3.27 o
   1  18   5        154.34        149.25         9.60 o
   2  18   5         69.71         82.90         7.05 o
 -17   0   6          6.55         17.68         4.02 o
 -16   0   6        187.19        261.50        15.35 o
 -15   0   6         41.85         42.66         5.46 o
 -14   0   6         11.91         16.72         4.49 o
 -13   0   6        177.42        149.13        15.07 o
 -12   0   6         26.05         24.60         7.24 o
 -11   0   6        203.33        205.36        17.69 o
 -10   0   6        707.27        683.33        22.48 o
  -9   0   6         38.16         42.03         8.26 o
  -8   0   6        573.23        572.16        49.43 o
  -7   0   6        442.95        381.82        38.97 o
  -6   0   6        144.12        193.78        26.63 o
  -5   0   6       1255.15       1354.06        63.87 o
  -4   0   6       2595.93       2685.98        84.92 o
  -3   0   6       2385.11       2436.00        76.18 o
  -2   0   6         83.70         64.36        12.07 o
  -1   0   6        289.52        251.47        21.48 o
   0   0   6       6738.68       7966.62       273.93 o
   1   0   6        751.14        697.76        27.27 o
   2   0   6       1786.47       2042.74        48.12 o
   3   0   6        194.27        139.09        11.17 o
   4   0   6        140.44        187.87        13.53 o
   5   0   6       2592.91       2463.72        43.56 o
   6   0   6       2280.89       2489.61        64.78 o
   7   0   6        447.88        414.25        42.84 o
   8   0   6         48.41         31.60        12.98 o
   9   0   6       1263.29       1203.32        67.48 o
  10   0   6        257.39        279.89        34.75 o
  11   0   6        138.64        129.02         9.78 o
  12   0   6          1.05          9.35         4.63 o
  13   0   6        103.81        121.32         8.85 o
  14   0   6        319.92        308.83        12.90 o
  15   0   6         19.78         21.67         4.22 o
  16   0   6         78.45         59.45         6.70 o
 -17   1   6         11.95          5.81         2.18 o
 -16   1   6         17.42         18.33         4.22 o
 -15   1   6         96.52         96.30         5.46 o
 -14   1   6        273.20        267.74         9.47 o
 -13   1   6          0.33         -1.16         2.90 o
 -12   1   6        200.30        203.91        10.23 o
 -11   1   6        211.83        215.53        10.55 o
 -10   1   6          5.92          8.62         2.64 o
  -9   1   6       1146.64       1109.28        22.72 o
  -8   1   6        208.20        179.17        20.58 o
  -7   1   6        291.96        262.65        22.54 o
  -6   1   6         43.02         51.29        10.58 o
  -5   1   6         48.58         57.15        10.05 o
  -4   1   6        914.21        892.52        27.63 o
  -3   1   6         57.08         61.71         9.44 o
  -2   1   6        199.64        195.18        14.92 o
  -1   1   6        591.68        695.75        19.05 o
   0   1   6        772.73        891.25        23.86 o
   1   1   6        218.68        231.61        13.33 o
   2   1   6       5696.91       5907.35        59.69 o
   3   1   6        980.66       1109.62        24.42 o
   4   1   6         27.28         31.39         4.18 o
   5   1   6        458.73        437.69        16.39 o
   6   1   6        136.96        137.98        11.40 o
   7   1   6        257.73        255.19        19.13 o
   8   1   6          7.70          6.10         5.79 o
   9   1   6        165.41        152.46         8.43 o
  10   1   6         73.55         72.07         5.19 o
  11   1   6        348.16        319.72        12.92 o
  12   1   6       1057.68       1304.61        23.41 o
  13   1   6          0.54          1.26         3.20 o
  14   1   6        108.97        109.75         6.82 o
  15   1   6         19.63         12.42         2.08 o
  16   1   6          0.31         -0.39         2.08 o
 -17   2   6         12.04         21.10         2.76 o
 -16   2   6          0.16          1.53         4.06 o
 -15   2   6         13.27          9.11         2.88 o
 -14   2   6          0.80          0.16         2.20 o
 -13   2   6          2.63         -1.21         2.94 o
 -12   2   6         13.13         10.60         4.06 o
 -11   2   6          0.61         -0.63         2.46 o
 -10   2   6        101.25         82.56         5.70 o
  -9   2   6         31.86         25.01         3.28 o
  -8   2   6         42.91         35.79         9.20 o
  -7   2   6          4.56          2.08         5.29 o
  -6   2   6          7.07         14.82         6.19 o
  -5   2   6        696.29        701.86        26.54 o
  -4   2   6        115.18        102.75         9.82 o
  -3   2   6          0.82         -0.40         4.41 o
  -2   2   6         88.70        120.61         9.44 o
  -1   2   6        972.11       1183.71        36.94 o
   0   2   6       1948.23       2241.90        33.46 o
   1   2   6       2067.42       2241.98        41.38 o
   2   2   6         33.89         59.46         5.92 o
   3   2   6        117.27        153.36         9.63 o
   4   2   6       2116.85       2534.17        36.02 o
   5   2   6       6194.96       6687.92       112.36 o
   6   2   6         23.81         17.14         4.35 o
   7   2   6        156.61        189.34        16.83 o
   8   2   6          1.98         -2.77         2.77 o
   9   2   6        143.92        129.47         7.13 o
  10   2   6        224.27        218.70        10.34 o
  11   2   6        433.43        371.10        13.38 o
  12   2   6        153.41        172.27         9.56 o
  13   2   6        193.26        174.94         8.99 o
  14   2   6        327.84        343.29        11.28 o
  15   2   6          3.55          0.54         1.68 o
  16   2   6         23.96         26.98         3.20 o
 -17   3   6        285.35        355.37        11.60 o
 -16   3   6         26.05         25.09         3.59 o
 -15   3   6         24.79         28.34         3.10 o
 -14   3   6         65.54         66.69         4.32 o
 -13   3   6         16.91         19.63         3.24 o
 -12   3   6         63.28         66.37         5.24 o
 -11   3   6         24.56         17.18         2.98 o
 -10   3   6        261.62        268.92        10.03 o
  -9   3   6       1259.78       1279.59        21.07 o
  -8   3   6         88.16         99.34        27.27 o
  -7   3   6         10.83          7.63         5.65 o
  -6   3   6        746.18        673.27        35.13 o
  -5   3   6       1461.37       1495.66        33.72 o
  -4   3   6          2.74         17.93         4.64 o
  -3   3   6        105.49        170.39        12.45 o
  -2   3   6        865.31        879.74        36.23 o
  -1   3   6       4051.19       4325.70        75.84 o
   0   3   6          6.15         -0.91         5.32 o
   1   3   6        318.80        450.47        20.55 o
   2   3   6       1077.24       1152.41        28.19 o
   3   3   6       1742.72       1865.50        37.11 o
   4   3   6          4.21          7.38         4.01 o
   5   3   6        601.60        620.71        21.30 o
   6   3   6        387.10        342.30        16.71 o
   7   3   6        724.89        672.10        31.90 o
   8   3   6        295.16        346.68        14.10 o
   9   3   6          2.61          0.83         2.65 o
  10   3   6        395.80        394.64        13.85 o
  11   3   6        206.88        192.05         9.63 o
  12   3   6          7.68          9.02         3.15 o
  13   3   6         87.84         66.47         5.62 o
  14   3   6         70.61         57.03         4.31 o
  15   3   6         11.54         11.28         2.49 o
  16   3   6          0.14         -1.15         1.74 o
 -16   4   6          1.91          3.15         1.58 o
 -15   4   6          1.27         -1.76         1.86 o
 -14   4   6         21.26         13.67         2.66 o
 -13   4   6        226.61        275.32         7.69 o
 -12   4   6        297.76        307.35        12.43 o
 -11   4   6        249.54        259.42         9.84 o
 -10   4   6         13.80         19.73         3.76 o
  -9   4   6        344.68        339.87        13.02 o
  -8   4   6         45.71         41.09         4.47 o
  -7   4   6        518.22        492.04        31.96 o
  -6   4   6         21.17         22.05         5.70 o
  -5   4   6        804.17        783.77        29.80 o
  -4   4   6       2217.18       2274.17        41.58 o
  -3   4   6        315.16        323.31        14.16 o
  -2   4   6       2453.91       2582.67        47.85 o
  -1   4   6       1453.98       1583.84        46.65 o
   0   4   6        772.88        830.56        21.32 o
   1   4   6         90.46        104.21         8.37 o
   2   4   6        748.61        886.73        22.60 o
   3   4   6         13.03         32.20         5.10 o
   4   4   6        398.29        408.91        19.01 o
   5   4   6         77.30         90.00         9.72 o
   6   4   6        394.59        391.23        18.67 o
   7   4   6        311.50        310.60        19.09 o
   8   4   6        199.02        204.56         9.35 o
   9   4   6        304.71        326.77        18.51 o
  10   4   6       1701.27       1805.84        51.01 o
  11   4   6         31.84         28.33         4.29 o
  12   4   6          0.98         -2.69         2.76 o
  13   4   6         21.46         16.38         2.97 o
  14   4   6         34.06         62.38         5.03 o
  15   4   6         10.20         25.96         3.75 o
  16   4   6          1.54         -0.18         1.63 o
 -16   5   6         72.98         84.69         3.60 o
 -15   5   6         30.44         43.03         3.27 o
 -14   5   6        182.81        200.96         6.54 o
 -13   5   6        269.85        228.60         7.64 o
 -12   5   6          3.56          2.68         2.84 o
 -11   5   6        170.62        172.15         9.50 o
 -10   5   6         55.04         56.44         5.96 o
  -9   5   6       2089.23       1986.24        47.21 o
  -8   5   6          1.86         -0.81         1.76 o
  -7   5   6        158.38        150.76        15.26 o
  -6   5   6        962.45       1004.41        42.17 o
  -5   5   6         95.18         86.61         9.34 o
  -4   5   6        829.20        827.53        26.44 o
  -3   5   6        498.26        516.91        20.44 o
  -2   5   6         63.53         16.84         4.56 o
  -1   5   6         12.78         16.83         3.97 o
   0   5   6        183.28        202.23        10.34 o
   1   5   6        402.21        455.14        15.48 o
   2   5   6        157.82        170.95        10.96 o
   3   5   6          1.58         -2.57         3.42 o
   4   5   6         84.90         74.37         7.76 o
   5   5   6          8.89          2.75         3.75 o
   6   5   6         31.16         24.91         4.70 o
   7   5   6         10.63          7.82         2.80 o
   8   5   6        404.11        441.31        12.64 o
   9   5   6       1959.20       1796.16        40.74 o
  10   5   6        318.46        305.79        14.62 o
  11   5   6         54.56         75.03         6.36 o
  12   5   6          0.42          5.97         3.66 o
  13   5   6        374.41        470.83        19.59 o
  14   5   6         35.97         28.30         3.60 o
  15   5   6         10.43          6.14         2.50 o
  16   5   6          8.92          8.74         2.08 o
 -16   6   6         47.60         71.02         4.68 o
 -15   6   6        135.38        134.90         6.16 o
 -14   6   6         63.86         69.48         3.91 o
 -13   6   6         18.63         14.99         2.86 o
 -12   6   6        515.66        546.71        10.66 o
 -11   6   6         26.92         24.07         3.93 o
 -10   6   6        649.14        580.29        21.72 o
  -9   6   6        765.02        719.26        19.25 o
  -8   6   6       1088.16       1008.02        18.44 o
  -7   6   6        148.67        164.77         8.56 o
  -6   6   6        624.14        579.36        28.33 o
  -5   6   6          0.06         -2.86         5.43 o
  -4   6   6         35.06         29.77         6.92 o
  -3   6   6         68.55         63.59         8.02 o
  -2   6   6        810.02        783.87        26.76 o
  -1   6   6       1118.79       1222.63        29.09 o
   0   6   6         72.84         77.93         6.95 o
   1   6   6       1190.14       1255.17        26.96 o
   2   6   6        135.54        145.83         9.60 o
   3   6   6         78.42         87.24         8.48 o
   4   6   6        516.56        528.63        23.93 o
   5   6   6        104.86        101.71        11.44 o
   6   6   6        669.96        669.02        22.86 o
   7   6   6        197.85        171.87         8.65 o
   8   6   6        851.64        862.45        24.50 o
   9   6   6          0.14          0.56         3.34 o
  10   6   6         83.65         70.26         7.57 o
  11   6   6        125.42        141.37        10.08 o
  12   6   6        171.07        188.91        11.38 o
  13   6   6        283.56        273.54        12.76 o
  14   6   6        149.46        151.93        10.73 o
  15   6   6          5.25          9.03         4.28 o
 -15   7   6         10.84         32.13         3.85 o
 -14   7   6         22.43         13.82         2.31 o
 -13   7   6         77.31         85.68         4.49 o
 -12   7   6          0.01         -2.23         2.23 o
 -11   7   6         30.20         24.16         4.24 o
 -10   7   6         23.62         17.88         3.81 o
  -9   7   6        129.67        129.19        10.45 o
  -8   7   6        758.80        741.79        16.03 o
  -7   7   6         16.70         15.57         2.98 o
  -6   7   6        354.46        305.21         8.87 o
  -5   7   6        217.03        191.92        16.70 o
  -4   7   6        142.87        139.36        14.21 o
  -3   7   6       1040.64       1081.24        29.23 o
  -2   7   6         59.95         35.65         5.59 o
  -1   7   6          6.59          9.21         3.59 o
   0   7   6        360.53        353.16        15.04 o
   1   7   6        453.39        472.71        17.58 o
   2   7   6        460.00        423.28        16.82 o
   3   7   6         36.07         33.33         5.78 o
   4   7   6        486.16        472.81        23.58 o
   5   7   6        158.70        164.60         9.02 o
   6   7   6        280.02        261.90         8.07 o
   7   7   6        132.73        110.51         6.11 o
   8   7   6        101.36        104.64         7.07 o
   9   7   6        133.09        119.37         7.48 o
  10   7   6         95.22         87.03         8.18 o
  11   7   6          3.63          9.67         4.13 o
  12   7   6         77.16         44.53         5.95 o
  13   7   6          5.14          8.03         3.49 o
  14   7   6         22.11          8.60         2.91 o
  15   7   6         11.14         20.43         3.04 o
 -15   8   6         27.51         22.17         4.85 o
 -14   8   6          8.81         14.07         3.16 o
 -13   8   6        396.73        458.57        10.66 o
 -12   8   6        694.96        691.87        17.58 o
 -11   8   6        181.52        173.79         9.05 o
 -10   8   6        351.96        302.84        12.67 o
  -9   8   6          3.01          2.24         2.78 o
  -8   8   6         28.23         17.57         2.54 o
  -7   8   6         91.34        107.12         6.15 o
  -6   8   6         46.03         39.65         3.54 o
  -5   8   6        465.61        395.94        11.24 o
  -4   8   6         41.78         52.54         4.27 o
  -3   8   6         31.82         31.82         5.50 o
  -2   8   6          0.81         -0.61         3.77 o
  -1   8   6         90.19         71.89         8.30 o
   0   8   6        620.06        567.85        18.51 o
   1   8   6        219.63        228.65        11.89 o
   2   8   6         47.51         40.57         5.93 o
   3   8   6       2533.92       2426.60        60.96 o
   4   8   6       1090.63       1086.21        17.31 o
   5   8   6          8.12          2.51         2.18 o
   6   8   6        279.14        254.18         8.24 o
   7   8   6          1.38          1.08         1.99 o
   8   8   6         10.01          1.70         2.04 o
   9   8   6        107.68        156.37         9.27 o
  10   8   6         32.87         35.60         3.70 o
  11   8   6         19.21         17.56         4.27 o
  12   8   6         39.69         46.11         4.44 o
  13   8   6         92.91         67.36         5.90 o
  14   8   6        211.47        235.80         9.18 o
  15   8   6          0.99          2.32         2.29 o
 -15   9   6         67.35         75.93         6.85 o
 -14   9   6          1.00         49.56        40.35 o
 -13   9   6         96.14         94.20         8.11 o
 -12   9   6         63.85         52.95         8.05 o
 -11   9   6         16.53         23.16         4.97 o
 -10   9   6        203.74        191.10        11.98 o
  -9   9   6         57.89         55.39         5.53 o
  -8   9   6        231.39        234.67         8.95 o
  -7   9   6        211.27        184.73         8.05 o
  -6   9   6        654.19        549.27        12.65 o
  -5   9   6        483.21        460.57        14.82 o
  -4   9   6         42.48         43.82         4.13 o
  -3   9   6        125.07        132.89         6.72 o
  -2   9   6        252.28        238.73         9.68 o
  -1   9   6        139.47        131.45         7.90 o
   0   9   6        386.51        384.03        11.67 o
   1   9   6       2412.11       2321.34        25.46 o
   2   9   6          9.96          6.20         1.66 o
   3   9   6       1859.39       1709.14        25.60 o
   4   9   6        279.89        231.73         7.60 o
   5   9   6        582.85        536.39        12.83 o
   6   9   6         72.08         72.01         6.52 o
   7   9   6         17.77         16.00         2.92 o
   8   9   6          1.09         -1.90         2.49 o
   9   9   6        458.05        466.56        12.09 o
  10   9   6        123.37        172.86         7.77 o
  11   9   6         19.90         10.68         3.27 o
  12   9   6         14.80          8.73         2.33 o
  13   9   6         76.98         85.74         6.05 o
  14   9   6          1.19          1.68         2.32 o
 -14  10   6         43.34        117.84        52.21 o
 -13  10   6          4.39          4.77         2.78 o
 -12  10   6         26.48         21.73         4.02 o
 -11  10   6        130.65        122.25         7.68 o
 -10  10   6         15.27         16.63         3.47 o
  -9  10   6          3.93          0.03         2.87 o
  -8  10   6         64.58         63.10         5.51 o
  -7  10   6         71.38         63.82         5.92 o
  -6  10   6        517.17        464.07        11.62 o
  -5  10   6        766.24        655.98        14.86 o
  -4  10   6         64.13         77.58         5.39 o
  -3  10   6        992.34        984.95        21.08 o
  -2  10   6        108.70        115.79         7.45 o
  -1  10   6        123.94        129.26         7.70 o
   0  10   6          0.78          1.89         1.88 o
   1  10   6          8.11          7.81         2.29 o
   2  10   6        127.29        116.11         6.52 o
   3  10   6         48.11         37.51         3.45 o
   4  10   6        130.37        151.84         7.35 o
   5  10   6         22.05         36.80         5.17 o
   6  10   6         48.82         42.55         4.85 o
   7  10   6          3.91          6.11         4.14 o
   8  10   6          0.38          0.13         2.19 o
   9  10   6        144.89        155.62         7.03 o
  10  10   6        130.22        115.38         5.81 o
  11  10   6         20.66         34.69         5.17 o
  12  10   6         31.56         34.14         3.34 o
  13  10   6         29.12         24.81         2.40 o
 -13  11   6          0.14         31.30        20.14 o
 -12  11   6        295.95        330.40        11.13 o
 -11  11   6         45.32         35.31         3.75 o
 -10  11   6         41.74         41.00         4.40 o
  -9  11   6         22.37         20.90         3.57 o
  -8  11   6         43.13         42.43         4.84 o
  -7  11   6         31.34         27.82         3.39 o
  -6  11   6         72.73         74.90         5.26 o
  -5  11   6         48.28         45.65         4.25 o
  -4  11   6         51.79         47.86         4.32 o
  -3  11   6       1062.80       1089.53        22.48 o
  -2  11   6        159.34        161.67        11.18 o
  -1  11   6        281.24        263.62         9.46 o
   0  11   6        585.88        569.91        13.81 o
   1  11   6       2419.98       2318.69        28.16 o
   2  11   6         16.34         26.02         4.11 o
   3  11   6        656.40        613.70        23.78 o
   4  11   6       1439.47       1357.85        25.07 o
   5  11   6        140.48        140.41         9.34 o
   6  11   6          1.29         -1.47         3.93 o
   7  11   6         29.37         41.97         4.61 o
   8  11   6        222.43        212.51        10.15 o
   9  11   6         52.84         74.46         5.62 o
  10  11   6          5.14          3.58         1.87 o
  11  11   6        150.52        174.77         7.91 o
  12  11   6        304.72        287.96         6.67 o
 -12  12   6        348.71        402.04        32.87 o
 -11  12   6        123.57        135.24         8.79 o
 -10  12   6          0.32         -1.07         1.90 o
  -9  12   6        107.08        122.32         6.89 o
  -8  12   6         90.82         90.67         7.47 o
  -7  12   6         17.93         17.17         3.10 o
  -6  12   6         11.62          8.34         2.63 o
  -5  12   6       1117.58       1103.53        25.18 o
  -4  12   6        346.03        369.24        13.17 o
  -3  12   6        278.86        240.53        10.83 o
  -2  12   6        355.12        324.20        15.15 o
  -1  12   6          8.99          6.62         3.25 o
   0  12   6       1215.27       1205.84        17.83 o
   1  12   6         18.80         20.26         2.74 o
   2  12   6         84.55         88.72         5.88 o
   3  12   6         38.80         37.06         4.14 o
   4  12   6        120.98        110.37         6.47 o
   5  12   6        338.35        347.27        14.60 o
   6  12   6        224.32        215.89        14.94 o
   7  12   6         36.88         36.31         5.71 o
   8  12   6          6.38          7.55         3.82 o
   9  12   6        547.85        582.96        20.35 o
  10  12   6        122.82        116.33         7.41 o
  11  12   6          8.45          9.62         2.32 o
  12  12   6         29.86         36.16         4.72 o
 -11  13   6         16.30         19.63         3.09 o
 -10  13   6         28.81         17.91         4.45 o
  -9  13   6         34.61         34.56         3.89 o
  -8  13   6          4.13          4.65         5.68 o
  -7  13   6        157.18        155.85         7.58 o
  -6  13   6        312.00        337.07         9.99 o
  -5  13   6          4.38          5.66         2.56 o
  -4  13   6          6.26          6.40         2.91 o
  -3  13   6         50.93         39.87         4.89 o
  -2  13   6          2.76         -0.20         2.48 o
  -1  13   6         31.09         37.96         4.27 o
   0  13   6        132.56        139.10         6.17 o
   1  13   6        206.62        186.29         7.11 o
   2  13   6          0.00          1.37         2.41 o
   3  13   6        501.10        536.28        13.47 o
   4  13   6          8.58          4.64         2.44 o
   5  13   6        119.00        126.24         7.59 o
   6  13   6          2.43          7.00         3.95 o
   7  13   6        107.37        122.44         8.94 o
   8  13   6        145.22        156.38         9.49 o
   9  13   6          5.09          3.09         2.53 o
  10  13   6         59.23         55.98         4.77 o
 -10  14   6        106.10         83.29         5.26 o
  -9  14   6         33.29         37.63         3.34 o
  -8  14   6          2.00          1.19         2.79 o
  -7  14   6         92.68         90.59         5.65 o
  -6  14   6         27.27         31.85         4.78 o
  -5  14   6         20.95         26.91         3.59 o
  -4  14   6        151.30        129.47         6.49 o
  -3  14   6         11.59         14.33         3.00 o
  -2  14   6          2.73         -2.22         2.58 o
  -1  14   6         31.55         28.02         3.34 o
   0  14   6        261.51        249.13         8.80 o
   1  14   6        102.24        103.38         5.16 o
   2  14   6        293.77        278.94         9.32 o
   3  14   6        198.86        207.25         8.36 o
   4  14   6        135.42        133.07         7.54 o
   5  14   6         42.33         43.06         4.69 o
   6  14   6         27.79         39.73         5.30 o
   7  14   6         85.37         66.26         6.92 o
   8  14   6          4.97          4.53         2.72 o
   9  14   6          9.43          6.53         2.40 o
  -9  15   6          2.24          1.04         1.46 o
  -8  15   6        329.59        337.96         8.74 o
  -7  15   6         34.75         29.27         3.16 o
  -6  15   6        220.94        242.65        11.09 o
  -5  15   6         21.28         32.57         3.77 o
  -4  15   6        163.89        182.70         7.06 o
  -3  15   6         99.14        106.28         5.56 o
  -2  15   6         46.83         43.78         3.90 o
  -1  15   6         18.56         10.66         2.31 o
   0  15   6          0.30         -1.42         1.93 o
   1  15   6        123.71        127.58         5.28 o
   2  15   6          1.67          1.51         1.83 o
   3  15   6          6.86          7.31         2.33 o
   4  15   6         33.12         31.50         3.67 o
   5  15   6          0.33         -1.31         2.17 o
   6  15   6         42.13         50.35         5.00 o
   7  15   6          0.84          0.06         2.57 o
   8  15   6         12.29         19.06         3.09 o
  -7  16   6        129.48        136.13         5.30 o
  -6  16   6         26.38         25.29         3.62 o
  -5  16   6         27.50         30.55         5.34 o
  -4  16   6         25.03         34.61         3.54 o
  -3  16   6         91.81        102.11         4.93 o
  -2  16   6         89.86        112.00         5.16 o
  -1  16   6         42.00         47.23         4.20 o
   0  16   6         49.02         64.51         3.93 o
   1  16   6         21.77         20.99         2.46 o
   2  16   6        154.69        184.67         7.20 o
   3  16   6          3.89          0.24         1.74 o
   4  16   6          8.03          6.17         1.89 o
   5  16   6         38.92         43.57         3.32 o
   6  16   6         50.40         59.87         4.72 o
   7  16   6         49.21         61.07         4.25 o
  -4  17   6        335.10        362.12        10.40 o
  -3  17   6         32.80         42.12         3.25 o
  -2  17   6         21.33         24.25         3.23 o
  -1  17   6        100.55        114.22         5.25 o
   0  17   6          0.02         -0.52         1.47 o
   1  17   6         32.19         37.04         3.64 o
   2  17   6          0.71          0.35         1.86 o
   3  17   6          0.71         -2.21         2.21 o
   4  17   6          3.62          5.07         2.60 o
 -16   1   7          0.03          0.49         2.06 o
 -15   1   7          7.04          8.07         2.07 o
 -14   1   7         84.31        122.06         6.28 o
 -13   1   7          0.89         12.92         3.48 o
 -12   1   7        188.05        206.71        10.32 o
 -11   1   7          0.05         -0.04         2.39 o
 -10   1   7        116.42        107.51         6.59 o
  -9   1   7          1.05          3.45         2.56 o
  -8   1   7        105.57         73.15         5.18 o
  -7   1   7        624.48        588.01        35.82 o
  -6   1   7        225.31        216.42        20.93 o
  -5   1   7       1418.24       1404.65        50.46 o
  -4   1   7         93.83        100.29        13.21 o
  -3   1   7        197.46        183.47        13.32 o
  -2   1   7        277.08        243.05        12.85 o
  -1   1   7        206.73        224.73        12.07 o
   0   1   7         29.93          5.44         6.28 o
   1   1   7        538.06        515.77        21.89 o
   2   1   7         83.04         36.41         9.32 o
   3   1   7       1658.82       1720.14        49.95 o
   4   1   7        337.04        380.28        16.44 o
   5   1   7          3.60          2.58         3.25 o
   6   1   7        241.64        164.85        15.27 o
   7   1   7         24.70         15.88         2.19 o
   8   1   7        575.50        665.79        11.04 o
   9   1   7          7.04          6.32         2.03 o
  10   1   7         24.17         17.69         3.90 o
  11   1   7          1.58          1.65         2.30 o
  12   1   7         33.64         34.33         3.12 o
  13   1   7         51.41         52.13         4.28 o
  14   1   7        468.79        613.71        14.32 o
  15   1   7         31.64         74.04         4.26 o
 -16   2   7         60.29         74.63         5.23 o
 -15   2   7         65.61         86.33         5.47 o
 -14   2   7         75.53         82.86         4.64 o
 -13   2   7         29.33         39.83         4.71 o
 -12   2   7        329.33        408.38        13.97 o
 -11   2   7          3.89         -0.98         2.65 o
 -10   2   7         94.76        105.98         6.56 o
  -9   2   7         49.43         62.22         5.29 o
  -8   2   7        292.14        295.19         8.93 o
  -7   2   7        142.22        111.63        16.43 o
  -6   2   7        569.58        500.04        40.61 o
  -5   2   7        696.80        676.60        28.10 o
  -4   2   7        176.02        197.70        14.75 o
  -3   2   7       1021.89       1074.21        60.79 o
  -2   2   7        181.82        199.64        11.65 o
  -1   2   7        213.69        213.13        13.82 o
   0   2   7         71.21        116.78        12.64 o
   1   2   7        990.81        904.47        27.28 o
   2   2   7         37.95         28.75         5.09 o
   3   2   7         68.69         88.69         7.78 o
   4   2   7        100.46        115.01         9.27 o
   5   2   7          3.41          4.58         3.71 o
   6   2   7        208.44        249.75        15.00 o
   7   2   7         22.15         21.58         2.18 o
   8   2   7         49.93         50.31         3.49 o
   9   2   7        847.70        876.16        13.93 o
  10   2   7         52.67         61.76         4.42 o
  11   2   7        596.25        714.89        16.00 o
  12   2   7        188.87        119.79         6.59 o
  13   2   7        245.30        186.31         8.71 o
  14   2   7        148.15        128.63         8.09 o
  15   2   7          1.54          2.35         1.94 o
 -16   3   7         48.53         75.32         5.00 o
 -15   3   7          0.63          3.95         1.69 o
 -14   3   7          0.22         -0.22         1.88 o
 -13   3   7         14.36          8.64         2.44 o
 -12   3   7        337.50        331.58        12.78 o
 -11   3   7         87.96        109.56         6.63 o
 -10   3   7        169.08        157.12         9.10 o
  -9   3   7         44.84         49.44         4.71 o
  -8   3   7          8.67         19.01         2.57 o
  -7   3   7         35.86         35.02         3.00 o
  -6   3   7         21.91         14.95         8.76 o
  -5   3   7        517.25        533.25        31.51 o
  -4   3   7         84.10         87.10         8.60 o
  -3   3   7          1.27         -1.23         8.16 o
  -2   3   7        230.19        204.52        14.85 o
  -1   3   7        130.05        128.31        14.88 o
   0   3   7          4.52          8.72         4.68 o
   1   3   7          0.54          0.13         4.04 o
   2   3   7         84.22         73.42         8.29 o
   3   3   7       1912.32       1979.10        48.06 o
   4   3   7       1045.60       1042.07        31.98 o
   5   3   7        635.31        628.16        25.91 o
   6   3   7        318.70        313.58        19.23 o
   7   3   7         26.61         16.76         3.77 o
   8   3   7       1420.47       1330.13        20.53 o
   9   3   7        646.62        684.46        16.20 o
  10   3   7        139.16        140.52         7.06 o
  11   3   7         51.78         81.84         6.89 o
  12   3   7        216.67        186.38         9.22 o
  13   3   7         51.43         68.89         7.31 o
  14   3   7          1.40          3.38         2.70 o
  15   3   7         25.37         29.46         3.62 o
 -16   4   7          0.74          0.82         2.13 o
 -15   4   7        148.98        194.23         6.38 o
 -14   4   7         91.76        140.18         6.29 o
 -13   4   7         22.13         21.64         2.77 o
 -12   4   7          3.10          5.00         3.16 o
 -11   4   7        437.75        435.37        15.18 o
 -10   4   7         60.24         55.47         5.77 o
  -9   4   7          0.82         -3.31         3.31 o
  -8   4   7         50.16         45.16         4.09 o
  -7   4   7        439.02        452.10        10.71 o
  -6   4   7         67.37         41.28         9.47 o
  -5   4   7       1290.91       1243.93        44.72 o
  -4   4   7        576.57        518.61        26.01 o
  -3   4   7       1124.71       1122.92        33.76 o
  -2   4   7        160.53        135.05        15.64 o
  -1   4   7       1881.78       1849.27        56.87 o
   0   4   7          0.41          1.01         4.12 o
   1   4   7          4.08          4.47         3.87 o
   2   4   7       1409.37       1429.85        32.28 o
   3   4   7       1331.93       1307.11        31.46 o
   4   4   7          5.49          8.98         3.97 o
   5   4   7        411.00        371.60        18.19 o
   6   4   7        123.99        104.95         7.01 o
   7   4   7        805.67        791.87        21.88 o
   8   4   7        789.33        756.72        40.18 o
   9   4   7        384.91        397.08        14.43 o
  10   4   7        828.58        853.64        23.33 o
  11   4   7        240.80        256.34         9.24 o
  12   4   7        131.34        159.42         8.52 o
  13   4   7        127.76        112.78        16.36 o
  14   4   7         11.79          2.02         2.61 o
  15   4   7          1.80          2.03         2.36 o
 -15   5   7          1.86          6.89         1.38 o
 -14   5   7          5.50          5.11         1.75 o
 -13   5   7        265.91        270.33         7.94 o
 -12   5   7          3.97          5.38         2.97 o
 -11   5   7         97.93        118.80        10.36 o
 -10   5   7         27.19         12.89         3.50 o
  -9   5   7          3.02          4.51         2.45 o
  -8   5   7         11.19         11.39         2.16 o
  -7   5   7         52.45         71.89         6.01 o
  -6   5   7        562.20        563.38        11.37 o
  -5   5   7        112.06         80.99        10.52 o
  -4   5   7         15.44          7.57         4.50 o
  -3   5   7          2.70         -3.05         4.08 o
  -2   5   7         13.86         12.95         5.92 o
  -1   5   7        410.70        427.03        28.71 o
   0   5   7        361.43        331.16        15.75 o
   1   5   7         90.01        103.79         9.18 o
   2   5   7        131.46        123.46        10.06 o
   3   5   7        229.23        198.20        14.73 o
   4   5   7        368.03        325.24        19.26 o
   5   5   7        210.55        202.52        12.68 o
   6   5   7         28.49         23.67         3.58 o
   7   5   7       1429.79       1424.87        28.59 o
   8   5   7         38.86         54.91         5.51 o
   9   5   7          1.19          3.41         3.98 o
  10   5   7        851.69        738.74        18.25 o
  11   5   7       1098.80       1087.51        21.34 o
  12   5   7          5.53         -0.91         4.63 o
  13   5   7         10.28          4.34         3.23 o
  14   5   7         68.59         57.63         4.24 o
  15   5   7          3.25         -0.18         1.85 o
 -15   6   7         37.41         61.31         4.89 o
 -14   6   7         51.32         67.35         4.84 o
 -13   6   7         20.63         19.99         2.89 o
 -12   6   7         54.41         54.43         3.38 o
 -11   6   7         10.76          6.34         3.51 o
 -10   6   7        509.75        517.68        29.36 o
  -9   6   7        220.61        203.09        10.80 o
  -8   6   7         58.65         55.94         4.19 o
  -7   6   7        353.86        372.14        11.30 o
  -6   6   7          9.29         17.95         2.22 o
  -5   6   7        184.99        151.06         6.07 o
  -4   6   7        100.84         85.32        11.30 o
  -3   6   7        101.12         89.12        10.07 o
  -2   6   7        188.25        161.06        13.05 o
  -1   6   7        391.73        350.37        22.11 o
   0   6   7        349.25        351.86        19.16 o
   1   6   7       1770.80       1776.19        38.33 o
   2   6   7        344.49        363.27        17.64 o
   3   6   7        116.53         85.97        10.04 o
   4   6   7          0.78          3.66         2.18 o
   5   6   7        135.13        142.21         6.71 o
   6   6   7        465.14        441.24        11.97 o
   7   6   7       3268.43       3065.24        65.19 o
   8   6   7         28.95         23.66         3.95 o
   9   6   7        263.63        232.09        12.43 o
  10   6   7        240.98        190.09        11.84 o
  11   6   7         39.31         68.64         5.88 o
  12   6   7          5.15          1.70         2.21 o
  13   6   7        273.62        261.94         9.03 o
  14   6   7          5.41          1.74         2.52 o
  15   6   7          7.26          2.51         1.57 o
 -15   7   7         55.40         40.44         5.71 o
 -14   7   7         12.09         16.00         2.53 o
 -13   7   7         11.26         15.31         2.33 o
 -12   7   7        301.54        291.78         9.25 o
 -11   7   7        203.08        187.84         9.58 o
 -10   7   7          6.15          4.33         2.91 o
  -9   7   7        503.18        471.28        19.13 o
  -8   7   7         23.13         14.80         2.96 o
  -7   7   7         25.94         19.97         3.75 o
  -6   7   7        140.53        118.08         6.53 o
  -5   7   7         81.94         80.68         4.87 o
  -4   7   7        541.61        600.15        10.38 o
  -3   7   7       1294.68       1305.38        59.37 o
  -2   7   7        975.52        997.50        33.72 o
  -1   7   7         23.03         15.19         5.31 o
   0   7   7       2158.72       2197.10        49.50 o
   1   7   7          7.89          6.95         4.36 o
   2   7   7        620.20        548.91        15.14 o
   3   7   7       1937.22       1926.37        23.81 o
   4   7   7         43.06         34.49         3.05 o
   5   7   7        739.75        767.06        15.44 o
   6   7   7         33.29         39.68         3.93 o
   7   7   7         19.57         18.66         3.06 o
   8   7   7        261.12        241.70         9.00 o
   9   7   7         28.64         40.80         4.04 o
  10   7   7         97.16         89.79         6.37 o
  11   7   7         28.38         35.83         3.60 o
  12   7   7          0.52         -1.90         1.90 o
  13   7   7         35.79         28.39         3.27 o
  14   7   7          0.51          2.76         4.12 o
 -14   8   7         28.37         22.29         3.27 o
 -13   8   7         25.90         35.71         2.97 o
 -12   8   7        112.79         96.25         8.54 o
 -11   8   7          8.11          7.69         5.60 o
 -10   8   7        300.46        259.97        15.74 o
  -9   8   7          2.06          1.95         2.47 o
  -8   8   7          2.35          2.54         2.61 o
  -7   8   7         20.51          7.76         2.10 o
  -6   8   7        205.64        176.47         7.95 o
  -5   8   7         63.23         69.96         5.56 o
  -4   8   7        107.17        109.57         5.19 o
  -3   8   7        307.98        338.96         8.54 o
  -2   8   7        163.55        136.20         9.76 o
  -1   8   7         29.53         47.20         4.65 o
   0   8   7        368.45        308.90         9.90 o
   1   8   7        291.88        294.96         9.79 o
   2   8   7        236.44        195.78         7.99 o
   3   8   7        286.20        270.73         8.42 o
   4   8   7         19.07         18.53         2.55 o
   5   8   7        222.28        180.82         6.82 o
   6   8   7          0.41          1.08         1.93 o
   7   8   7         65.16         44.24         4.14 o
   8   8   7        332.59        283.08        10.34 o
   9   8   7         32.07         36.45         3.76 o
  10   8   7         98.35        101.38         5.49 o
  11   8   7        298.34        265.72         8.57 o
  12   8   7         84.49        100.35         4.95 o
  13   8   7          0.03          2.48         3.52 o
  14   8   7         47.71         57.86         5.63 o
 -14   9   7          9.87          9.27         3.71 o
 -13   9   7          2.62          1.43         2.32 o
 -12   9   7         66.82         64.94         5.32 o
 -11   9   7         81.86        103.99         6.56 o
 -10   9   7         19.21         22.13         5.15 o
  -9   9   7        215.38        224.56         9.98 o
  -8   9   7       1036.50       1023.61        29.01 o
  -7   9   7         97.79         64.91         5.07 o
  -6   9   7          2.60          2.82         2.36 o
  -5   9   7         87.34         63.37         5.89 o
  -4   9   7         33.81         21.96         2.85 o
  -3   9   7        567.72        507.47        13.36 o
  -2   9   7         22.67         30.80         5.28 o
  -1   9   7          6.00          7.95         3.45 o
   0   9   7        293.69        268.82        11.18 o
   1   9   7         41.33         46.81         3.75 o
   2   9   7         67.97         65.91         5.01 o
   3   9   7          5.11          1.62         2.33 o
   4   9   7          3.20         -2.87         3.24 o
   5   9   7        326.75        313.56         9.90 o
   6   9   7        125.63        141.01         6.97 o
   7   9   7         39.97         36.26         3.38 o
   8   9   7          0.70         -0.83         2.16 o
   9   9   7         90.59         75.73         5.70 o
  10   9   7          0.17         -1.27         2.01 o
  11   9   7          0.78          2.57         1.96 o
  12   9   7          4.37          0.90         1.70 o
  13   9   7          3.64          6.46         2.10 o
 -13  10   7         18.77         17.94         3.06 o
 -12  10   7          1.01         -2.27         2.27 o
 -11  10   7          8.21          9.57         3.26 o
 -10  10   7          2.98          4.37         4.97 o
  -9  10   7        213.03        218.60         9.68 o
  -8  10   7        163.08        151.70         7.14 o
  -7  10   7          0.69          2.60         2.09 o
  -6  10   7        169.60        166.34         7.81 o
  -5  10   7        517.62        460.50        12.80 o
  -4  10   7        202.41        218.98         8.80 o
  -3  10   7        294.05        322.40        12.40 o
  -2  10   7         64.35         55.87         7.12 o
  -1  10   7       1380.56       1467.67        25.63 o
   0  10   7        151.08        144.90         7.08 o
   1  10   7         18.11         11.48         2.57 o
   2  10   7        698.40        622.46        14.91 o
   3  10   7         94.06         84.45         4.98 o
   4  10   7        176.11        142.92         7.17 o
   5  10   7         20.64          9.64         3.42 o
   6  10   7         16.34         16.52         3.65 o
   7  10   7        396.86        441.61        11.84 o
   8  10   7          8.85          6.28         2.20 o
   9  10   7         12.19          5.14         2.07 o
  10  10   7         30.40         13.85         2.31 o
  11  10   7          8.66         12.56         2.06 o
  12  10   7          1.56          6.21         1.74 o
 -12  11   7         28.87         41.92         3.37 o
 -11  11   7        169.75        161.42         6.86 o
 -10  11   7          0.65          4.06         3.22 o
  -9  11   7          9.08          7.01         2.48 o
  -8  11   7          0.15          2.16         2.05 o
  -7  11   7        586.26        555.36        14.17 o
  -6  11   7         72.81         73.84         5.27 o
  -5  11   7          0.80          1.05         2.90 o
  -4  11   7          0.77          6.02         4.47 o
  -3  11   7          6.58         13.24         3.36 o
  -2  11   7       1246.79       1267.07        30.21 o
  -1  11   7        123.09        132.89         8.13 o
   0  11   7        315.77        310.11        10.35 o
   1  11   7        240.44        266.95         9.78 o
   2  11   7         16.18         19.57         3.91 o
   3  11   7        218.37        181.15         9.56 o
   4  11   7        110.69         85.59         6.66 o
   5  11   7         22.58         25.50         5.46 o
   6  11   7         45.64         57.91         7.01 o
   7  11   7          2.45          4.01         3.59 o
   8  11   7          0.02         -0.54         3.16 o
   9  11   7         11.43         14.30         3.74 o
  10  11   7          1.09          3.94         2.51 o
  11  11   7          0.40          1.27         1.48 o
 -11  12   7         54.57         63.48         4.74 o
 -10  12   7         17.29         20.14         2.74 o
  -9  12   7         49.61         55.90         4.48 o
  -8  12   7          4.49          1.70         2.26 o
  -7  12   7         60.73         59.03         5.02 o
  -6  12   7        503.40        525.10        14.36 o
  -5  12   7         11.44          9.74         3.01 o
  -4  12   7        143.20        147.97        12.09 o
  -3  12   7         52.40         35.26         4.88 o
  -2  12   7         40.41         28.71         4.43 o
  -1  12   7        899.20        882.73        19.06 o
   0  12   7         10.64          9.85         2.80 o
   1  12   7        472.45        531.54        13.44 o
   2  12   7        384.06        427.24        12.13 o
   3  12   7        181.95        184.78         8.17 o
   4  12   7        368.53        398.60        12.36 o
   5  12   7        223.39        233.79        10.27 o
   6  12   7         12.72          3.48         3.60 o
   7  12   7         30.59         25.88         5.05 o
   8  12   7          9.27         13.07         3.90 o
   9  12   7         17.65          7.52         2.62 o
  10  12   7         14.76         20.86         3.26 o
  11  12   7         98.39        120.07         7.71 o
 -10  13   7         42.26         39.78         5.38 o
  -9  13   7         35.96         48.28         4.69 o
  -8  13   7         55.69         72.43         5.92 o
  -7  13   7        302.37        305.48         9.86 o
  -6  13   7        171.73        189.85         8.12 o
  -5  13   7        175.77        183.93        10.77 o
  -4  13   7         72.91         65.18         7.12 o
  -3  13   7         61.55         47.55         4.63 o
  -2  13   7        282.70        266.99         9.35 o
  -1  13   7         41.24         48.68         5.06 o
   0  13   7         63.10         60.23         4.05 o
   1  13   7         75.28         66.43         4.86 o
   2  13   7          0.12         -0.75         2.39 o
   3  13   7         26.03         22.12         3.12 o
   4  13   7         95.76         72.73         5.01 o
   5  13   7         32.30         27.47         3.82 o
   6  13   7         18.25         11.41         3.87 o
   7  13   7         30.55         11.86         3.31 o
   8  13   7         15.43          1.15         4.66 o
   9  13   7          2.56          0.65         1.99 o
  10  13   7         73.79        105.09         7.42 o
  -9  14   7         49.21         56.47         3.48 o
  -8  14   7        199.44        240.43         7.78 o
  -7  14   7          1.46          2.15         1.92 o
  -6  14   7        313.32        319.60        10.05 o
  -5  14   7          0.18          3.95         2.64 o
  -4  14   7          8.83         10.47         3.23 o
  -3  14   7        265.00        294.65        10.64 o
  -2  14   7        101.49        108.66         6.81 o
  -1  14   7         52.42         53.96         5.01 o
   0  14   7         23.84         29.47         3.27 o
   1  14   7         53.92         40.02         3.72 o
   2  14   7        209.07        224.71         8.03 o
   3  14   7         88.79         82.21         4.98 o
   4  14   7          0.55          1.31         1.97 o
   5  14   7         12.59         11.54         2.60 o
   6  14   7         16.93         13.48         3.42 o
   7  14   7          9.23          2.62         2.40 o
   8  14   7          0.95          0.69         2.61 o
   9  14   7         13.33         26.83         3.10 o
  -8  15   7         25.34         34.17         4.99 o
  -7  15   7         29.35         27.25         3.63 o
  -6  15   7        431.74        458.79        10.46 o
  -5  15   7          9.92         17.20         4.22 o
  -4  15   7         36.61         31.97         3.65 o
  -3  15   7        147.97        159.92         7.25 o
  -2  15   7          4.80          3.64         2.43 o
  -1  15   7        390.77        433.24        11.79 o
   0  15   7        100.83         92.32         7.36 o
   1  15   7         15.68         13.14         2.80 o
   2  15   7          4.31         -0.95         2.09 o
   3  15   7         60.67         94.73         4.70 o
   4  15   7        166.13        192.74         7.39 o
   5  15   7         11.52          8.14         2.70 o
   6  15   7          0.04         -1.72         2.08 o
   7  15   7          1.60          5.23         1.91 o
  -5  16   7         51.81         73.78         5.00 o
  -4  16   7         56.17         56.06         3.83 o
  -3  16   7          3.70          1.37         1.87 o
  -2  16   7         56.81         62.98         4.19 o
  -1  16   7         30.06         19.72         3.24 o
   0  16   7          0.63          3.30         2.29 o
   1  16   7          6.40          6.14         1.83 o
   2  16   7          3.84          3.09         3.32 o
   3  16   7         17.99         27.66         3.34 o
   4  16   7         12.94         11.95         3.42 o
   5  16   7         21.65         30.46         4.55 o
 -16   0   8          2.00          9.46         3.07 o
 -15   0   8         31.49         37.84         4.43 o
 -14   0   8        182.46        175.47         9.84 o
 -13   0   8         45.34         77.86        10.87 o
 -12   0   8        326.52        360.71        22.47 o
 -11   0   8        257.43        264.60        13.60 o
 -10   0   8          2.23          2.53         2.76 o
  -9   0   8         32.59         35.70         4.97 o
  -8   0   8       4652.60       4822.81       238.39 o
  -7   0   8       1765.91       1773.20        60.98 o
  -6   0   8         57.93         59.16         6.33 o
  -5   0   8        396.55        382.92        39.92 o
  -4   0   8          5.62          8.29         5.00 o
  -3   0   8        839.95        877.82        41.12 o
  -2   0   8        482.85        452.78        27.03 o
  -1   0   8        480.46        339.85        33.46 o
   0   0   8        733.81        635.98        45.88 o
   1   0   8       1305.76       1329.37        67.24 o
   2   0   8        654.71        559.35        44.99 o
   3   0   8       2031.50       1939.25        86.71 o
   4   0   8       1025.88       1122.58        47.63 o
   5   0   8          2.65          1.67         2.08 o
   6   0   8        471.45        528.50        14.88 o
   7   0   8          3.12          8.91         2.91 o
   8   0   8         66.86         51.43         5.05 o
   9   0   8        302.10        273.71        10.89 o
  10   0   8          9.68          3.05         3.28 o
  11   0   8         18.04         12.55         3.96 o
  12   0   8          7.15         33.89         4.78 o
  13   0   8          6.00          1.99         2.44 o
  14   0   8         88.48        139.55        19.24 o
 -16   1   8          1.17         -1.66         1.66 o
 -15   1   8          1.66          4.55         1.91 o
 -14   1   8         10.77         14.47         2.66 o
 -13   1   8          5.66          9.31         4.09 o
 -12   1   8          1.30          2.13         2.39 o
 -11   1   8        298.18        330.53        11.11 o
 -10   1   8         33.06         50.79         4.51 o
  -9   1   8          0.40          5.05         2.68 o
  -8   1   8        338.38        364.92        12.63 o
  -7   1   8         65.95         69.36         4.57 o
  -6   1   8        107.34        116.98         6.10 o
  -5   1   8          8.94          7.18         5.28 o
  -4   1   8         57.61         56.02         8.71 o
  -3   1   8        293.58        292.24        15.83 o
  -2   1   8        425.15        383.82        20.55 o
  -1   1   8          2.52         -4.60         5.07 o
   0   1   8        393.84        414.18        25.74 o
   1   1   8         60.72         61.39        10.54 o
   2   1   8        662.90        723.84        38.40 o
   3   1   8        853.37        772.68        31.66 o
   4   1   8         77.31         70.43        10.13 o
   5   1   8        826.73        817.56        19.64 o
   6   1   8        241.38        256.67         7.94 o
   7   1   8          0.55          0.51         1.68 o
   8   1   8          0.52          3.55         1.92 o
   9   1   8          0.56         -0.66         2.16 o
  10   1   8          0.56         -0.27         2.63 o
  11   1   8          3.97          3.51         3.28 o
  12   1   8         73.35         74.12         4.70 o
  13   1   8          4.32          6.56         3.20 o
  14   1   8         46.28         74.63         5.55 o
 -15   2   8          2.18          5.71         1.99 o
 -14   2   8         70.40         73.80         3.98 o
 -13   2   8        885.81       1021.67        19.94 o
 -12   2   8        158.73        133.16         6.81 o
 -11   2   8          0.16         -0.50         2.44 o
 -10   2   8         41.47         38.12         4.21 o
  -9   2   8        596.11        583.75        14.86 o
  -8   2   8        131.74        118.03         6.04 o
  -7   2   8         47.21         48.14         4.31 o
  -6   2   8          5.00          4.89         1.91 o
  -5   2   8          8.82          9.69         3.09 o
  -4   2   8        363.88        332.49        21.25 o
  -3   2   8         10.05          5.24         4.94 o
  -2   2   8        324.84        328.53        20.01 o
  -1   2   8        270.97        249.31        22.01 o
   0   2   8        243.14        264.57        22.32 o
   1   2   8        486.61        441.65        29.18 o
   2   2   8        467.53        549.82        26.64 o
   3   2   8         22.08         36.63         7.68 o
   4   2   8        408.84        365.99        28.22 o
   5   2   8         51.52         51.52         3.51 o
   6   2   8          0.41          0.66         1.58 o
   7   2   8        101.51         96.27         5.12 o
   8   2   8         23.24         31.04         3.68 o
   9   2   8         19.61         14.15         2.81 o
  10   2   8        192.80        166.33         7.28 o
  11   2   8        571.13        611.05        16.13 o
  12   2   8        213.83        263.24        12.53 o
  13   2   8        168.57        155.16         8.94 o
  14   2   8         77.74         75.96         5.55 o
  15   2   8         49.39         41.33         3.68 o
 -15   3   8          0.35          0.95         1.68 o
 -14   3   8         20.80         40.61         3.07 o
 -13   3   8        107.91         99.32         5.46 o
 -12   3   8          4.62          1.96         2.75 o
 -11   3   8        175.15        170.44         7.92 o
 -10   3   8       1026.83       1062.11        39.53 o
  -9   3   8         59.27         63.52         5.37 o
  -8   3   8          7.59          4.28         2.93 o
  -7   3   8       1265.78       1280.25        22.25 o
  -6   3   8         65.35         66.66         4.67 o
  -5   3   8         61.45         64.89         5.05 o
  -4   3   8        180.14        154.92        14.63 o
  -3   3   8         51.25         36.11         6.87 o
  -2   3   8         74.96         48.36        10.00 o
  -1   3   8          1.42         -1.85         5.28 o
   0   3   8        785.09        734.51        37.98 o
   1   3   8       1423.17       1183.62        48.76 o
   2   3   8          8.40         10.83         4.66 o
   3   3   8        100.05         86.38        11.22 o
   4   3   8         36.60         42.23         3.30 o
   5   3   8        647.09        648.75        12.32 o
   6   3   8         22.34         24.05         2.81 o
   7   3   8        288.47        299.60         9.70 o
   8   3   8        966.92       1002.87        21.44 o
   9   3   8        853.05        754.84        17.72 o
  10   3   8         12.67          5.24         2.86 o
  11   3   8        560.62        657.37        21.02 o
  12   3   8         14.68          9.25         3.99 o
  13   3   8         17.22         19.57         4.26 o
  14   3   8        109.79        151.53         7.74 o
  15   3   8         67.29         93.07         7.35 o
 -15   4   8         26.36         31.96         2.45 o
 -14   4   8         17.42         13.11         2.33 o
 -13   4   8        390.45        448.42         9.94 o
 -12   4   8         94.14         94.85         6.81 o
 -11   4   8         25.55         20.03         4.27 o
 -10   4   8         65.09         69.52         6.60 o
  -9   4   8        104.05        105.15         7.94 o
  -8   4   8         35.13         30.51         3.93 o
  -7   4   8         26.45         20.56         2.94 o
  -6   4   8        909.66        843.85        14.95 o
  -5   4   8         18.13         16.97         2.23 o
  -4   4   8       1192.61       1237.46        29.55 o
  -3   4   8        213.69        232.41        18.05 o
  -2   4   8         41.68         32.12        17.44 o
  -1   4   8       1631.77       1561.38        59.11 o
   0   4   8       1876.20       1794.06        79.78 o
   1   4   8        272.99        226.49        15.38 o
   2   4   8        268.68        247.67        16.64 o
   3   4   8         55.17         65.96         5.03 o
   4   4   8         38.80         62.66         4.00 o
   5   4   8         20.19          7.77         2.32 o
   6   4   8        465.81        392.52         9.90 o
   7   4   8         52.34         29.62         4.48 o
   8   4   8         13.86          8.30         3.37 o
   9   4   8          1.38          1.64         3.03 o
  10   4   8         21.27         16.63         3.89 o
  11   4   8        352.05        444.25        20.48 o
  12   4   8         21.67          2.79         3.44 o
  13   4   8          5.53         20.72         3.99 o
  14   4   8          1.45          1.11         1.68 o
 -15   5   8          3.76          1.94         2.54 o
 -14   5   8        121.40        113.25         4.18 o
 -13   5   8        273.31        285.32         7.62 o
 -12   5   8         39.83         52.90         5.27 o
 -11   5   8        106.53         94.73         9.24 o
 -10   5   8         42.68         40.29         5.23 o
  -9   5   8        182.66        171.29         9.92 o
  -8   5   8        179.72        174.10         6.61 o
  -7   5   8         80.09         66.38         4.64 o
  -6   5   8         14.88          8.93         1.99 o
  -5   5   8        256.02        241.25         7.88 o
  -4   5   8        940.67        924.98        16.94 o
  -3   5   8        266.04        254.56         9.33 o
  -2   5   8        406.70        399.92        13.94 o
  -1   5   8        419.26        365.42        23.24 o
   0   5   8       1347.43       1214.83        41.97 o
   1   5   8         59.32         55.52         4.81 o
   2   5   8        306.45        339.61        10.90 o
   3   5   8        127.26        100.86         5.02 o
   4   5   8        676.34        593.75        12.10 o
   5   5   8          8.36          6.34         2.09 o
   6   5   8       1025.19        993.47        16.01 o
   7   5   8       1654.04       1615.13        27.33 o
   8   5   8          3.50         17.83         4.36 o
   9   5   8         49.64         15.42         3.57 o
  10   5   8        387.52        429.31        13.74 o
  11   5   8        471.58        502.84        14.01 o
  12   5   8         17.66         19.37         3.57 o
  13   5   8         19.93         24.32         3.19 o
  14   5   8          2.25         -0.84         1.52 o
 -14   6   8         19.15         21.66         2.65 o
 -13   6   8         76.47         81.77         5.54 o
 -12   6   8        135.00        120.92         6.12 o
 -11   6   8         30.77         32.67         4.64 o
 -10   6   8        309.48        275.76        14.97 o
  -9   6   8         38.27         32.93         5.00 o
  -8   6   8          0.65         -0.58         2.08 o
  -7   6   8        466.32        375.73        11.11 o
  -6   6   8        282.29        265.63         7.88 o
  -5   6   8        496.26        487.89         9.63 o
  -4   6   8         12.86          7.34         2.06 o
  -3   6   8         65.21         63.57         4.71 o
  -2   6   8        236.92        232.69        10.06 o
  -1   6   8         30.96         42.46         4.39 o
   0   6   8       1025.43       1048.87        17.73 o
   1   6   8        356.80        341.83         9.22 o
   2   6   8        388.60        414.39        11.38 o
   3   6   8        133.13        135.08         5.82 o
   4   6   8        138.65        148.43         7.09 o
   5   6   8          6.01          6.53         3.70 o
   6   6   8          1.10          8.66         3.27 o
   7   6   8       1235.44       1251.33        20.34 o
   8   6   8        228.94        189.11         7.24 o
   9   6   8          1.30          1.16         2.73 o
  10   6   8          0.92          2.79         2.47 o
  11   6   8        104.11         88.80         5.13 o
  12   6   8         41.01         50.72         3.65 o
  13   6   8          6.21          5.47         1.63 o
  14   6   8         32.42         42.14         6.34 o
 -14   7   8          1.42          1.59         1.43 o
 -13   7   8         11.42         13.06         2.62 o
 -12   7   8         68.54         75.55         4.52 o
 -11   7   8        110.08        128.67         7.67 o
 -10   7   8        100.66        106.29         7.56 o
  -9   7   8         92.46         76.01         6.77 o
  -8   7   8          2.69          3.21         2.44 o
  -7   7   8         72.08         51.41         4.61 o
  -6   7   8         31.60         28.30         2.84 o
  -5   7   8        369.01        314.67         7.86 o
  -4   7   8        213.81        189.83         6.64 o
  -3   7   8        938.30        838.00        16.54 o
  -2   7   8        205.42        200.24        11.88 o
  -1   7   8         49.07         53.00         6.40 o
   0   7   8        455.34        429.67        11.69 o
   1   7   8        240.70        226.54         8.69 o
   2   7   8        937.29        825.45        17.07 o
   3   7   8         32.89         27.57         4.11 o
   4   7   8         23.26         20.42         2.69 o
   5   7   8         71.09         58.09         5.99 o
   6   7   8        372.55        360.58        11.10 o
   7   7   8        491.08        488.49        12.77 o
   8   7   8        197.81        157.44         7.33 o
   9   7   8        102.68        125.47         6.55 o
  10   7   8         77.56         55.09         4.36 o
  11   7   8          0.06          1.36         1.98 o
  12   7   8         27.75         37.79         2.72 o
  13   7   8         15.26         15.03         2.77 o
 -14   8   8         61.43         71.23         6.89 o
 -13   8   8         53.19         60.43         4.03 o
 -12   8   8          0.74         -1.09         3.13 o
 -11   8   8        339.62        361.59        11.98 o
 -10   8   8         25.04         25.04         4.10 o
  -9   8   8        131.28        109.93         6.19 o
  -8   8   8         44.30         37.05         4.63 o
  -7   8   8        272.36        251.89        11.56 o
  -6   8   8        599.95        595.72        16.75 o
  -5   8   8        475.17        434.95        12.87 o
  -4   8   8         54.54         66.63         3.82 o
  -3   8   8        139.17        138.56         6.30 o
  -2   8   8        197.31        172.94        11.24 o
  -1   8   8          0.16          3.60         4.34 o
   0   8   8         31.42         32.40         4.17 o
   1   8   8        159.15        127.94         6.83 o
   2   8   8       1304.40       1270.23        25.75 o
   3   8   8       4150.05       3964.00        42.08 o
   4   8   8        458.85        490.77        15.84 o
   5   8   8        171.95        139.33         6.85 o
   6   8   8         96.78         61.57         4.74 o
   7   8   8        231.32        196.69         8.08 o
   8   8   8          2.68         -0.08         2.19 o
   9   8   8         20.99         23.60         3.18 o
  10   8   8          2.00         -0.41         1.98 o
  11   8   8        213.68        251.47         6.80 o
  12   8   8         43.90         29.54         2.61 o
  13   8   8          3.22         -0.32         1.76 o
 -13   9   8         11.94         17.35         3.46 o
 -12   9   8         12.20          7.90         3.28 o
 -11   9   8        317.46        323.88         8.75 o
 -10   9   8         54.56         50.22         4.98 o
  -9   9   8          7.48          7.31         2.25 o
  -8   9   8         16.92         12.11         2.68 o
  -7   9   8        397.89        382.55        11.56 o
  -6   9   8         28.35         23.40         3.54 o
  -5   9   8          2.60          0.38         2.89 o
  -4   9   8          0.94         -2.33         2.33 o
  -3   9   8         38.83         46.70         4.00 o
  -2   9   8        101.71        122.01         7.62 o
  -1   9   8        120.20         95.07        15.15 o
   0   9   8         14.75         19.80         4.32 o
   1   9   8         50.45         58.99         4.78 o
   2   9   8       1379.59       1388.90        21.94 o
   3   9   8        692.49        678.96        15.35 o
   4   9   8         20.38         19.77         3.80 o
   5   9   8         85.08        106.67         8.82 o
   6   9   8         51.81         73.88         7.41 o
   7   9   8          4.72         15.81         2.82 o
   8   9   8          6.06         16.80         2.81 o
   9   9   8          4.96          6.66         1.85 o
  10   9   8          0.05          1.87         1.98 o
  11   9   8         13.24         21.28         2.52 o
  12   9   8        125.58        144.05         5.44 o
 -12  10   8          3.59          5.63         2.31 o
 -11  10   8         21.14         18.12         4.59 o
 -10  10   8         32.54         33.43         5.01 o
  -9  10   8          8.87          5.46         2.37 o
  -8  10   8        181.31        156.56         6.88 o
  -7  10   8        165.82        141.92         6.93 o
  -6  10   8         21.39         19.64         3.22 o
  -5  10   8        160.86        112.27         6.40 o
  -4  10   8         26.40         16.35         3.08 o
  -3  10   8          0.23          7.63         4.27 o
  -2  10   8       1052.58        971.18        26.62 o
  -1  10   8          9.07         24.54         4.71 o
   0  10   8        219.52        223.71        13.30 o
   1  10   8         20.01         34.11         3.96 o
   2  10   8         57.09         56.35         4.76 o
   3  10   8        134.09        139.64         7.24 o
   4  10   8         10.02          6.17         2.62 o
   5  10   8        194.16        185.83         9.23 o
   6  10   8          3.14          0.74         2.68 o
   7  10   8        384.50        362.56        12.06 o
   8  10   8          0.25          8.25         3.80 o
   9  10   8         85.52        113.10         6.32 o
  10  10   8          8.61         15.55         3.84 o
  11  10   8         37.84         43.74         3.36 o
 -11  11   8          1.62          1.27         2.60 o
 -10  11   8         19.31         16.32         3.41 o
  -9  11   8         33.04         42.19         7.37 o
  -8  11   8          0.03         -0.16         1.90 o
  -7  11   8         43.39         45.82         3.91 o
  -6  11   8         56.70         57.79         4.52 o
  -5  11   8          1.15          3.30         2.59 o
  -4  11   8        154.07        140.75         9.98 o
  -3  11   8         77.35         79.31         7.98 o
  -2  11   8        231.49        247.71        13.58 o
  -1  11   8         69.47         49.92         6.88 o
   0  11   8        173.93        152.09        10.95 o
   1  11   8        241.91        260.42         9.50 o
   2  11   8          1.48          6.72         3.00 o
   3  11   8         83.69         62.63         5.66 o
   4  11   8        439.74        375.29        18.88 o
   5  11   8        153.86        176.40        19.07 o
   6  11   8          8.62          7.40         3.57 o
   7  11   8          0.57          0.06         3.42 o
   8  11   8          4.35          0.84         2.81 o
   9  11   8          8.61         14.80         3.60 o
  10  11   8          9.27          3.61         3.69 o
  11  11   8         72.57         71.13         6.39 o
 -10  12   8         32.22         19.64         2.88 o
  -9  12   8          6.98          6.43         1.89 o
  -8  12   8         48.31         63.82         4.40 o
  -7  12   8        111.38        115.65         7.69 o
  -6  12   8         17.82          7.08         3.27 o
  -5  12   8         16.89         12.82         4.06 o
  -4  12   8         91.87         99.19         8.47 o
  -3  12   8        770.07        803.68        23.03 o
  -2  12   8        285.14        270.86        10.87 o
  -1  12   8         71.19         62.95         7.40 o
   0  12   8          0.15         -1.28         3.86 o
   1  12   8          0.67          2.00         2.62 o
   2  12   8        401.72        418.90        10.29 o
   3  12   8         16.38         26.40         3.52 o
   4  12   8          3.43         15.72         2.83 o
   5  12   8         34.81         47.94         4.98 o
   6  12   8          5.19          4.99         3.30 o
   7  12   8          4.99          2.95         2.79 o
   8  12   8         27.02         34.85         4.45 o
   9  12   8          9.26          8.54         2.72 o
  10  12   8        181.58        254.37        18.16 o
  -9  13   8         39.08         40.63         6.64 o
  -8  13   8        143.76        154.96         5.83 o
  -7  13   8         44.21         57.70         4.13 o
  -6  13   8         59.54         53.96         5.50 o
  -5  13   8        114.30        101.86         7.78 o
  -4  13   8          3.14          5.01         2.64 o
  -3  13   8        296.54        296.77        10.70 o
  -2  13   8        466.23        518.45        14.07 o
  -1  13   8         31.67         45.30         6.88 o
   0  13   8         51.00         61.36         7.09 o
   1  13   8        259.25        267.15        10.26 o
   2  13   8         86.16         92.96         6.18 o
   3  13   8         61.71         51.92         3.66 o
   4  13   8         50.37         45.92         3.40 o
   5  13   8          0.17          0.43         1.88 o
   6  13   8         77.78        106.06         5.99 o
   7  13   8          2.26          7.16         2.64 o
   8  13   8         32.08         22.97         3.96 o
   9  13   8         73.43         69.83         4.60 o
  -8  14   8         21.11         19.77         6.80 o
  -7  14   8         21.78         22.50         2.54 o
  -6  14   8        118.31        112.49         5.52 o
  -5  14   8         53.16         53.42         4.18 o
  -4  14   8          8.47          0.43         2.22 o
  -3  14   8         14.06          9.99         2.61 o
  -2  14   8         66.36         81.61         5.44 o
  -1  14   8          0.56          3.23         3.10 o
   0  14   8          2.10          5.63         3.64 o
   1  14   8         32.28         31.38         3.52 o
   2  14   8          9.07          6.78         2.28 o
   3  14   8        200.47        193.79         7.73 o
   4  14   8         42.30         54.40         3.67 o
   5  14   8         49.51         44.94         4.63 o
   6  14   8         26.03         19.58         3.25 o
   7  14   8          4.51          4.72         2.14 o
  -6  15   8          6.50         10.53         3.08 o
  -5  15   8         43.72         55.99         3.65 o
  -4  15   8        151.64        157.21         6.22 o
  -3  15   8         32.33         30.86         3.17 o
  -2  15   8          4.20          4.91         1.90 o
  -1  15   8         10.84         11.04         3.07 o
   0  15   8         64.54         81.25         6.17 o
   1  15   8          3.95          6.59         2.58 o
   2  15   8         57.24         53.99         4.54 o
   3  15   8          1.55          2.92         1.40 o
   4  15   8         22.98         19.75         3.97 o
   5  15   8         16.15         13.59         3.55 o
  -2  16   8         12.75         23.91         3.06 o
  -1  16   8          2.27          1.72         1.85 o
   0  16   8        290.01        314.30        14.12 o
   1  16   8        401.56        444.50        16.17 o
 -15   1   9         12.42          4.47         1.52 o
 -14   1   9        127.49        147.15         5.51 o
 -13   1   9        254.40        270.54        11.78 o
 -12   1   9          3.69          9.52         2.49 o
 -11   1   9         55.31         55.66         4.07 o
 -10   1   9        531.56        602.21        13.53 o
  -9   1   9       2487.41       2577.90        30.88 o
  -8   1   9        264.72        275.43        10.40 o
  -7   1   9        318.91        354.91        17.23 o
  -6   1   9         76.56         67.81         5.13 o
  -5   1   9       1732.39       1633.97        22.90 o
  -4   1   9        586.24        570.23        13.22 o
  -3   1   9        159.94        130.50         6.22 o
  -2   1   9        474.29        434.85        10.74 o
  -1   1   9          5.18          3.30         1.59 o
   0   1   9        131.11        149.34         8.77 o
   1   1   9        307.79        333.20        10.75 o
   2   1   9         15.72         16.34         3.13 o
   3   1   9         57.17         49.63         3.01 o
   4   1   9        235.95        177.24         6.63 o
   5   1   9        408.46        350.08         9.41 o
   6   1   9         17.99         15.09         2.38 o
   7   1   9          8.61          6.61         2.70 o
   8   1   9         41.61         35.01         3.07 o
   9   1   9          3.44          1.43         2.31 o
  10   1   9          4.57          8.11         2.43 o
  11   1   9         36.30         57.61         4.83 o
  12   1   9         11.22         12.33         2.60 o
  13   1   9        148.92        166.98        12.03 o
  14   1   9          0.22          7.40         3.66 o
 -15   2   9         23.86         24.10         2.93 o
 -14   2   9         61.65         81.00         5.34 o
 -13   2   9        207.92        210.40         7.01 o
 -12   2   9         88.49         92.63         5.44 o
 -11   2   9        123.59        125.60         6.73 o
 -10   2   9         17.04         18.20         2.96 o
  -9   2   9          2.73          5.59         2.82 o
  -8   2   9          0.78          0.93         2.23 o
  -7   2   9          5.36          6.64         2.50 o
  -6   2   9        104.44         99.91         6.97 o
  -5   2   9        458.84        454.91        12.28 o
  -4   2   9       2236.63       2254.01        25.35 o
  -3   2   9       1090.70       1121.85        16.35 o
  -2   2   9          0.06          1.29         1.43 o
  -1   2   9          0.69          0.91         1.31 o
   0   2   9        741.58        674.66        16.01 o
   1   2   9        313.95        387.37        12.27 o
   2   2   9          4.30          6.06         2.02 o
   3   2   9        102.79         90.95         4.76 o
   4   2   9        889.12        936.95        13.78 o
   5   2   9        676.46        738.75        14.28 o
   6   2   9          8.38         -0.89         1.86 o
   7   2   9         67.75         39.22         3.50 o
   8   2   9        157.45         90.13         5.02 o
   9   2   9         93.75         72.65         4.98 o
  10   2   9         48.99         28.63         2.99 o
  11   2   9        109.80        110.92         6.42 o
  12   2   9          6.98         12.20         3.15 o
  13   2   9         86.58        125.83         5.88 o
  14   2   9         62.58         48.44         5.86 o
 -14   3   9         17.28         23.20         2.40 o
 -13   3   9         20.06         17.42         2.37 o
 -12   3   9         15.54         24.78         3.61 o
 -11   3   9        177.98        208.36         8.37 o
 -10   3   9          8.23         11.56         3.12 o
  -9   3   9        621.02        627.99        18.19 o
  -8   3   9         90.23         98.86         6.62 o
  -7   3   9        336.95        326.50        11.09 o
  -6   3   9         62.53         50.84         5.48 o
  -5   3   9       1046.43       1048.04        16.44 o
  -4   3   9        314.51        302.87         8.02 o
  -3   3   9        173.28        163.20         6.43 o
  -2   3   9          0.40          2.63         1.90 o
  -1   3   9         48.62         61.24         4.42 o
   0   3   9        310.37        320.84         9.74 o
   1   3   9         10.57         24.35         2.98 o
   2   3   9        119.47         79.38         5.03 o
   3   3   9         86.75         56.59         3.90 o
   4   3   9         40.28         30.51         3.08 o
   5   3   9          5.79          5.51         2.05 o
   6   3   9        474.49        486.47        11.31 o
   7   3   9         79.93         50.60         3.93 o
   8   3   9         45.28         43.60         4.11 o
   9   3   9          9.49          9.44         2.44 o
  10   3   9          4.37          5.62         2.88 o
  11   3   9        356.01        409.79        11.92 o
  12   3   9          0.23          5.91         2.75 o
  13   3   9         34.36         18.46         2.70 o
  14   3   9         98.98        134.87         8.74 o
 -14   4   9        143.35        119.79         4.51 o
 -13   4   9         48.23         45.84         3.15 o
 -12   4   9         13.56         13.93         3.35 o
 -11   4   9         26.37         13.77         3.40 o
 -10   4   9         22.88         21.51         4.31 o
  -9   4   9         37.07         28.08         4.59 o
  -8   4   9          7.53         11.85         2.76 o
  -7   4   9         13.29          8.21         2.76 o
  -6   4   9         17.61         13.63         2.47 o
  -5   4   9        421.73        438.87        10.78 o
  -4   4   9       2132.60       1989.08        36.96 o
  -3   4   9        133.31        131.24         6.67 o
  -2   4   9         48.08         39.08         4.39 o
  -1   4   9         16.30         14.50         2.75 o
   0   4   9        808.11        830.58        15.86 o
   1   4   9        102.32        106.33         5.18 o
   2   4   9         31.40         28.80         3.18 o
   3   4   9         28.45         15.57         2.71 o
   4   4   9         71.61         80.35         4.82 o
   5   4   9         44.47         39.40         3.58 o
   6   4   9        179.99        174.05         6.99 o
   7   4   9         97.76        103.71         5.52 o
   8   4   9         70.34         39.33         4.02 o
   9   4   9        118.42        114.45         6.34 o
  10   4   9         28.96         33.53         3.75 o
  11   4   9         91.00         99.28         5.46 o
  12   4   9         85.46         82.77         5.37 o
  13   4   9          0.23          5.92         1.91 o
 -14   5   9          8.32          5.38         2.21 o
 -13   5   9        338.46        361.93         7.53 o
 -12   5   9         18.41          9.46         3.06 o
 -11   5   9         47.61         49.38         5.20 o
 -10   5   9        192.09        186.71         9.87 o
  -9   5   9         12.57         10.18         3.67 o
  -8   5   9          1.15         -0.56         2.41 o
  -7   5   9        215.92        192.95         7.52 o
  -6   5   9        289.92        260.21         7.92 o
  -5   5   9         72.94         60.78         4.06 o
  -4   5   9          2.44          5.47         2.37 o
  -3   5   9       1209.52       1128.75        19.38 o
  -2   5   9         24.02         24.97         3.44 o
  -1   5   9        230.48        248.49        10.41 o
   0   5   9        952.56        899.57        19.54 o
   1   5   9         64.32         51.46         3.81 o
   2   5   9          0.17          2.27         1.97 o
   3   5   9        171.83        182.47         7.80 o
   4   5   9        216.48        235.89         7.99 o
   5   5   9        188.47        164.39         6.76 o
   6   5   9        784.55        728.17        14.03 o
   7   5   9         74.78         53.40         4.74 o
   8   5   9         30.33         28.57         3.81 o
   9   5   9          4.38          3.00         2.43 o
  10   5   9        127.35         95.56         5.54 o
  11   5   9         73.71        107.07         5.38 o
  12   5   9         15.87          3.58         2.21 o
  13   5   9          0.06          2.69         1.39 o
 -13   6   9        411.63        474.17        13.55 o
 -12   6   9          4.78          9.66         4.79 o
 -11   6   9         39.12         49.42         7.49 o
 -10   6   9          1.65          2.45         3.74 o
  -9   6   9          1.76         -1.29         3.45 o
  -8   6   9         95.54        108.66         7.82 o
  -7   6   9        156.65        162.47         6.93 o
  -6   6   9         24.10         24.21         2.95 o
  -5   6   9         27.91         22.17         2.70 o
  -4   6   9         92.48         78.97         4.82 o
  -3   6   9         64.26         80.92         5.59 o
  -2   6   9          1.64          7.24         2.55 o
  -1   6   9        238.34        214.73        12.57 o
   0   6   9       1405.24       1500.55        22.03 o
   1   6   9        180.54        139.70         6.97 o
   2   6   9         89.16         86.59         5.44 o
   3   6   9         95.02         86.21         5.53 o
   4   6   9         83.41        111.95         6.36 o
   5   6   9        157.86        118.08         5.81 o
   6   6   9        142.12         90.76         5.23 o
   7   6   9        314.24        395.60        11.65 o
   8   6   9        175.29        196.56         8.17 o
   9   6   9          5.63         10.37         2.71 o
  10   6   9         11.61         18.86         2.87 o
  11   6   9        183.86        182.76         6.56 o
  12   6   9          1.89          0.94         1.40 o
  13   6   9         89.93        140.12         6.42 o
 -13   7   9          0.21          3.73         1.65 o
 -12   7   9        215.58        211.95         8.10 o
 -11   7   9         23.95         24.09         3.81 o
 -10   7   9         65.97         55.59         5.49 o
  -9   7   9        249.84        237.59        18.99 o
  -8   7   9        231.87        260.85         9.74 o
  -7   7   9         12.41         11.18         2.38 o
  -6   7   9         85.57         75.64         4.84 o
  -5   7   9         44.05         40.90         3.07 o
  -4   7   9         40.41         37.27         2.99 o
  -3   7   9        191.83        175.39         7.96 o
  -2   7   9        198.00        194.39         9.67 o
  -1   7   9        167.89        138.00        15.46 o
   0   7   9        345.91        364.42        12.96 o
   1   7   9        399.43        440.87        12.34 o
   2   7   9       1020.74        872.41        29.44 o
   3   7   9          0.44          3.57         2.81 o
   4   7   9       1385.19       1366.12        21.12 o
   5   7   9        159.49        131.97         8.74 o
   6   7   9          8.35          9.67         2.78 o
   7   7   9        214.62        212.92         8.44 o
   8   7   9        272.71        297.28         9.65 o
   9   7   9         17.30         47.88         4.19 o
  10   7   9          3.72          0.07         1.96 o
  11   7   9        110.33         95.45         4.63 o
  12   7   9         22.63         17.01         2.13 o
 -13   8   9          1.41         -2.04         2.73 o
 -12   8   9          6.63         13.61         2.44 o
 -11   8   9        186.69        192.40         6.52 o
 -10   8   9          1.51          5.52         2.79 o
  -9   8   9          5.65          4.28         3.08 o
  -8   8   9          9.82         11.17         2.60 o
  -7   8   9        345.20        304.56        11.92 o
  -6   8   9         16.78         20.27         2.57 o
  -5   8   9         60.29         70.72         4.09 o
  -4   8   9         17.99         22.78         2.52 o
  -3   8   9          0.16          2.92         1.92 o
  -2   8   9         12.95         17.10         3.10 o
  -1   8   9        399.36        389.21        28.36 o
   0   8   9        315.36        299.39        24.78 o
   1   8   9        739.29        668.61        17.82 o
   2   8   9        432.64        456.99        12.63 o
   3   8   9          3.76          4.26         2.85 o
   4   8   9        296.50        260.75        10.99 o
   5   8   9         11.02         17.54         3.04 o
   6   8   9         57.37         58.47         5.37 o
   7   8   9         26.57         21.71         3.65 o
   8   8   9         11.34          7.04         3.24 o
   9   8   9          3.95          5.77         3.73 o
  10   8   9        118.12        141.43         5.74 o
  11   8   9         34.93         28.17         2.55 o
  12   8   9          7.50         11.26         3.00 o
 -12   9   9         70.12         77.99         5.22 o
 -11   9   9         41.54         32.83         2.61 o
 -10   9   9         53.61         50.32         4.42 o
  -9   9   9          9.26         13.62         3.17 o
  -8   9   9         12.16         14.89         2.85 o
  -7   9   9         31.65         18.30         3.65 o
  -6   9   9          0.28          2.83         2.50 o
  -5   9   9        365.82        342.55        20.93 o
  -4   9   9         22.50         15.31         2.92 o
  -3   9   9         45.42         50.18         3.61 o
  -2   9   9         18.23         12.80         2.65 o
  -1   9   9        169.51        152.84        11.16 o
   0   9   9         21.52         17.89         4.81 o
   1   9   9        188.42        201.50        12.56 o
   2   9   9         15.46         22.11         3.32 o
   3   9   9        348.25        307.28        16.51 o
   4   9   9        288.98        290.35        11.44 o
   5   9   9         49.36         28.58         5.16 o
   6   9   9        421.53        489.03        17.46 o
   7   9   9        448.64        431.50        12.57 o
   8   9   9         88.24         93.73         5.21 o
   9   9   9          0.35          2.18         1.74 o
  10   9   9          0.12          2.00         1.50 o
  11   9   9          6.70          0.90         2.02 o
 -11  10   9         10.44         11.15         3.03 o
 -10  10   9         71.11         69.75         4.86 o
  -9  10   9         79.88         72.86         6.34 o
  -8  10   9          0.18          3.33         2.42 o
  -7  10   9        263.30        232.31         8.14 o
  -6  10   9        294.33        274.56         9.19 o
  -5  10   9         48.88         45.34         4.15 o
  -4  10   9         59.51         61.61         5.75 o
  -3  10   9          4.85          4.16         3.25 o
  -2  10   9        177.70        212.05         9.65 o
  -1  10   9          5.68          5.27         2.57 o
   0  10   9         68.53         79.99         8.39 o
   1  10   9        662.00        547.64        20.06 o
   2  10   9         35.92         39.26         3.97 o
   3  10   9         48.23         60.82         4.80 o
   4  10   9        100.84         91.63         6.36 o
   5  10   9         25.35         34.49         5.21 o
   6  10   9          4.98          4.38         3.41 o
   7  10   9        238.85        310.99        10.59 o
   8  10   9        197.50        279.50        12.12 o
   9  10   9        550.86        551.79        21.92 o
  10  10   9          9.46         11.64         4.03 o
 -10  11   9         62.02         72.98         3.99 o
  -9  11   9         52.69         47.13         4.71 o
  -8  11   9         24.08         22.08         4.20 o
  -7  11   9          6.85          3.55         1.90 o
  -6  11   9        154.28        133.53         6.08 o
  -5  11   9          7.84          7.15         3.30 o
  -4  11   9          2.16          2.13         3.51 o
  -3  11   9          2.49         -1.46         3.66 o
  -2  11   9         27.75         23.54         4.78 o
  -1  11   9         56.03         45.60         4.68 o
   0  11   9          9.04         11.08         2.95 o
   1  11   9          7.39         -1.88         9.21 o
   2  11   9        306.72        323.60         9.96 o
   3  11   9         82.27         87.25         6.12 o
   4  11   9          0.20          2.91         4.07 o
   5  11   9          3.15          7.89         3.58 o
   6  11   9        206.81        233.98        11.36 o
   7  11   9          3.37          5.05         2.64 o
   8  11   9         69.52         79.21         6.30 o
   9  11   9         34.56         43.32         5.22 o
  -9  12   9          7.39          1.50         5.45 o
  -8  12   9          2.35          1.98         1.79 o
  -7  12   9         67.74         67.43         4.29 o
  -6  12   9         41.54         37.32         3.61 o
  -5  12   9         88.73         94.54         7.37 o
  -4  12   9        133.39        144.87         9.32 o
  -3  12   9         91.83        102.50         8.67 o
  -2  12   9         22.62         17.49         4.83 o
  -1  12   9          5.23          1.01         3.96 o
   0  12   9         44.15         42.04         5.92 o
   1  12   9          1.98          1.46         2.21 o
   2  12   9         21.41         19.29         3.10 o
   3  12   9         33.53         28.62         3.10 o
   4  12   9          1.21          5.25         2.37 o
   5  12   9          0.15         -2.06         2.11 o
   6  12   9          1.12          3.38         2.04 o
   7  12   9          4.75          6.53         3.26 o
   8  12   9         51.90         63.89         9.71 o
  -8  13   9        115.36        106.54         7.68 o
  -7  13   9         16.09         22.06         2.44 o
  -6  13   9          0.99          0.01         1.67 o
  -5  13   9          1.13         -0.24         1.93 o
  -4  13   9         60.29         55.13         4.32 o
  -3  13   9          0.61         -0.57         2.16 o
  -2  13   9         15.54         10.11         3.63 o
  -1  13   9         47.76         56.53         6.24 o
   0  13   9        381.54        434.92        15.40 o
   1  13   9          2.97          7.08         3.25 o
   2  13   9          1.16          5.09         2.14 o
   3  13   9         78.19         59.74         6.97 o
   4  13   9          0.55         -1.97         1.97 o
   5  13   9          2.13          4.54         1.81 o
   6  13   9          1.98          3.14         2.66 o
   7  13   9          1.71         -0.19         1.86 o
  -5  14   9          4.07         11.17         2.54 o
  -4  14   9         55.21         56.96         3.78 o
  -3  14   9         10.89         13.09         3.12 o
  -2  14   9          2.51          5.36         3.29 o
  -1  14   9         73.37         66.89         5.80 o
   0  14   9         61.88         75.32         6.20 o
   1  14   9         54.09         50.03         4.96 o
   2  14   9          5.10          4.62         2.41 o
   3  14   9          2.47          2.08         2.20 o
   4  14   9         19.98         17.43         3.74 o
  -3  15   9         43.17         56.26         4.29 o
  -2  15   9         72.48         79.17         5.22 o
  -1  15   9         18.16         33.84         3.60 o
   0  15   9          0.13         -1.00         1.90 o
 -14   0  10         61.14         81.73         7.07 o
 -13   0  10          6.62         24.90         4.79 o
 -12   0  10        135.87        172.02         8.85 o
 -11   0  10          6.20          5.93         3.02 o
 -10   0  10        135.60        139.76         7.98 o
  -9   0  10        501.03        484.52        15.06 o
  -8   0  10        126.95        119.82         9.82 o
  -7   0  10        456.46        403.41        28.58 o
  -6   0  10         25.54         17.89         4.69 o
  -5   0  10        120.32        153.63        10.92 o
  -4   0  10       1917.98       1785.38        35.57 o
  -3   0  10        875.26        927.07        23.06 o
  -2   0  10          8.41          2.82         3.12 o
  -1   0  10        454.78        483.96        17.57 o
   0   0  10        172.53        151.66         9.99 o
   1   0  10         22.30          7.88         2.98 o
   2   0  10          0.95          8.61         2.69 o
   3   0  10        517.51        658.59        27.67 o
   4   0  10          1.09          5.22         2.71 o
   5   0  10         94.64         52.37         5.30 o
   6   0  10         79.04         53.78         5.37 o
   7   0  10         67.06         80.48        12.55 o
   8   0  10          9.80         32.96         6.49 o
   9   0  10        156.48        242.04        11.62 o
  10   0  10          0.01         11.74         4.83 o
  11   0  10          6.32         -2.79         3.80 o
  12   0  10          3.94         18.51         4.93 o
  13   0  10          3.61         11.36         3.40 o
 -14   1  10         26.09         38.17         3.51 o
 -13   1  10         25.37         26.13         3.53 o
 -12   1  10         70.15         92.91         6.95 o
 -11   1  10        284.26        256.83         7.62 o
 -10   1  10         32.06         41.72         3.55 o
  -9   1  10         26.70         25.39         3.21 o
  -8   1  10          9.75         16.43         2.71 o
  -7   1  10         78.77         69.85         4.90 o
  -6   1  10        284.96        247.87         9.46 o
  -5   1  10          0.86         -0.10         2.42 o
  -4   1  10          2.53         11.77         2.69 o
  -3   1  10         95.20        113.64         5.60 o
  -2   1  10        789.07        845.97        14.60 o
  -1   1  10         20.40         28.89         3.57 o
   0   1  10        573.01        593.89        12.09 o
   1   1  10       1636.80       1615.84        26.22 o
   2   1  10        509.21        528.01        14.96 o
   3   1  10          0.43         -1.25         2.65 o
   4   1  10        320.44        245.05         9.17 o
   5   1  10        107.28         67.52         6.03 o
   6   1  10         20.27          9.96         2.09 o
   7   1  10          9.53         26.07         2.81 o
   8   1  10          0.01          1.79         1.75 o
   9   1  10        178.32        187.92         6.51 o
  10   1  10          0.10         -0.79         1.85 o
  11   1  10         23.40         12.37         2.63 o
  12   1  10          0.47          3.57         2.00 o
  13   1  10         68.51         71.83         4.87 o
 -13   2  10         23.43         27.11         2.44 o
 -12   2  10         16.24          8.75         2.29 o
 -11   2  10         12.64          5.19         3.11 o
 -10   2  10         15.64         13.56         2.47 o
  -9   2  10         31.14         44.73         3.80 o
  -8   2  10         46.09         48.75         4.76 o
  -7   2  10        241.31        239.03         8.51 o
  -6   2  10          0.53          1.40         2.45 o
  -5   2  10        292.88        284.26         9.98 o
  -4   2  10        581.65        516.37        11.75 o
  -3   2  10         21.59         13.70         2.93 o
  -2   2  10         17.70         25.94         2.95 o
  -1   2  10        742.11        784.49        12.71 o
   0   2  10        214.98        207.46         7.28 o
   1   2  10         79.56         68.21         5.74 o
   2   2  10        597.13        604.43        16.28 o
   3   2  10        541.78        454.67        12.18 o
   4   2  10          1.59         -1.47         2.52 o
   5   2  10         41.48         26.90         3.52 o
   6   2  10        263.27        280.46         8.73 o
   7   2  10         40.15         36.67         3.46 o
   8   2  10         83.98         68.21         4.42 o
   9   2  10         10.81         10.56         2.48 o
  10   2  10          0.53         -1.52         2.02 o
  11   2  10         10.84         11.84         2.59 o
  12   2  10          1.14          0.85         1.48 o
  13   2  10          7.20          0.11         2.63 o
 -13   3  10          1.06          1.57         1.34 o
 -12   3  10        139.84        135.59         6.74 o
 -11   3  10          4.89          5.90         2.87 o
 -10   3  10          0.75          1.76         2.16 o
  -9   3  10        202.37        172.25         9.53 o
  -8   3  10          0.64          5.70         3.54 o
  -7   3  10       1001.97        994.14        22.87 o
  -6   3  10        176.80        178.91         8.32 o
  -5   3  10        537.46        534.48        13.36 o
  -4   3  10         16.18         11.99         2.26 o
  -3   3  10         35.89         45.33         3.75 o
  -2   3  10        183.85        170.12         6.77 o
  -1   3  10        327.58        326.48        10.45 o
   0   3  10         35.65         22.23         2.82 o
   1   3  10        446.39        406.93        16.90 o
   2   3  10         18.24         25.69         5.34 o
   3   3  10         27.71         34.28         3.80 o
   4   3  10         40.09         10.81         2.60 o
   5   3  10          0.55          6.13         2.52 o
   6   3  10          0.92          7.23         2.28 o
   7   3  10        120.91        135.87         6.17 o
   8   3  10          7.20         15.51         2.64 o
   9   3  10        317.69        303.25         9.61 o
  10   3  10          5.93          3.66         2.27 o
  11   3  10         17.58         25.38         2.68 o
  12   3  10        101.77        100.46         5.02 o
  13   3  10         67.63         90.24         7.12 o
 -13   4  10          0.14         -0.11         1.23 o
 -12   4  10         22.75         15.07         2.76 o
 -11   4  10         34.36         30.50         4.97 o
 -10   4  10        139.16        132.36         8.02 o
  -9   4  10         56.35         53.63         5.73 o
  -8   4  10         10.77         11.51         3.76 o
  -7   4  10         22.97         12.37         5.11 o
  -6   4  10         42.13         44.40         4.04 o
  -5   4  10        434.35        465.41        12.65 o
  -4   4  10        107.48         92.08         5.87 o
  -3   4  10          6.53         11.82         3.37 o
  -2   4  10         27.64         21.68         4.00 o
  -1   4  10          3.84          7.21         2.58 o
   0   4  10       1561.41       1678.85        23.38 o
   1   4  10          0.54          9.51         3.22 o
   2   4  10         71.51        102.14         7.06 o
   3   4  10        768.80        650.35        14.69 o
   4   4  10         68.53         46.59         4.44 o
   5   4  10          5.63         11.86         4.12 o
   6   4  10         53.07         49.29         3.94 o
   7   4  10         16.76         22.27         2.97 o
   8   4  10         12.83         -2.67         2.67 o
   9   4  10         25.59         52.79         4.27 o
  10   4  10          2.26          3.90         1.96 o
  11   4  10         15.43          3.26         1.95 o
  12   4  10         71.74         62.78         4.98 o
 -13   5  10        147.62        147.92         9.74 o
 -12   5  10        105.17         94.96         3.92 o
 -11   5  10          0.09         -0.52         2.40 o
 -10   5  10          0.23          3.00         3.25 o
  -9   5  10        330.70        319.31        12.34 o
  -8   5  10        102.72         94.48         7.42 o
  -7   5  10          0.12         -2.55         2.60 o
  -6   5  10          2.41          4.73         2.10 o
  -5   5  10         24.99         11.23         2.31 o
  -4   5  10        676.31        608.86        12.86 o
  -3   5  10        150.08        156.87         7.58 o
  -2   5  10          8.80          4.49         2.76 o
  -1   5  10       1785.94       1795.55        40.84 o
   0   5  10       1581.62       1624.44        23.18 o
   1   5  10        229.96        277.98         9.81 o
   2   5  10        140.29        107.04         8.51 o
   3   5  10          0.99          0.12         2.43 o
   4   5  10       1927.67       1937.12        30.01 o
   5   5  10         40.13         20.03         3.41 o
   6   5  10          9.48          2.34         2.82 o
   7   5  10        190.97        164.31         7.35 o
   8   5  10         13.37          7.58         2.53 o
   9   5  10         49.63         39.26         3.77 o
  10   5  10          4.65          1.17         1.98 o
  11   5  10         17.67          9.71         2.59 o
  12   5  10         62.82         96.42         5.54 o
 -12   6  10         42.82         47.37         3.72 o
 -11   6  10          2.17          2.69         2.42 o
 -10   6  10          1.01         -3.08         3.08 o
  -9   6  10          7.65          5.97         3.28 o
  -8   6  10        135.15        127.90         8.11 o
  -7   6  10         71.23         59.12         4.87 o
  -6   6  10        423.56        432.00        10.93 o
  -5   6  10        143.26        136.18         5.83 o
  -4   6  10        133.00        147.82         5.54 o
  -3   6  10          2.85         -0.83         2.54 o
  -2   6  10         11.10         21.73         5.21 o
  -1   6  10        136.07        151.80         8.80 o
   0   6  10       1274.39       1238.58        36.95 o
   1   6  10        147.62        162.53         7.72 o
   2   6  10        432.74        358.96        13.02 o
   3   6  10         88.99        100.67         6.06 o
   4   6  10       1181.53       1114.80        24.11 o
   5   6  10         10.87         20.02         3.21 o
   6   6  10        105.78        102.64         5.97 o
   7   6  10         24.39         15.55         3.50 o
   8   6  10          9.94          6.27         2.72 o
   9   6  10         22.10         22.37         3.51 o
  10   6  10         22.66         21.70         3.71 o
  11   6  10         28.02         34.86         3.91 o
  12   6  10          2.76          7.03         2.85 o
 -12   7  10         13.07         17.19         2.30 o
 -11   7  10         66.85         77.81         4.95 o
 -10   7  10         27.62         24.45         3.43 o
  -9   7  10         10.08          7.04         2.86 o
  -8   7  10         16.67         18.47         5.45 o
  -7   7  10          0.08         -1.95         2.20 o
  -6   7  10        141.35        140.38         6.23 o
  -5   7  10          5.62          6.49         2.17 o
  -4   7  10          0.67          1.84         1.91 o
  -3   7  10          0.07          2.22         1.90 o
  -2   7  10         40.42         28.36         4.31 o
  -1   7  10         42.46         27.68         4.18 o
   0   7  10          0.07          4.62         2.52 o
   1   7  10        216.85        219.41        10.37 o
   2   7  10         62.01         58.45         5.45 o
   3   7  10         34.18         30.93         4.57 o
   4   7  10        906.71        867.09        17.91 o
   5   7  10          5.37          1.48         2.40 o
   6   7  10        177.68        252.20         8.87 o
   7   7  10         98.47         70.01         5.70 o
   8   7  10        350.85        311.14        10.61 o
   9   7  10          0.25          1.49         2.16 o
  10   7  10         17.17         14.88         2.50 o
  11   7  10         57.43         33.10         2.40 o
 -11   8  10         46.70         51.31         3.73 o
 -10   8  10        334.57        366.38        14.56 o
  -9   8  10          0.15         -2.33         2.51 o
  -8   8  10         39.86         41.02         5.40 o
  -7   8  10         20.77         10.48         3.35 o
  -6   8  10          0.15         -1.79         2.11 o
  -5   8  10         66.29         64.51         3.85 o
  -4   8  10          5.36          4.11         1.77 o
  -3   8  10        106.38        110.06         5.10 o
  -2   8  10        479.03        534.44        16.65 o
  -1   8  10          6.78          9.26         2.86 o
   0   8  10        132.62        154.23        11.12 o
   1   8  10          5.24          1.11         2.48 o
   2   8  10        131.67        107.60         7.16 o
   3   8  10         54.63         44.46         5.09 o
   4   8  10        372.60        408.02        13.33 o
   5   8  10        250.62        217.05         8.12 o
   6   8  10        147.26        176.72         8.34 o
   7   8  10         92.78         57.44         4.94 o
   8   8  10        101.30        130.29         6.58 o
   9   8  10        212.40        185.67         6.26 o
  10   8  10        167.45        250.69         8.52 o
 -10   9  10          1.31          2.64         2.44 o
  -9   9  10          8.96          6.82         2.33 o
  -8   9  10         81.21         78.30         5.51 o
  -7   9  10         22.44         19.90         3.45 o
  -6   9  10         24.40         26.68         2.84 o
  -5   9  10         81.55         84.73         4.62 o
  -4   9  10         34.50         52.31         3.42 o
  -3   9  10          2.13         -0.77         1.90 o
  -2   9  10         42.20         35.66         3.13 o
  -1   9  10        362.95        418.81        12.91 o
   0   9  10         10.42          4.22         4.31 o
   1   9  10        538.53        500.03        15.77 o
   2   9  10        144.98        164.49         7.26 o
   3   9  10         42.88         51.89         4.95 o
   4   9  10         25.33         15.73         3.27 o
   5   9  10         41.62         62.98         9.75 o
   6   9  10         14.16          1.77         2.70 o
   7   9  10          1.41          0.81         2.27 o
   8   9  10        264.30        277.05         8.56 o
   9   9  10        188.13        214.60        17.47 o
  10   9  10          2.19          3.02         1.74 o
  -9  10  10          1.28         -0.42         2.09 o
  -8  10  10          0.42          0.66         2.27 o
  -7  10  10         11.45         16.69         3.54 o
  -6  10  10         47.20         44.21         3.19 o
  -5  10  10          3.46         -0.77         1.75 o
  -4  10  10         11.28          8.91         2.71 o
  -3  10  10          3.93          1.15         2.39 o
  -2  10  10          0.05          5.24         2.80 o
  -1  10  10          3.39          2.26         2.65 o
   0  10  10        152.26        157.93         8.42 o
   1  10  10          5.64          1.60         2.52 o
   2  10  10        169.87        143.55         7.67 o
   3  10  10          5.94          7.54         2.51 o
   4  10  10         32.13         46.63         8.97 o
   5  10  10        252.08        234.29        11.26 o
   6  10  10         15.92         23.85         4.16 o
   7  10  10          3.00          3.09         2.52 o
   8  10  10        369.40        379.15        14.98 o
   9  10  10         94.72        112.39         7.44 o
  -8  11  10          7.98          7.96         3.11 o
  -7  11  10         13.77         20.91         3.18 o
  -6  11  10          1.43         -1.85         1.85 o
  -5  11  10         18.79         16.47         3.55 o
  -4  11  10         59.29         65.97         6.19 o
  -3  11  10          0.46          2.05         3.26 o
  -2  11  10         48.21         34.39         5.22 o
  -1  11  10         17.74          9.11         2.90 o
   0  11  10        125.35        117.87         6.77 o
   1  11  10          0.29         -1.48         2.51 o
   2  11  10          5.07          3.70         2.51 o
   3  11  10          4.58          9.70         3.01 o
   4  11  10         13.90         22.78         3.21 o
   5  11  10          1.45         -0.59         2.02 o
   6  11  10        131.68        101.73         5.46 o
   7  11  10         48.17         32.02         3.06 o
   8  11  10        216.54        265.64        22.69 o
  -6  12  10         15.47          7.69         1.73 o
  -5  12  10          9.39          6.03         1.80 o
  -4  12  10         63.82         64.91         5.78 o
  -3  12  10          0.46          1.44         3.90 o
  -2  12  10        182.22        192.85        10.04 o
  -1  12  10         16.87         23.32         6.03 o
   0  12  10         58.13         40.43         5.22 o
   1  12  10          9.15          6.83         2.48 o
   2  12  10         10.10          5.32         2.11 o
   3  12  10          4.41          7.51         1.76 o
   4  12  10         37.41         46.27         3.65 o
   5  12  10         16.39         12.02         2.72 o
   6  12  10         34.45         38.74         3.85 o
  -5  13  10         27.83         37.98         3.63 o
  -4  13  10         19.01         24.09         3.32 o
  -3  13  10         16.50         20.54         3.71 o
  -2  13  10         60.35         61.73         5.46 o
  -1  13  10          2.70          0.49         3.00 o
   0  13  10          0.02          3.57         2.31 o
   1  13  10          4.96          3.01         2.40 o
   2  13  10          1.39          3.22         4.04 o
   3  13  10          6.63         18.06         4.38 o
  -2  14  10         69.23         76.62         7.04 o
  -1  14  10         73.99         74.80         7.17 o
   0  14  10         76.14         68.32         6.87 o
 -12   1  11          3.73          7.05         2.21 o
 -11   1  11        163.32        173.67         8.27 o
 -10   1  11         17.75         20.69         2.52 o
  -9   1  11          0.06         -0.50         1.89 o
  -8   1  11        748.47        773.11        12.82 o
  -7   1  11         22.13         26.67         3.21 o
  -6   1  11         38.15         32.55         3.72 o
  -5   1  11        219.35        218.78         8.90 o
  -4   1  11        160.43        146.02         6.42 o
  -3   1  11         81.55         73.39         4.33 o
  -2   1  11         77.06         67.03         4.06 o
  -1   1  11         97.32        118.24         5.78 o
   0   1  11         60.17         21.62         3.18 o
   1   1  11          0.80          5.63         2.07 o
   2   1  11        201.34        251.89         9.27 o
   3   1  11         17.53         23.04         3.28 o
   4   1  11         52.72         36.64         3.99 o
   5   1  11        710.63        802.99        23.55 o
   6   1  11        391.90        436.44        11.80 o
   7   1  11         15.39          4.01         2.41 o
   8   1  11         21.95          1.79         2.12 o
   9   1  11        169.26        145.24         6.13 o
  10   1  11         26.69         35.87         3.52 o
  11   1  11          3.07          2.62         2.07 o
 -12   2  11         16.62         14.95         6.90 o
 -11   2  11         15.66         17.16         2.74 o
 -10   2  11         88.59        102.16         5.37 o
  -9   2  11          1.12          0.60         1.93 o
  -8   2  11         32.96         47.93         4.36 o
  -7   2  11         25.61         28.00         3.37 o
  -6   2  11          2.35          4.02         1.93 o
  -5   2  11        102.39        113.44         7.55 o
  -4   2  11         15.60          8.36         2.96 o
  -3   2  11          2.07         -0.08         2.08 o
  -2   2  11        111.58        123.71         5.84 o
  -1   2  11          3.32          7.22         2.05 o
   0   2  11        159.30        177.09         7.74 o
   1   2  11          1.15          0.97         2.49 o
   2   2  11        208.98        291.53        10.02 o
   3   2  11          0.19         11.16         2.80 o
   4   2  11          0.49          9.62         3.18 o
   5   2  11         86.19         36.44         4.68 o
   6   2  11         13.22          5.83         2.90 o
   7   2  11         79.55         77.12         5.10 o
   8   2  11          1.20          1.64         1.82 o
   9   2  11         12.33         29.54         3.50 o
  10   2  11         22.45          8.17         2.16 o
  11   2  11          0.56          1.09         1.79 o
 -12   3  11         14.52          1.44         1.50 o
 -11   3  11          0.03          1.21         2.32 o
 -10   3  11         22.50         17.06         2.88 o
  -9   3  11         17.53         10.69         2.63 o
  -8   3  11         38.98         45.68         5.29 o
  -7   3  11        129.67        125.27         6.76 o
  -6   3  11        207.30        205.42         8.69 o
  -5   3  11          0.43          6.15         2.54 o
  -4   3  11        106.37        101.72         7.31 o
  -3   3  11         35.40         24.88         3.51 o
  -2   3  11        117.18        162.01        11.80 o
  -1   3  11         48.43         28.00         4.20 o
   0   3  11          0.53         -2.63         2.63 o
   1   3  11         32.00         39.34         4.16 o
   2   3  11        219.51        181.32         7.94 o
   3   3  11        139.62        148.22         8.51 o
   4   3  11          2.43          0.67         5.76 o
   5   3  11          0.02         -0.02         2.92 o
   6   3  11         17.00         31.60         3.82 o
   7   3  11          3.45         12.83         2.68 o
   8   3  11          5.51         13.68         2.59 o
   9   3  11         31.29         49.13         4.35 o
  10   3  11          3.45         10.69         2.97 o
  11   3  11         23.15         15.00         4.01 o
 -12   4  11          2.11         -3.16         3.16 o
 -11   4  11         31.82         27.92         3.23 o
 -10   4  11          2.22          1.52         2.59 o
  -9   4  11         32.77         37.74         3.72 o
  -8   4  11        159.52        161.54         8.72 o
  -7   4  11          4.43          1.62         2.88 o
  -6   4  11        295.65        291.33        11.67 o
  -5   4  11          2.28          0.82         2.35 o
  -4   4  11         13.75         11.70         3.05 o
  -3   4  11         34.51         27.36         3.67 o
  -2   4  11        452.93        432.97        17.36 o
  -1   4  11        266.05        236.67        10.33 o
   0   4  11        168.69        186.55         9.43 o
   1   4  11          0.77          0.73         2.36 o
   2   4  11         28.18         28.17         4.19 o
   3   4  11        142.99        153.74         8.59 o
   4   4  11        107.11         95.46         6.88 o
   5   4  11         32.96         28.58         4.06 o
   6   4  11          1.14         -2.68         2.68 o
   7   4  11         42.07         34.76         3.69 o
   8   4  11          9.81         15.38         3.31 o
   9   4  11         23.55         22.73         3.29 o
  10   4  11         73.97         88.14         5.90 o
  11   4  11          0.44          0.07         2.47 o
 -11   5  11         48.81         50.72         3.90 o
 -10   5  11         13.73         17.37         4.37 o
  -9   5  11          0.02         -0.62         2.75 o
  -8   5  11          0.23         -3.50         3.50 o
  -7   5  11          9.15          5.68         2.75 o
  -6   5  11          0.06          2.49         2.72 o
  -5   5  11         26.86         20.44         3.05 o
  -4   5  11        154.42        161.17         6.78 o
  -3   5  11        159.11        169.39         7.71 o
  -2   5  11         25.27         32.89         3.84 o
  -1   5  11        101.95         76.08         6.42 o
   0   5  11          5.75          3.23         2.51 o
   1   5  11         28.01         20.34         3.85 o
   2   5  11         60.21         34.44         4.46 o
   3   5  11         15.44         26.35         4.08 o
   4   5  11         85.65         74.50         6.20 o
   5   5  11         39.46         42.73         4.79 o
   6   5  11          5.63         24.27         3.65 o
   7   5  11          8.81         -1.80         2.23 o
   8   5  11        178.28        137.13         7.14 o
   9   5  11          3.56         -0.09         2.29 o
  10   5  11         13.74         17.03         2.89 o
 -11   6  11          0.10         -0.90         1.68 o
 -10   6  11         36.42         52.02         4.27 o
  -9   6  11          0.08          0.46         2.58 o
  -8   6  11         87.68         86.78         6.26 o
  -7   6  11          1.10          3.46         3.06 o
  -6   6  11        169.63        197.45         8.04 o
  -5   6  11         66.68         53.75         4.13 o
  -4   6  11          4.74         -0.81         2.14 o
  -3   6  11        169.90        213.69         6.48 o
  -2   6  11        381.50        348.36        12.72 o
  -1   6  11         34.19         34.77         4.67 o
   0   6  11        213.28        272.39         9.56 o
   1   6  11        159.14        142.98         7.07 o
   2   6  11          5.58         14.17         4.08 o
   3   6  11          3.01          8.38         2.91 o
   4   6  11          0.70         -2.49         2.94 o
   5   6  11         41.42         29.54         4.13 o
   6   6  11         23.77         43.48         4.66 o
   7   6  11         75.50        101.04         7.93 o
   8   6  11         46.20         40.86         4.97 o
   9   6  11         16.71         21.15         3.62 o
  10   6  11         42.13         78.64         5.01 o
 -10   7  11         53.61         57.74         4.05 o
  -9   7  11          1.60          5.10         2.30 o
  -8   7  11          2.43          0.93         2.62 o
  -7   7  11        200.55        206.37        11.52 o
  -6   7  11        408.86        394.95        10.65 o
  -5   7  11         82.12         80.51         5.24 o
  -4   7  11        149.41        148.58         5.27 o
  -3   7  11         96.06         90.66         4.32 o
  -2   7  11         59.20         35.55         3.25 o
  -1   7  11          1.83         -0.12         3.25 o
   0   7  11        177.61        203.82         9.74 o
   1   7  11        149.74        166.41         7.55 o
   2   7  11        421.89        402.76        16.28 o
   3   7  11        234.93        224.98        12.30 o
   4   7  11         70.85         61.00         5.50 o
   5   7  11         44.46         24.38         3.68 o
   6   7  11         11.73         26.77         3.60 o
   7   7  11          6.67         -0.17         2.87 o
   8   7  11        178.46        238.03        13.06 o
   9   7  11         11.31          4.68         1.92 o
 -10   8  11         12.94         17.50         2.94 o
  -9   8  11         37.94         37.88         3.43 o
  -8   8  11         30.10         35.06         3.67 o
  -7   8  11         15.01          7.95         2.79 o
  -6   8  11         14.54          8.23         2.25 o
  -5   8  11          6.81          4.46         2.34 o
  -4   8  11         21.76         33.68         3.07 o
  -3   8  11         83.72         64.21         3.81 o
  -2   8  11        127.80        108.15         4.92 o
  -1   8  11          6.77          2.93         2.35 o
   0   8  11         68.47         61.43         4.84 o
   1   8  11        270.76        263.40         9.01 o
   2   8  11         74.42        106.15         6.84 o
   3   8  11         80.69         92.23         6.20 o
   4   8  11         13.74         17.52         3.18 o
   5   8  11         42.63         52.07         4.71 o
   6   8  11         11.74          5.61         2.96 o
   7   8  11          1.89         -1.28         2.57 o
   8   8  11         92.32         72.73         5.65 o
   9   8  11          3.97          0.55         1.80 o
  -9   9  11          0.73          1.15         2.39 o
  -8   9  11         64.68         70.59         4.33 o
  -7   9  11          5.60          2.13         2.03 o
  -6   9  11        122.20        116.89         6.22 o
  -5   9  11         69.25         61.83         3.53 o
  -4   9  11         32.63         29.71         2.79 o
  -3   9  11          8.08          3.25         1.93 o
  -2   9  11          0.08         -1.30         1.88 o
  -1   9  11          4.53          2.38         2.05 o
   0   9  11          0.39         -2.00         2.49 o
   1   9  11         49.99         45.34         4.60 o
   2   9  11         53.06         41.57         4.49 o
   3   9  11         14.47          4.95         2.19 o
   4   9  11          3.68          3.61         2.17 o
   5   9  11         53.25         54.04         5.44 o
   6   9  11         14.88         14.32         3.37 o
   7   9  11          1.82          0.66         2.44 o
   8   9  11         65.24         97.41         5.73 o
  -7  10  11        112.05        118.23         6.31 o
  -6  10  11          8.44         17.00         2.40 o
  -5  10  11         56.75         57.43         4.12 o
  -4  10  11         17.80          3.87         1.96 o
  -3  10  11         41.25         33.58         3.56 o
  -2  10  11          1.67          0.95         2.19 o
  -1  10  11          2.65          4.86         1.87 o
   0  10  11         49.95         45.23         3.62 o
   1  10  11         47.57         56.39         4.75 o
   2  10  11        177.71        247.06        11.28 o
   3  10  11          2.96          1.47         2.15 o
   4  10  11          1.85          0.89         1.67 o
   5  10  11          2.52          1.54         1.97 o
   6  10  11         71.97         68.56         4.24 o
   7  10  11          1.47          5.74         2.97 o
  -5  11  11         43.71         46.10         5.53 o
  -4  11  11          0.92         -0.76         2.01 o
  -3  11  11          2.47         -1.72         3.86 o
  -2  11  11          3.39          3.71         2.53 o
  -1  11  11         26.78         30.31         3.32 o
   0  11  11         23.46         36.06         3.52 o
   1  11  11          0.45          1.60         2.03 o
   2  11  11          0.17          3.02         3.25 o
   3  11  11         32.46         43.75         3.57 o
   4  11  11         10.82          5.45         1.83 o
   5  11  11          9.78          2.84         2.05 o
  -3  12  11         40.15         35.43         5.31 o
  -2  12  11          1.27         -0.04         2.17 o
  -1  12  11         23.06         29.13         3.69 o
   0  12  11         23.21         39.62         4.11 o
   1  12  11          3.82         -1.71         3.36 o
   2  12  11         10.76          1.84         2.99 o
   3  12  11         12.56          4.37         3.01 o
 -10   0  12          1.14          2.46         2.00 o
  -9   0  12         24.21         24.86         3.86 o
  -8   0  12        174.90        217.43         8.88 o
  -7   0  12         83.76         77.61         5.81 o
  -6   0  12          2.12          0.64         3.07 o
  -5   0  12         18.91         32.92         5.44 o
  -4   0  12         80.10         60.80         6.97 o
  -3   0  12          4.70         -1.81         2.44 o
  -2   0  12        139.62        205.89         9.48 o
  -1   0  12        228.47        335.39        11.99 o
   0   0  12        400.78        487.88        14.47 o
   1   0  12        300.49        325.84        14.71 o
   2   0  12        175.65        222.28        12.01 o
   3   0  12        327.89        346.59        21.79 o
   4   0  12         27.48         59.82         6.43 o
   5   0  12        182.03        156.11         9.73 o
   6   0  12        314.01        450.54        15.65 o
   7   0  12        146.69         80.94         6.62 o
   8   0  12         57.44         94.49         9.66 o
   9   0  12         27.01         14.91         2.80 o
 -10   1  12         43.87         45.58         3.03 o
  -9   1  12         54.79         53.62         3.30 o
  -8   1  12         26.63         32.04         2.96 o
  -7   1  12          0.12          0.71         1.71 o
  -6   1  12         90.35        107.40         4.87 o
  -5   1  12         20.56         23.80         3.15 o
  -4   1  12        156.23        149.01         8.23 o
  -3   1  12        411.74        404.35        11.99 o
  -2   1  12         42.87         52.16         3.58 o
  -1   1  12        176.49        241.49         7.31 o
   0   1  12        398.53        346.67         9.44 o
   1   1  12        149.67        123.93         6.47 o
   2   1  12        146.31        167.80         7.44 o
   3   1  12         36.74         23.30         3.23 o
   4   1  12         27.44         15.28         2.85 o
   5   1  12         19.95         16.90         3.37 o
   6   1  12          0.94          4.59         3.95 o
   7   1  12         31.33         29.12         3.05 o
   8   1  12          7.54         -0.24         1.60 o
   9   1  12         11.06         10.53         2.28 o
 -10   2  12         11.33         11.64         1.88 o
  -9   2  12         78.10         91.40         4.75 o
  -8   2  12          7.60          8.87         2.32 o
  -7   2  12         57.15         53.42         5.14 o
  -6   2  12         27.07         35.34         4.76 o
  -5   2  12        361.08        378.86        11.58 o
  -4   2  12        185.46        184.10         7.76 o
  -3   2  12          2.25          1.44         2.23 o
  -2   2  12         29.92         30.06         2.76 o
  -1   2  12         99.33        100.80         4.74 o
   0   2  12        140.31        132.87         7.82 o
   1   2  12          1.15         -2.20         3.62 o
   2   2  12         20.44         14.79         3.05 o
   3   2  12         45.11         35.04         3.91 o
   4   2  12         41.79         48.48         4.26 o
   5   2  12         15.21         15.97         2.64 o
   6   2  12          0.63         -2.01         2.59 o
   7   2  12         74.05         74.79         5.36 o
   8   2  12         16.83         15.78         2.63 o
   9   2  12         13.30         11.97         2.74 o
 -10   3  12         10.11         11.36         2.83 o
  -9   3  12          0.55         -1.57         1.72 o
  -8   3  12          1.53         -0.14         2.01 o
  -7   3  12         70.51         86.26         6.22 o
  -6   3  12         33.75         34.31         4.62 o
  -5   3  12         45.52         42.51         4.35 o
  -4   3  12         26.83         20.43         2.89 o
  -3   3  12         16.80         20.49         3.24 o
  -2   3  12        157.71        152.02         8.23 o
  -1   3  12          0.03          0.74         2.43 o
   0   3  12         15.56         32.18         4.33 o
   1   3  12        144.38        181.72        11.94 o
   2   3  12        239.94        263.76        13.35 o
   3   3  12          6.34          1.85         2.40 o
   4   3  12         87.72         65.64         4.81 o
   5   3  12        103.05         68.96         4.85 o
   6   3  12         18.02         12.85         2.48 o
   7   3  12         63.88         52.79         4.52 o
   8   3  12         14.31          5.97         2.00 o
   9   3  12         81.68        115.44         7.28 o
 -10   4  12          2.66          2.89         1.66 o
  -9   4  12          3.10         -0.36         2.06 o
  -8   4  12         15.34          8.72         2.26 o
  -7   4  12         67.47         67.28         5.62 o
  -6   4  12         22.42         17.86         3.19 o
  -5   4  12        173.81        191.18         7.00 o
  -4   4  12         41.81         76.26         4.70 o
  -3   4  12        105.03         71.42         5.18 o
  -2   4  12         49.24         41.71         4.07 o
  -1   4  12         68.12         96.56         5.15 o
   0   4  12         27.81         11.89         3.09 o
   1   4  12         22.27         26.79         4.15 o
   2   4  12        147.14        149.73         8.45 o
   3   4  12         10.12         22.86         3.35 o
   4   4  12          9.59         29.90         3.61 o
   5   4  12         21.86          5.73         2.33 o
   6   4  12          3.20          1.55         2.54 o
   7   4  12          6.10         21.37         2.65 o
   8   4  12         32.29         15.87         3.30 o
   9   4  12          0.38          0.90         3.62 o
 -10   5  12         12.88         14.62         2.56 o
  -9   5  12        112.86        140.58         6.34 o
  -8   5  12         34.68         38.29         3.25 o
  -7   5  12         64.12         72.91         5.53 o
  -6   5  12         54.46         54.93         4.46 o
  -5   5  12         26.80         13.75         2.82 o
  -4   5  12         11.96         18.59         2.91 o
  -3   5  12         24.78         12.07         2.58 o
  -2   5  12        229.37        280.58         9.28 o
  -1   5  12         47.39         51.95         5.26 o
   0   5  12         16.41         15.17         3.52 o
   1   5  12         30.93         16.99         3.53 o
   2   5  12        501.63        400.12        12.97 o
   3   5  12        116.36        150.55         8.12 o
   4   5  12         41.11         41.53         3.95 o
   5   5  12        298.05        299.08         9.11 o
   6   5  12         48.39         48.33         4.30 o
   7   5  12         21.96         25.37         2.69 o
   8   5  12         20.93         30.49         2.97 o
   9   5  12          0.57          1.11         2.35 o
  -9   6  12          0.19         -0.54         1.71 o
  -8   6  12          3.11          4.98         2.31 o
  -7   6  12          8.30         14.01         3.86 o
  -6   6  12        126.41        137.34         7.34 o
  -5   6  12          1.42          0.20         2.24 o
  -4   6  12         16.24         17.90         2.60 o
  -3   6  12        165.46        176.63         6.56 o
  -2   6  12          6.51         11.70         2.44 o
  -1   6  12          6.78          4.37         2.94 o
   0   6  12         38.91         36.99         4.52 o
   1   6  12         17.75         21.38         4.11 o
   2   6  12          0.43         -1.97         2.59 o
   3   6  12         25.58         27.59         3.97 o
   4   6  12         75.43         87.61         5.95 o
   5   6  12          0.16         -0.09         2.30 o
   6   6  12          7.10          3.17         1.86 o
   7   6  12          8.96         13.02         2.47 o
   8   6  12         33.33         44.60         6.12 o
  -8   7  12          3.26          4.97         1.93 o
  -7   7  12         47.99         25.40         3.26 o
  -6   7  12         50.03         42.73         4.20 o
  -5   7  12          1.58         -1.32         2.59 o
  -4   7  12          9.84          7.92         2.23 o
  -3   7  12         45.59         35.27         3.10 o
  -2   7  12         17.67         16.06         2.36 o
  -1   7  12          2.22          2.22         2.05 o
   0   7  12         61.10         70.84         5.87 o
   1   7  12         57.64         49.62         4.80 o
   2   7  12          3.64         10.13         2.78 o
   3   7  12          1.40          8.12         2.58 o
   4   7  12          4.06          0.62         1.87 o
   5   7  12         19.96         19.33         2.52 o
   6   7  12          5.83          6.20         2.20 o
   7   7  12          9.54         10.86         2.13 o
  -7   8  12         64.56         69.58         5.69 o
  -6   8  12         86.32         95.28         5.18 o
  -5   8  12          4.00          3.22         1.63 o
  -4   8  12        122.66        138.44         7.19 o
  -3   8  12         93.13        133.72         5.71 o
  -2   8  12         79.76         55.61         4.12 o
  -1   8  12        183.40        161.66         5.87 o
   0   8  12         37.33         26.00         2.80 o
   1   8  12          9.18          9.28         5.84 o
   2   8  12          0.22          0.50         2.27 o
   3   8  12        215.78        201.53         8.20 o
   4   8  12          5.70         -0.81         2.10 o
   5   8  12          7.77         22.84         2.40 o
   6   8  12        226.43        308.20        11.83 o
  -5   9  12          7.07          3.92         2.14 o
  -4   9  12          2.37          0.05         1.50 o
  -3   9  12        146.00        148.48         6.97 o
  -2   9  12          0.67          3.89         1.92 o
  -1   9  12        162.03        190.24         7.44 o
   0   9  12         60.63         71.38         5.33 o
   1   9  12          2.72         -2.06         2.06 o
   2   9  12         44.88         51.25         5.25 o
   3   9  12          4.10          0.99         1.83 o
   4   9  12         19.08         32.15         3.25 o
   5   9  12        155.32        167.68         6.37 o
  -2  10  12          6.81         17.63         3.04 o
  -1  10  12         22.79         12.74         2.11 o
   0  10  12         92.90        100.74         4.97 o
   1  10  12         82.76        103.48         6.99 o
   2  10  12          0.20          0.91         1.71 o
   3  10  12         28.38         40.75         6.17 o
  -8   1  13         88.67         97.59         5.09 o
  -7   1  13         43.95         48.22         3.57 o
  -6   1  13         27.25         31.11         2.86 o
  -5   1  13          0.26         -1.69         1.99 o
  -4   1  13         10.71         29.66         3.48 o
  -3   1  13          1.24         14.24         2.70 o
  -2   1  13         59.86         50.92         3.68 o
  -1   1  13          3.82          8.76         2.00 o
   0   1  13        168.75        207.50         6.91 o
   1   1  13          5.57          6.26         2.43 o
   2   1  13         13.16         13.53         2.51 o
   3   1  13         22.16          5.35         2.46 o
   4   1  13         99.56         57.00         6.02 o
   5   1  13         30.16         59.50         6.02 o
   6   1  13        119.73        144.99         8.23 o
   7   1  13          2.17          5.89         2.39 o
  -8   2  13          1.93          5.67         2.06 o
  -7   2  13         70.36         61.07         3.88 o
  -6   2  13        250.13        245.49         7.82 o
  -5   2  13         11.12          9.02         2.17 o
  -4   2  13         10.66         13.71         2.45 o
  -3   2  13         82.66         74.18         4.85 o
  -2   2  13         83.59        131.22         5.47 o
  -1   2  13         10.13         37.37         3.32 o
   0   2  13          0.06          2.66         2.26 o
   1   2  13        102.21         72.47         4.81 o
   2   2  13         77.46         57.91         4.85 o
   3   2  13         24.62         46.46         4.52 o
   4   2  13         13.86         15.86         3.05 o
   5   2  13          9.69          3.18         2.72 o
   6   2  13          2.91         14.33         3.31 o
   7   2  13         18.43         49.55         4.49 o
  -8   3  13          0.31         -0.48         1.82 o
  -7   3  13         26.51         18.40         2.34 o
  -6   3  13          5.39         10.47         2.77 o
  -5   3  13        241.17        266.13         8.43 o
  -4   3  13         32.09         42.25         3.37 o
  -3   3  13         12.73          6.18         2.01 o
  -2   3  13          2.45         -1.98         1.98 o
  -1   3  13          0.02          3.56         1.92 o
   0   3  13         14.29          5.40         2.30 o
   1   3  13          0.13          0.95         2.51 o
   2   3  13         20.84         38.05         4.34 o
   3   3  13         94.42        145.85         7.42 o
   4   3  13          0.66          4.33         2.40 o
   5   3  13          1.38         12.81         2.55 o
   6   3  13         12.58          6.79         2.50 o
   7   3  13         16.49         13.71         3.94 o
  -8   4  13          2.28          0.25         2.83 o
  -7   4  13          3.80          1.30         1.99 o
  -6   4  13         54.66         68.63         4.96 o
  -5   4  13          0.08          0.75         2.18 o
  -4   4  13         20.98         16.98         2.43 o
  -3   4  13          2.68          5.31         1.99 o
  -2   4  13         23.27         40.24         3.28 o
  -1   4  13         64.31         75.14         5.58 o
   0   4  13         31.82         38.39         3.61 o
   1   4  13        120.94        152.35         6.58 o
   2   4  13         79.40         87.30         5.90 o
   3   4  13         28.11         34.69         4.02 o
   4   4  13         69.65         89.28         5.66 o
   5   4  13        115.12        120.29         5.97 o
   6   4  13         28.30         24.82         3.56 o
   7   4  13         65.82         68.89         7.00 o
  -7   5  13         55.23         74.21         5.73 o
  -6   5  13        140.04        143.12         6.55 o
  -5   5  13         66.20         58.35         4.51 o
  -4   5  13          0.70         -0.44         1.95 o
  -3   5  13         15.32         34.09         2.88 o
  -2   5  13          1.49          0.47         2.13 o
  -1   5  13          7.14          4.97         2.26 o
   0   5  13          0.21         -2.08         2.08 o
   1   5  13          0.11         -0.60         1.99 o
   2   5  13         27.14         39.54         4.10 o
   3   5  13          2.99         14.03         2.87 o
   4   5  13         13.57          3.81         2.22 o
   5   5  13          7.26          0.25         1.84 o
   6   5  13          6.61         14.03         4.12 o
  -6   6  13          7.33          7.73         2.94 o
  -5   6  13         36.27         37.96         4.67 o
  -4   6  13         30.00         22.71         3.17 o
  -3   6  13         10.15          9.81         3.01 o
  -2   6  13         45.67         48.00         3.76 o
  -1   6  13         37.82         50.83         3.30 o
   0   6  13         20.74         55.36         4.82 o
   1   6  13          0.29          5.28         1.88 o
   2   6  13          3.06         11.73         2.04 o
   3   6  13         11.80         17.58         2.82 o
   4   6  13         20.12         21.94         2.94 o
   5   6  13         41.05         51.63         4.55 o
  -5   7  13         35.88         54.14         4.77 o
  -4   7  13          4.23          3.57         2.28 o
  -3   7  13          2.14          1.42         1.87 o
  -2   7  13         63.91         72.12         4.83 o
  -1   7  13          0.09          2.52         1.51 o
   0   7  13         13.08         19.58         2.22 o
   1   7  13          6.85          3.56         1.64 o
   2   7  13        142.53        207.11         5.80 o
   3   7  13         70.02        115.56         6.28 o
   4   7  13         38.04         26.74         5.06 o
  -3   8  13         10.53         13.52         2.67 o
  -2   8  13         12.18         25.59         3.37 o
  -1   8  13         59.92         68.30         6.98 o
   0   8  13          2.75          1.23         1.65 o
   1   8  13          2.55         -1.70         1.70 o
   2   8  13         45.63         57.61         3.84 o
   3   8  13         77.15        118.00         9.03 o
  -5   0  14         37.22         40.16         5.82 o
  -4   0  14         62.42         96.79         6.53 o
  -3   0  14          8.98         20.34         3.81 o
  -2   0  14        285.25        316.27        12.00 o
  -1   0  14         13.37         14.88         2.52 o
   0   0  14         45.54         33.59         3.37 o
   1   0  14          1.56         12.78         4.25 o
   2   0  14         15.28         68.71         8.29 o
   3   0  14         46.45         99.15         9.66 o
   4   0  14         23.12         38.84         6.46 o
  -5   1  14         61.00         86.38         5.93 o
  -4   1  14          6.87          1.85         2.02 o
  -3   1  14         10.55          0.52         1.46 o
  -2   1  14         47.25         32.08         2.63 o
  -1   1  14         14.76         23.76         2.45 o
   0   1  14         17.00          7.26         1.68 o
   1   1  14          8.96         17.25         2.52 o
   2   1  14          5.28          5.06         1.79 o
   3   1  14          6.85          4.66         2.69 o
   4   1  14          5.08         10.39         2.87 o
  -5   2  14         15.98         23.53         4.24 o
  -4   2  14          4.86          4.57         1.71 o
  -3   2  14          3.57          2.73         1.66 o
  -2   2  14         16.61         15.41         2.04 o
  -1   2  14          2.43          3.03         1.99 o
   0   2  14          0.29         -1.02         1.57 o
   1   2  14         44.75         44.39         3.30 o
   2   2  14          4.92          2.35         2.18 o
   3   2  14          2.05          6.61         4.07 o
   4   2  14          6.42          7.26         2.57 o
  -4   3  14         11.94         16.88         3.27 o
  -3   3  14          0.20         -3.11         5.28 o
  -2   3  14          3.07          4.36         1.72 o
  -1   3  14         59.07         52.54         3.66 o
   0   3  14         51.96         89.72         6.60 o
   1   3  14        117.57        186.85         6.15 o
   2   3  14          0.07          2.90         1.85 o
   3   3  14          1.73          5.23         2.40 o
  -4   4  14         27.26         14.88         4.61 o
  -3   4  14          9.49          5.07         1.92 o
  -2   4  14         12.01         15.94         2.22 o
  -1   4  14         49.73         90.44         4.49 o
   0   4  14          3.56         -1.25         2.34 o
   1   4  14          3.46          0.17         1.60 o
   2   4  14          6.85         15.19         3.54 o
  -2   5  14          0.07          2.74         1.71 o
  -1   5  14         76.97        128.16         4.99 o
   0   5  14          9.98         12.76         2.37 o
   1   5  14         55.03         74.59         5.43 o
                                                
