# Supplementary material for: The crystal structures of three clozapinium salts: different mol­ecular configurations, and supra­molecular assembly in one, two and three dimensions
Source: Acta Crystallogr E Crystallogr Commun. 2015 Mar 25;71(Pt 4):406–13. doi: 10.1107/S205698901500554X (PMC4438793; doi:10.1107/S205698901500554X)
Supplement: Supplementary file 3 [file e-71-00406-IIsup3.hkl]

# Compound (II)
# h,k,l, Fc-squared, Fo-squared, sigma(Fo-squared), status flag
#
data_II
_shelx_title ' hsy713cg'
_shelx_refln_list_code          4
_shelx_F_calc_maximum      170.89
_exptl_crystal_F_000       936.40
_reflns_d_resolution_high  0.8145

loop_
 _space_group_symop_operation_xyz
 'x, y, z'
 '-x, y+1/2, -z+1/2'
 '-x, -y, -z'
 'x, -y-1/2, z-1/2'

_cell_length_a     9.7166
_cell_length_b     9.9699
_cell_length_c    23.1059
_cell_angle_alpha  90.000
_cell_angle_beta   96.800
_cell_angle_gamma  90.000

_shelx_F_squared_multiplier     1.000

loop_
 _refln_index_h
 _refln_index_k
 _refln_index_l
 _refln_F_squared_calc
 _refln_F_squared_meas
 _refln_F_squared_sigma
 _refln_observed_status
   1   0   0       5516.99       6096.07        41.13 o
   2   0   0       5883.13       7074.50        61.64 o
   3   0   0        885.74        856.46        26.64 o
   4   0   0        334.76        398.60        22.12 o
   5   0   0       8285.24       9334.72       121.21 o
   6   0   0        183.51        209.91        21.04 o
   7   0   0         45.22         27.89         8.80 o
   8   0   0        403.24        397.61        14.02 o
   9   0   0         16.13         19.23         3.67 o
  10   0   0       1770.30       1792.64        29.68 o
  11   0   0        503.15        572.00        21.43 o
   1   1   0        402.31        456.89        12.93 o
   2   1   0        426.15        414.83        10.63 o
   3   1   0        279.43        288.93        11.37 o
   4   1   0       2441.49       2650.89        39.57 o
   5   1   0       1811.82       1857.18        38.30 o
   6   1   0        299.61        258.00        13.44 o
   7   1   0        152.19        160.51        14.61 o
   8   1   0         61.83         47.89         2.94 o
   9   1   0         30.17         24.87         2.76 o
  10   1   0          2.86          0.02         1.90 o
  11   1   0          0.50         -0.06         2.46 o
   0   2   0         87.05        104.10         8.17 o
   1   2   0       9508.49       9350.79        63.63 o
   2   2   0       2474.94       2347.23        45.35 o
   3   2   0         15.90         25.04         2.94 o
   4   2   0       2134.20       2186.78        79.43 o
   5   2   0         19.23         13.89         4.28 o
   6   2   0         93.98         89.96        10.01 o
   7   2   0          8.45          7.11         2.49 o
   8   2   0         78.04         89.66         7.19 o
   9   2   0        857.47        832.10        26.82 o
  10   2   0         67.19         55.21         5.30 o
  11   2   0         24.56         25.50         5.12 o
   1   3   0       2313.63       2432.54        38.58 o
   2   3   0       1104.16       1179.55        18.84 o
   3   3   0        135.40        149.25        14.76 o
   4   3   0       3117.29       3474.75        51.27 o
   5   3   0        177.97        180.47        13.19 o
   6   3   0         37.62         47.17        10.65 o
   7   3   0          0.57          2.80         2.25 o
   8   3   0         95.41         70.55         6.59 o
   9   3   0          0.99         -1.28         2.91 o
  10   3   0         85.24         78.75         5.35 o
  11   3   0          0.95          1.86         2.36 o
   0   4   0        127.48         87.59        13.75 o
   1   4   0        976.75        995.56        37.12 o
   2   4   0         56.08         93.52         6.26 o
   3   4   0       3552.96       4118.70        70.25 o
   4   4   0        820.02        856.66        27.48 o
   5   4   0        403.23        411.93        21.10 o
   6   4   0         24.49         22.78         6.08 o
   7   4   0          0.08         -1.46         2.31 o
   8   4   0        322.81        298.99        29.45 o
   9   4   0        179.96        164.47        10.44 o
  10   4   0         29.60         24.87         3.77 o
  11   4   0          5.74          0.46         2.35 o
   1   5   0          1.09         -0.94         4.40 o
   2   5   0        718.05        864.50        25.79 o
   3   5   0         76.67         49.59        11.90 o
   4   5   0          3.52         -1.10         5.32 o
   5   5   0       1102.49       1136.60        61.67 o
   6   5   0          6.14          4.47         1.96 o
   7   5   0         80.93         65.21         6.16 o
   8   5   0         36.40         28.27         4.40 o
   9   5   0        157.16        136.45         8.67 o
  10   5   0          3.01          3.33         2.92 o
   0   6   0       8521.12       8766.39       163.64 o
   1   6   0         10.36          9.49         4.67 o
   2   6   0        212.70        255.03        30.15 o
   3   6   0        292.59        313.39        33.19 o
   4   6   0         77.57         80.85        12.06 o
   5   6   0         13.88         13.09         2.86 o
   6   6   0        249.04        239.04        16.43 o
   7   6   0          9.62          5.09         2.60 o
   8   6   0        237.84        221.76        10.84 o
   9   6   0         14.73         17.21         4.81 o
  10   6   0        499.06        553.14        13.33 o
   1   7   0         66.80         65.29        16.02 o
   2   7   0        259.21        249.55        30.83 o
   3   7   0        123.11        132.96         7.41 o
   4   7   0        502.11        454.11        16.68 o
   5   7   0         17.51         18.97         3.63 o
   6   7   0         34.15         32.02         4.50 o
   7   7   0         21.91         24.74         5.86 o
   8   7   0        202.66        196.80        13.65 o
   9   7   0         18.29         18.63         7.35 o
   0   8   0        203.29        217.26         9.57 o
   1   8   0       1566.62       1493.76        19.42 o
   2   8   0          4.26          4.57         1.62 o
   3   8   0          0.57          1.52         2.05 o
   4   8   0        214.83        197.84         9.45 o
   5   8   0         23.23         24.38         4.57 o
   6   8   0        289.57        315.79        13.85 o
   7   8   0         96.50         87.92         6.79 o
   8   8   0          1.04         -0.69         1.98 o
   1   9   0        243.40        243.26         8.77 o
   2   9   0         56.67         58.56         4.60 o
   3   9   0          3.30          4.52         2.11 o
   4   9   0         68.65         67.63         5.81 o
   5   9   0         15.04         25.02         4.61 o
   6   9   0          0.59          6.93         2.97 o
   7   9   0          0.69          0.09         2.59 o
   0  10   0         22.75         23.32         4.61 o
   1  10   0        402.73        409.63        13.54 o
   2  10   0         29.06         25.77         3.73 o
   3  10   0        158.93        187.64         7.36 o
   4  10   0         42.30         31.47         3.65 o
   5  10   0        120.84        126.33         7.37 o
   6  10   0          8.04          7.83         4.06 o
   1  11   0          9.81          5.62         2.00 o
   2  11   0         31.53         41.21         3.94 o
   3  11   0        160.33        180.54        16.52 o
   4  11   0        143.74        148.97        10.96 o
   0  12   0          6.71         13.06         4.15 o
 -11   1   1        149.79        144.90        11.14 o
 -10   1   1         28.94         30.42         3.33 o
  -9   1   1         36.30         38.19         3.32 o
  -8   1   1         35.86         27.85         2.27 o
  -7   1   1         52.09         52.61         8.72 o
  -6   1   1         52.34         52.33         7.64 o
  -5   1   1        619.01        627.07        38.56 o
  -4   1   1        695.35        678.47        22.11 o
  -3   1   1        592.19        494.39        11.36 o
  -2   1   1        936.44       1033.77        24.96 o
  -1   1   1       2844.92       2953.47        20.26 o
   0   1   1       3610.06       3714.90        26.75 o
   1   1   1       2339.34       2262.32        19.20 o
   2   1   1       5727.63       5607.65        40.10 o
   3   1   1        934.87       1042.67        26.18 o
   4   1   1         63.12         68.32         6.91 o
   5   1   1          1.32          0.27         2.61 o
   6   1   1        391.71        399.71        16.85 o
   7   1   1         10.55         14.71         4.27 o
   8   1   1          2.59          1.53         1.43 o
   9   1   1         15.01         11.67         1.95 o
  10   1   1        339.67        353.88        11.06 o
  11   1   1         17.64         17.90         4.59 o
 -11   2   1         11.69         12.22         2.85 o
 -10   2   1          5.76          3.82         1.85 o
  -9   2   1        220.80        192.01        16.06 o
  -8   2   1        306.04        317.97        10.73 o
  -7   2   1        311.60        332.78        13.47 o
  -6   2   1        799.34        917.80        47.04 o
  -5   2   1        687.26        689.41        24.20 o
  -4   2   1       1388.05       1503.83        31.34 o
  -3   2   1       1149.99       1096.79        16.77 o
  -2   2   1       2527.19       2655.38        19.05 o
  -1   2   1      11795.56      11120.85        41.10 o
   0   2   1       6124.51       5673.37        31.48 o
   1   2   1       7308.06       7185.88        82.29 o
   2   2   1         13.08         22.06         2.14 o
   3   2   1          4.09          6.53         2.14 o
   4   2   1          6.84          2.63         1.94 o
   5   2   1       2692.60       2824.38        40.21 o
   6   2   1         82.97         52.82         7.71 o
   7   2   1         47.12         41.62         4.74 o
   8   2   1        835.92        812.03        17.27 o
   9   2   1         17.72         20.43         3.24 o
  10   2   1          3.52          0.12         1.79 o
  11   2   1         43.10         44.28         6.33 o
 -11   3   1         32.70         35.94         5.59 o
 -10   3   1         87.85         62.37         5.83 o
  -9   3   1        152.78        136.01         9.02 o
  -8   3   1         61.78         52.95         5.78 o
  -7   3   1        481.75        429.91        14.84 o
  -6   3   1        556.15        543.97        25.18 o
  -5   3   1        361.31        325.25        17.50 o
  -4   3   1       5344.09       5825.90       259.76 o
  -3   3   1       1582.36       1617.05        27.14 o
  -2   3   1      10710.84      11175.11       195.65 o
  -1   3   1       7506.85       7638.77        41.49 o
   0   3   1       7961.53       7500.20        40.06 o
   1   3   1       9737.80       9656.53        86.82 o
   2   3   1       1199.40       1317.53        28.42 o
   3   3   1       2272.91       2559.38        52.06 o
   4   3   1        413.16        370.54        17.26 o
   5   3   1        156.78        142.59        17.56 o
   6   3   1        444.14        409.19        22.23 o
   7   3   1        869.68        917.01        22.00 o
   8   3   1        524.51        546.74        17.68 o
   9   3   1        286.92        289.43        15.25 o
  10   3   1         43.82         37.79         3.91 o
  11   3   1        158.41        175.61        11.45 o
 -11   4   1        173.93        169.46        10.47 o
 -10   4   1         32.83         36.54         4.48 o
  -9   4   1          3.75          5.66         2.85 o
  -8   4   1         51.69         57.05         6.23 o
  -7   4   1        742.53        704.54        19.60 o
  -6   4   1         60.06         60.82         8.84 o
  -5   4   1        620.13        655.42        26.14 o
  -4   4   1         38.88         56.16         7.25 o
  -3   4   1       4271.62       4555.43        50.13 o
  -2   4   1       1583.44       1631.78        24.38 o
  -1   4   1       2516.22       2466.55        46.17 o
   0   4   1          9.57         30.73         3.75 o
   1   4   1       1625.43       1627.07        29.77 o
   2   4   1        239.99        268.72        10.85 o
   3   4   1       1781.72       2208.39        37.46 o
   4   4   1        601.05        647.11        24.32 o
   5   4   1        286.45        237.48        16.34 o
   6   4   1          1.48         -1.58         4.30 o
   7   4   1        148.16        126.18         8.43 o
   8   4   1        351.87        349.09        14.39 o
   9   4   1        254.71        232.09        11.46 o
  10   4   1         12.59          6.71         2.64 o
  11   4   1         25.29         26.10         4.52 o
 -10   5   1        149.11        145.38        11.23 o
  -9   5   1          0.67         -0.63         2.76 o
  -8   5   1         10.93          8.71         2.92 o
  -7   5   1        217.96        203.32        10.69 o
  -6   5   1          1.89          0.27         2.09 o
  -5   5   1       1179.07       1187.69        68.06 o
  -4   5   1        149.72        167.80        22.47 o
  -3   5   1       1385.80       1282.40        35.06 o
  -2   5   1         40.18         40.62         8.38 o
  -1   5   1        406.14        479.47        25.05 o
   0   5   1       1959.57       1784.41        46.57 o
   1   5   1        333.90        328.67        15.82 o
   2   5   1        384.41        433.91        18.16 o
   3   5   1         46.46         29.79         5.09 o
   4   5   1       1656.83       1679.55        70.83 o
   5   5   1          4.38          6.09         8.20 o
   6   5   1        437.75        442.16        41.41 o
   7   5   1        350.86        331.47        13.68 o
   8   5   1          0.04         -2.53         3.22 o
   9   5   1         80.80         70.48         6.34 o
  10   5   1          4.56          4.54         2.05 o
 -10   6   1        189.98        192.75        11.48 o
  -9   6   1        142.29        141.04         7.98 o
  -8   6   1         81.92         70.17         6.25 o
  -7   6   1         73.84         61.78         8.74 o
  -6   6   1        259.96        253.31        22.62 o
  -5   6   1          0.01          1.44         2.52 o
  -4   6   1        530.18        501.06        30.36 o
  -3   6   1        592.74        697.64        49.92 o
  -2   6   1       1177.42       1264.65        65.38 o
  -1   6   1       1647.30       1689.97        51.27 o
   0   6   1        525.79        624.74        48.19 o
   1   6   1         95.14         92.15        12.13 o
   2   6   1        790.43        850.29        53.60 o
   3   6   1        454.27        500.02        42.09 o
   4   6   1         22.76         26.54         7.31 o
   5   6   1        241.57        196.62        10.39 o
   6   6   1          4.25          2.80         2.81 o
   7   6   1         39.37         46.80         5.30 o
   8   6   1          4.44          2.01         2.49 o
   9   6   1         42.75         39.77         6.41 o
  10   6   1         18.29         27.84         4.55 o
  -9   7   1         26.58         28.11         4.51 o
  -8   7   1         65.46         69.35         8.41 o
  -7   7   1        161.18        152.36        12.79 o
  -6   7   1        365.43        357.66        14.25 o
  -5   7   1        544.74        548.61        17.64 o
  -4   7   1         32.64         38.28         5.22 o
  -3   7   1        395.59        345.58        11.81 o
  -2   7   1          5.59         10.28         8.25 o
  -1   7   1         80.97         48.50        14.24 o
   0   7   1         30.47         12.47         5.08 o
   1   7   1         16.51         29.58        10.89 o
   2   7   1         30.27         38.22        12.83 o
   3   7   1         60.36         52.15         4.82 o
   4   7   1         59.19         64.55         6.46 o
   5   7   1         12.26         13.97         4.70 o
   6   7   1        247.75        227.25        11.39 o
   7   7   1         26.17         10.49         4.40 o
   8   7   1         12.17          6.13         3.71 o
   9   7   1         30.56         30.59         4.31 o
  -8   8   1          0.10         -0.20         1.85 o
  -7   8   1          5.26         10.87         2.80 o
  -6   8   1         15.31          9.09         3.18 o
  -5   8   1         65.57         79.76         7.44 o
  -4   8   1         47.65         69.21         5.02 o
  -3   8   1          1.60          5.15         2.22 o
  -2   8   1        394.65        405.43        10.16 o
  -1   8   1        839.51        826.62        14.46 o
   0   8   1        378.33        347.08         9.43 o
   1   8   1          0.02          2.40         2.03 o
   2   8   1         32.27         26.95         3.17 o
   3   8   1          1.38         -1.70         1.72 o
   4   8   1        151.51        143.94         8.10 o
   5   8   1          1.14         -0.33         2.67 o
   6   8   1          1.15          5.32         5.36 o
   7   8   1         53.41         59.99         6.59 o
   8   8   1          6.32          3.75         3.41 o
  -7   9   1         20.37         17.98         4.31 o
  -6   9   1        162.47        162.60         9.56 o
  -5   9   1         87.25         91.09         7.43 o
  -4   9   1        507.92        505.30        14.40 o
  -3   9   1        224.63        221.30        10.88 o
  -2   9   1        263.36        240.42         8.92 o
  -1   9   1          4.87          6.47         1.90 o
   0   9   1         11.04         11.32         2.12 o
   1   9   1        192.33        193.05         8.21 o
   2   9   1          0.40         -0.94         2.04 o
   3   9   1        115.31        104.07         6.01 o
   4   9   1        285.41        299.55        11.29 o
   5   9   1          3.15          2.62         2.72 o
   6   9   1        546.25        528.81        16.02 o
   7   9   1         15.61         17.45         4.29 o
  -6  10   1          2.78          9.23         3.16 o
  -5  10   1         12.74         18.80         4.61 o
  -4  10   1         10.02         12.05         3.28 o
  -3  10   1        222.16        246.63         9.99 o
  -2  10   1         41.07         46.46         4.79 o
  -1  10   1        238.11        244.94        10.61 o
   0  10   1         65.82         69.11         4.34 o
   1  10   1        218.59        202.96         8.01 o
   2  10   1        120.92        134.25         6.51 o
   3  10   1        164.27        155.48         6.78 o
   4  10   1         80.40         68.20         6.16 o
   5  10   1         18.83         16.22         6.74 o
   6  10   1          7.58          0.35         2.54 o
  -5  11   1         73.97         86.71         7.24 o
  -4  11   1         30.60         40.68         6.24 o
  -3  11   1        310.64        326.07        23.38 o
  -2  11   1         35.79         37.29         3.85 o
  -1  11   1          7.01          9.41         2.43 o
   0  11   1         18.83         24.18         4.26 o
   1  11   1          9.58         12.55         3.41 o
   2  11   1          7.09         10.56         2.40 o
   3  11   1        198.21        193.89        13.26 o
   4  11   1        113.37        129.73        10.14 o
  -1  12   1         95.04        109.64         8.99 o
   0  12   1         36.55         37.71         5.65 o
   1  12   1          4.34          3.48         2.73 o
 -11   0   2         10.46          9.65         3.24 o
 -10   0   2       1122.98       1135.60        45.29 o
  -9   0   2        445.98        427.50        12.21 o
  -8   0   2        755.45        716.23        26.60 o
  -7   0   2        532.63        484.56        33.48 o
  -6   0   2         21.59         33.19         8.39 o
  -5   0   2        127.51         92.38        12.14 o
  -4   0   2       4659.58       5296.52        78.15 o
  -3   0   2       6017.13       5378.83        68.65 o
  -2   0   2        842.44        949.23        22.68 o
  -1   0   2       6004.83       7184.48       189.68 o
   0   0   2       1853.17       1990.89        25.49 o
   1   0   2        126.18        187.04         8.54 o
   2   0   2       2484.37       3065.13        43.37 o
   3   0   2       2084.59       2466.44        47.60 o
   4   0   2       1884.90       2274.36        53.49 o
   5   0   2        221.57        191.31        17.64 o
   6   0   2          7.06          1.76         3.61 o
   7   0   2       1408.35       1472.96        62.83 o
   8   0   2        174.21        154.99         9.13 o
   9   0   2        742.75        715.22        19.66 o
  10   0   2       1103.83       1109.69        33.81 o
  11   0   2        147.12        179.40        12.29 o
 -11   1   2         92.90         89.19         6.21 o
 -10   1   2         74.72         74.47         4.95 o
  -9   1   2         96.57         97.52         4.58 o
  -8   1   2          2.90         -0.90         1.46 o
  -7   1   2       2769.11       2726.59        63.02 o
  -6   1   2        734.74        762.89        38.69 o
  -5   1   2        643.65        841.23        35.91 o
  -4   1   2       1475.09       1553.39       115.15 o
  -3   1   2        198.31        215.07         9.81 o
  -2   1   2      11049.08      10497.46       332.53 o
  -1   1   2        147.36        173.30         3.90 o
   0   1   2       2213.77       2131.43        20.44 o
   1   1   2          6.14         10.87         1.33 o
   2   1   2      10120.21      11023.01        59.43 o
   3   1   2         55.38         69.49         5.98 o
   4   1   2         95.19         87.83         7.81 o
   5   1   2        372.78        414.85        18.55 o
   6   1   2         22.87         25.11         4.98 o
   7   1   2         88.94         68.48         7.89 o
   8   1   2        117.08        108.08         5.38 o
   9   1   2        960.79        948.39        15.96 o
  10   1   2          8.21          7.25         2.25 o
  11   1   2         99.44        101.74         6.47 o
 -11   2   2          3.97          1.67         1.86 o
 -10   2   2         21.15         17.59         2.77 o
  -9   2   2        302.86        269.38        19.07 o
  -8   2   2        411.86        380.90        14.51 o
  -7   2   2        125.59         95.33         9.30 o
  -6   2   2         27.03         19.78         5.28 o
  -5   2   2       1870.81       2109.89        39.78 o
  -4   2   2         22.60         38.93         4.08 o
  -3   2   2       2998.09       2961.99        32.69 o
  -2   2   2      12558.11      13190.67        94.94 o
  -1   2   2       1435.65       1500.23        13.91 o
   0   2   2      29203.06      26348.80        80.27 o
   1   2   2       9403.69       9266.65        48.33 o
   2   2   2        143.26        127.21         5.10 o
   3   2   2        748.36        806.09        19.48 o
   4   2   2        408.61        432.54        15.64 o
   5   2   2        492.12        530.95        17.85 o
   6   2   2       1214.12       1153.76        29.37 o
   7   2   2        276.98        245.38         9.12 o
   8   2   2        329.90        311.12        10.93 o
   9   2   2        547.48        578.22        14.85 o
  10   2   2          2.71          0.37         1.52 o
  11   2   2          2.75          2.32         3.07 o
 -11   3   2          0.39          1.96         1.74 o
 -10   3   2         11.15         10.81         3.08 o
  -9   3   2         17.63         15.08         4.02 o
  -8   3   2        232.69        246.87        17.10 o
  -7   3   2        173.31        142.96         8.84 o
  -6   3   2        177.40        155.05        13.50 o
  -5   3   2        794.13        897.47        28.66 o
  -4   3   2        210.98        189.40        15.06 o
  -3   3   2        636.92        681.05        16.13 o
  -2   3   2        440.28        391.78        12.83 o
  -1   3   2          1.41          3.93         1.01 o
   0   3   2       3839.07       3737.00        28.21 o
   1   3   2         44.49         58.74         3.90 o
   2   3   2          5.52         13.07         7.97 o
   3   3   2          8.23         11.53         4.65 o
   4   3   2          9.44         21.31         5.02 o
   5   3   2        185.57        168.20        13.39 o
   6   3   2        117.97        134.28        18.42 o
   7   3   2         32.02         35.08         3.96 o
   8   3   2          0.14          0.58         2.53 o
   9   3   2        163.69        155.32         9.67 o
  10   3   2          2.26          3.04         2.33 o
  11   3   2         96.91        122.79         9.63 o
 -11   4   2          4.65          5.45         2.90 o
 -10   4   2         98.41         87.50         6.66 o
  -9   4   2        433.57        409.60        15.27 o
  -8   4   2        503.54        474.08        16.51 o
  -7   4   2        160.67        157.54        13.48 o
  -6   4   2         32.17         33.15         6.98 o
  -5   4   2         18.80         22.78         5.23 o
  -4   4   2       1090.03       1345.98        58.62 o
  -3   4   2        630.68        709.25        21.57 o
  -2   4   2        626.06        583.77        24.91 o
  -1   4   2       1221.70       1285.65        20.35 o
   0   4   2       2053.19       1956.41        55.82 o
   1   4   2        139.54        162.28         8.48 o
   2   4   2        914.29       1006.34        30.06 o
   3   4   2       1193.64       1408.59        27.06 o
   4   4   2        683.95        745.19        26.60 o
   5   4   2          0.15         -2.12         2.58 o
   6   4   2        472.37        472.45        21.16 o
   7   4   2        332.37        301.03        12.98 o
   8   4   2         14.39         13.06         3.44 o
   9   4   2          1.10          2.28         2.60 o
  10   4   2         73.69         74.01         5.93 o
  11   4   2          3.74          3.90         2.41 o
 -10   5   2         24.02         27.83         3.79 o
  -9   5   2         75.60         63.92         6.09 o
  -8   5   2        642.69        543.41        20.57 o
  -7   5   2        287.00        259.12        12.00 o
  -6   5   2         97.33         94.19        10.17 o
  -5   5   2        209.24        270.24        32.47 o
  -4   5   2       1618.39       1653.10        43.97 o
  -3   5   2       1632.21       1886.91        68.92 o
  -2   5   2        190.18        182.71        22.65 o
  -1   5   2        403.11        469.25        30.78 o
   0   5   2        182.34        220.98        12.92 o
   1   5   2       2917.01       3008.10        79.53 o
   2   5   2        848.90       1105.84        50.20 o
   3   5   2         78.31         87.72         6.90 o
   4   5   2        101.03         90.90        10.28 o
   5   5   2        765.52        835.55        53.18 o
   6   5   2        161.91        152.14         9.35 o
   7   5   2         62.62         45.43         5.37 o
   8   5   2         10.28          4.26         3.61 o
   9   5   2        182.73        158.09        12.90 o
  10   5   2          5.95          3.91         2.93 o
 -10   6   2         92.36        110.16         8.94 o
  -9   6   2          0.23         -1.81         2.46 o
  -8   6   2         60.08         61.18         5.85 o
  -7   6   2         62.66         65.02         9.19 o
  -6   6   2         60.30         47.34         5.29 o
  -5   6   2        480.21        463.53        15.75 o
  -4   6   2        113.82        113.71        17.39 o
  -3   6   2       1651.23       1588.30        74.46 o
  -2   6   2        101.15        106.92        19.94 o
  -1   6   2         33.89         27.00        11.10 o
   0   6   2       1222.03       1235.24        43.65 o
   1   6   2        257.29        260.19        18.89 o
   2   6   2        538.29        534.66        27.29 o
   3   6   2         13.92         17.16         9.48 o
   4   6   2          7.18          6.69         4.83 o
   5   6   2       1981.44       1950.30        32.37 o
   6   6   2          1.44          4.12         3.56 o
   7   6   2        812.66        850.44        36.90 o
   8   6   2         17.22         13.17         4.56 o
   9   6   2          9.94          8.88         3.41 o
  10   6   2        115.51        111.29         8.05 o
  -9   7   2         53.96         47.42         6.09 o
  -8   7   2        367.44        356.52        18.40 o
  -7   7   2        247.42        236.89        16.17 o
  -6   7   2        423.10        454.19        16.12 o
  -5   7   2         90.64         84.34         7.09 o
  -4   7   2         69.80         65.14         6.81 o
  -3   7   2          7.97          1.49         2.00 o
  -2   7   2        616.23        632.10        49.53 o
  -1   7   2        340.82        331.50        35.21 o
   0   7   2         20.02         38.54         8.75 o
   1   7   2        113.15         98.68        19.21 o
   2   7   2       1049.96        981.47        60.10 o
   3   7   2        281.17        250.09         8.79 o
   4   7   2        247.28        240.67        12.36 o
   5   7   2         62.94         72.28         9.81 o
   6   7   2        429.02        442.68        22.08 o
   7   7   2          5.08          8.06         4.07 o
   8   7   2         66.63         75.77         8.45 o
   9   7   2        125.44        136.67        10.56 o
  -8   8   2          5.17          2.93         1.94 o
  -7   8   2         43.70         34.03         3.52 o
  -6   8   2          9.00          1.43         2.19 o
  -5   8   2         22.68         30.28         7.96 o
  -4   8   2        456.61        424.01        11.71 o
  -3   8   2        139.40        134.34         7.73 o
  -2   8   2       1436.94       1306.92        26.10 o
  -1   8   2         22.61         19.62         2.76 o
   0   8   2         95.94         83.40         4.76 o
   1   8   2        406.63        371.82        11.12 o
   2   8   2        107.31         92.47         5.67 o
   3   8   2         84.06         96.11         5.80 o
   4   8   2         18.21         16.80         3.04 o
   5   8   2          3.89         12.58         4.48 o
   6   8   2        760.10        729.72        21.82 o
   7   8   2        374.98        412.52        14.04 o
   8   8   2         82.50         91.92         9.10 o
  -7   9   2         49.66         39.56         5.90 o
  -6   9   2         66.83         68.29         5.95 o
  -5   9   2        180.17        185.96        10.25 o
  -4   9   2          0.76          7.12         3.59 o
  -3   9   2          0.60         -0.47         3.81 o
  -2   9   2          5.26          1.22         2.20 o
  -1   9   2        388.69        407.80        10.42 o
   0   9   2         56.79         67.07         4.40 o
   1   9   2        685.92        662.87        15.10 o
   2   9   2         19.84         15.99         2.90 o
   3   9   2        403.77        384.49        11.34 o
   4   9   2         43.09         43.11         4.67 o
   5   9   2         15.79         17.41         3.61 o
   6   9   2          3.57          4.48         2.32 o
   7   9   2         60.44         72.11         7.64 o
  -6  10   2         47.19         50.41         6.17 o
  -5  10   2         12.47          6.73         3.44 o
  -4  10   2         15.60         13.21         3.23 o
  -3  10   2        105.05         94.44         7.90 o
  -2  10   2          0.49          2.98         2.22 o
  -1  10   2         78.55         73.06         6.10 o
   0  10   2          0.21          0.15         1.79 o
   1  10   2         35.41         31.15         3.42 o
   2  10   2        116.30        105.26         5.80 o
   3  10   2         53.99         48.13         3.96 o
   4  10   2        171.38        164.75         9.29 o
   5  10   2          4.61          1.49         4.52 o
   6  10   2          2.97         -3.97         3.97 o
  -5  11   2         23.14         30.05         4.58 o
  -4  11   2         21.31         23.45         4.82 o
  -3  11   2        127.91        124.00         7.85 o
  -2  11   2          1.33          1.36         1.68 o
  -1  11   2          7.47          5.27         2.09 o
   0  11   2          6.89          6.44         2.83 o
   1  11   2         39.12         39.20         6.20 o
   2  11   2         64.04         79.36         5.02 o
   3  11   2        118.10        139.14         9.78 o
   4  11   2         57.23         63.95         6.00 o
  -1  12   2         26.42         22.95         4.52 o
   0  12   2         24.71         19.32         4.17 o
   1  12   2         34.01         36.27         5.19 o
 -11   1   3        363.57        399.15        12.59 o
 -10   1   3         16.90          9.49         2.69 o
  -9   1   3         80.29         86.45         4.34 o
  -8   1   3        147.30        160.78         7.44 o
  -7   1   3        267.47        243.74        17.73 o
  -6   1   3         21.23         19.34         4.70 o
  -5   1   3         25.23         26.58         4.74 o
  -4   1   3          5.58         10.65         2.85 o
  -3   1   3        865.54        943.13        59.77 o
  -2   1   3       5466.73       5325.44        37.56 o
  -1   1   3       5311.88       5574.54        38.31 o
   0   1   3       8946.00       9034.88       154.30 o
   1   1   3        759.17        747.27        16.96 o
   2   1   3       6858.67       7340.59        58.42 o
   3   1   3        270.99        343.16        24.35 o
   4   1   3         37.87         39.07         5.31 o
   5   1   3       1114.82       1186.45        26.42 o
   6   1   3          6.93         12.47         3.90 o
   7   1   3         35.65         32.03         4.16 o
   8   1   3          0.53          1.25         1.50 o
   9   1   3          8.49         10.29         2.37 o
  10   1   3        105.70         98.38         7.39 o
  11   1   3          1.70          1.93         2.94 o
 -11   2   3          5.37          6.29         2.30 o
 -10   2   3          6.74          3.46         2.21 o
  -9   2   3        203.07        192.75        10.67 o
  -8   2   3          5.21          6.69         2.48 o
  -7   2   3        376.14        359.75        14.13 o
  -6   2   3         11.90         10.41         3.79 o
  -5   2   3        643.88        650.94        27.71 o
  -4   2   3       4134.71       4697.22        55.20 o
  -3   2   3       2838.00       2805.76        45.88 o
  -2   2   3       6165.25       6116.57        41.31 o
  -1   2   3       5280.46       4972.86        25.74 o
   0   2   3       3696.48       3637.07        43.54 o
   1   2   3          2.37          8.82         1.57 o
   2   2   3          2.36          5.31         1.56 o
   3   2   3        452.18        516.96        16.46 o
   4   2   3          1.72          6.31         2.23 o
   5   2   3       3212.61       3627.78        59.85 o
   6   2   3        554.96        521.68        20.06 o
   7   2   3       1249.24       1240.86        26.05 o
   8   2   3       1028.59        969.23        19.24 o
   9   2   3        157.74        141.29         6.55 o
  10   2   3        103.80         98.54         7.17 o
  11   2   3        104.31        102.94         8.96 o
 -11   3   3          7.01         10.42         1.98 o
 -10   3   3          1.51         -2.25         3.08 o
  -9   3   3       1804.79       1791.70        32.14 o
  -8   3   3         39.14         23.13         3.88 o
  -7   3   3       1201.26       1153.97        24.46 o
  -6   3   3        468.94        450.77        20.67 o
  -5   3   3        751.31        931.31        45.78 o
  -4   3   3         27.14         40.59        12.13 o
  -3   3   3          0.18          1.56         2.08 o
  -2   3   3        749.67        815.63        24.64 o
  -1   3   3        214.44        219.54         5.31 o
   0   3   3       6732.50       6589.88        47.26 o
   1   3   3      10767.06      11123.74        58.05 o
   2   3   3       1306.46       1283.04        49.25 o
   3   3   3       3086.72       3064.80       136.99 o
   4   3   3        105.36        117.03         8.20 o
   5   3   3       1991.37       1972.80        66.36 o
   6   3   3       2393.74       2388.30       151.94 o
   7   3   3          1.05          1.30         1.74 o
   8   3   3        811.50        776.82        18.56 o
   9   3   3         20.17         21.98         3.31 o
  10   3   3        264.86        288.68        16.54 o
  11   3   3         75.35         83.18         7.92 o
 -11   4   3         37.82         40.51         3.82 o
 -10   4   3         22.68         20.19         3.42 o
  -9   4   3          0.41         -1.26         3.06 o
  -8   4   3         29.97         32.42         9.55 o
  -7   4   3        859.99        819.53        24.52 o
  -6   4   3         92.23         88.89        11.34 o
  -5   4   3       1383.68       1404.73        42.66 o
  -4   4   3         36.10         35.19         6.38 o
  -3   4   3       4797.00       5143.94       146.35 o
  -2   4   3        248.20        282.48        14.18 o
  -1   4   3        995.97       1002.78        18.57 o
   0   4   3        120.10        125.48        10.54 o
   1   4   3         22.63         21.50         3.28 o
   2   4   3       4434.07       4928.88       110.03 o
   3   4   3         75.11         80.93         6.86 o
   4   4   3         12.59         15.06         5.75 o
   5   4   3        912.08        864.14        32.19 o
   6   4   3        761.53        697.72        17.06 o
   7   4   3        427.76        368.40        14.56 o
   8   4   3         32.17         29.48         4.59 o
   9   4   3          2.72          1.37         2.50 o
  10   4   3          2.66          0.28         2.94 o
 -10   5   3          0.43          0.63         1.98 o
  -9   5   3          6.92         13.17         4.82 o
  -8   5   3       1257.69       1284.02        41.51 o
  -7   5   3         38.20         26.92         6.14 o
  -6   5   3         77.55         60.92         8.18 o
  -5   5   3        368.98        369.64        24.27 o
  -4   5   3         55.66         61.15         8.99 o
  -3   5   3        555.13        559.14        25.33 o
  -2   5   3        557.85        549.81        38.72 o
  -1   5   3        666.27        694.04        29.52 o
   0   5   3        265.31        323.36        18.41 o
   1   5   3        319.23        332.57        12.60 o
   2   5   3       3101.69       3287.69        45.86 o
   3   5   3       1419.08       1487.10        28.25 o
   4   5   3       1019.09        986.54        33.67 o
   5   5   3          7.84          8.45        13.54 o
   6   5   3          5.89          3.50         2.08 o
   7   5   3        775.01        764.46        20.76 o
   8   5   3        268.20        265.20        12.34 o
   9   5   3        105.06        128.73        11.55 o
  10   5   3         44.80         46.74         6.11 o
 -10   6   3        147.43        158.24        10.33 o
  -9   6   3          6.20          5.49         2.27 o
  -8   6   3          4.53          7.97         2.62 o
  -7   6   3        125.53         89.24        10.58 o
  -6   6   3         20.63         16.35         3.38 o
  -5   6   3        463.14        479.83        26.89 o
  -4   6   3         43.83         54.36        10.15 o
  -3   6   3        329.32        358.19        35.66 o
  -2   6   3         11.38         21.67         9.03 o
  -1   6   3        616.84        732.39        47.08 o
   0   6   3         43.46         16.27         5.80 o
   1   6   3         60.94         62.91         9.46 o
   2   6   3         61.80         49.52         9.41 o
   3   6   3        398.26        408.68        38.06 o
   4   6   3        215.07        229.82        20.95 o
   5   6   3         36.94         46.88         5.42 o
   6   6   3        492.21        449.18        22.68 o
   7   6   3         51.70         40.14         7.27 o
   8   6   3          0.25          1.85         3.59 o
   9   6   3         48.89         53.86         7.33 o
  10   6   3         24.84         24.00         2.84 o
  -9   7   3          0.98          4.18         2.12 o
  -8   7   3         86.47         90.94         9.34 o
  -7   7   3         35.47         34.72         4.73 o
  -6   7   3          5.78          4.32         2.29 o
  -5   7   3         22.66         11.27         4.25 o
  -4   7   3         83.47         87.51         7.83 o
  -3   7   3        121.82        105.68         6.58 o
  -2   7   3        107.66         96.64        19.96 o
  -1   7   3         62.47         58.93        15.32 o
   0   7   3         62.50         79.03        12.20 o
   1   7   3        202.51        194.69        26.67 o
   2   7   3          2.97          8.26         3.74 o
   3   7   3         38.11         40.36         3.71 o
   4   7   3          0.89          1.26         3.25 o
   5   7   3        106.07         89.62        10.77 o
   6   7   3         40.76         28.13         6.15 o
   7   7   3        164.89        168.32        13.32 o
   8   7   3        156.42        174.56        12.55 o
   9   7   3         11.84         14.37         2.57 o
  -8   8   3         20.24         26.83         4.32 o
  -7   8   3          6.01          5.29         1.82 o
  -6   8   3         15.32         13.01         4.40 o
  -5   8   3         68.91         58.10         8.61 o
  -4   8   3          7.08         17.45         5.26 o
  -3   8   3         23.21         21.44         3.54 o
  -2   8   3         87.78         86.30         5.58 o
  -1   8   3        346.08        334.64         9.34 o
   0   8   3          0.09          0.46         1.52 o
   1   8   3        111.06         96.72         5.77 o
   2   8   3         11.13         10.19         2.36 o
   3   8   3         13.03         16.82         2.88 o
   4   8   3        403.63        440.53        14.08 o
   5   8   3        174.18        147.07        15.05 o
   6   8   3         94.76         89.37         7.32 o
   7   8   3         25.55         20.52         5.64 o
   8   8   3         27.13         31.92         5.51 o
  -7   9   3         85.55         88.99         8.00 o
  -6   9   3          0.10          2.56         2.84 o
  -5   9   3         22.77         13.26         5.00 o
  -4   9   3         24.64         36.41         5.14 o
  -3   9   3         85.38         67.99         6.99 o
  -2   9   3        221.92        193.71         8.01 o
  -1   9   3         99.68        118.78         5.78 o
   0   9   3         24.46         13.93         2.24 o
   1   9   3         91.01         78.19         5.37 o
   2   9   3        399.02        381.78        11.49 o
   3   9   3        106.21        111.98         6.28 o
   4   9   3          3.62          5.67         2.90 o
   5   9   3          4.50          5.46         2.69 o
   6   9   3         10.78          9.11         2.61 o
   7   9   3          0.11          3.20         2.71 o
  -6  10   3        269.06        279.77        14.01 o
  -5  10   3         55.94         49.15         7.05 o
  -4  10   3         33.74         31.67         4.62 o
  -3  10   3         72.91         74.73         6.92 o
  -2  10   3         11.92          7.98         2.30 o
  -1  10   3          7.07          3.84         3.77 o
   0  10   3         69.45         68.74         4.36 o
   1  10   3         16.58         15.14         2.65 o
   2  10   3        167.28        156.54         7.02 o
   3  10   3         28.02         23.38         2.84 o
   4  10   3        106.56         95.98         7.14 o
   5  10   3         50.22         39.30         4.23 o
   6  10   3         27.76         21.00         3.82 o
  -5  11   3          0.11          3.26         2.26 o
  -4  11   3         14.91         19.82         4.70 o
  -3  11   3          0.05          1.56         2.04 o
  -2  11   3          0.58          0.28         1.66 o
  -1  11   3          5.65          5.26         1.74 o
   0  11   3         80.95         71.59         4.98 o
   1  11   3          7.16          5.06         4.95 o
   2  11   3          0.51          1.51         2.27 o
   3  11   3         39.53         37.25         5.46 o
   4  11   3        115.84        135.83         8.76 o
  -1  12   3         28.29         32.57         5.04 o
   0  12   3         29.39         27.45         4.83 o
   1  12   3          5.14          2.20         1.93 o
 -11   0   4        224.85        233.18        13.21 o
 -10   0   4          5.89          1.80         3.38 o
  -9   0   4        636.35        628.56        18.26 o
  -8   0   4       1221.57       1222.36        35.37 o
  -7   0   4        389.23        382.87        30.08 o
  -6   0   4        451.05        522.40        32.04 o
  -5   0   4         84.74         53.87         9.56 o
  -4   0   4        227.01        235.80        16.90 o
  -3   0   4       2190.02       2198.06        44.05 o
  -2   0   4       1988.59       2320.97        20.35 o
  -1   0   4       3032.90       3463.25        86.23 o
   0   0   4        463.73        567.65        19.28 o
   1   0   4       3346.92       3322.39        43.70 o
   2   0   4      23664.40      24890.25       137.36 o
   3   0   4        336.99        297.79        17.84 o
   4   0   4       4264.85       4902.21        83.25 o
   5   0   4       2103.76       2137.81        61.52 o
   6   0   4        317.79        316.91        26.89 o
   7   0   4         38.59         58.06        27.84 o
   8   0   4        867.06        840.27        40.61 o
   9   0   4         43.62         28.96         6.67 o
  10   0   4          5.91          9.41         4.38 o
  11   0   4         82.37         99.45         8.89 o
 -11   1   4          4.53          0.54         3.26 o
 -10   1   4        324.16        325.93        17.07 o
  -9   1   4        540.06        533.61        11.76 o
  -8   1   4         57.28         49.57         4.21 o
  -7   1   4          5.00         -0.68         3.78 o
  -6   1   4        545.10        574.14        24.75 o
  -5   1   4        758.56        911.00        21.59 o
  -4   1   4         46.01         35.87         4.75 o
  -3   1   4         49.95         49.75         4.08 o
  -2   1   4       1353.34       1418.57        51.29 o
  -1   1   4      28439.50      28073.22        78.14 o
   0   1   4       2151.87       2134.94        19.62 o
   1   1   4      18840.35      18063.98        92.32 o
   2   1   4        903.39        964.63        18.51 o
   3   1   4       9707.52      11268.36       279.62 o
   4   1   4         83.15         86.34        12.34 o
   5   1   4        673.07        756.61        21.21 o
   6   1   4       1086.45       1040.16        29.34 o
   7   1   4        631.27        625.78        12.55 o
   8   1   4       1005.73        980.02        24.96 o
   9   1   4        682.44        663.20        15.86 o
  10   1   4        401.27        430.34        14.91 o
  11   1   4          0.38          0.74         2.05 o
 -11   2   4          3.67          2.41         1.82 o
 -10   2   4         16.20         22.13         3.89 o
  -9   2   4         36.48         39.93         5.24 o
  -8   2   4        331.82        316.41        12.37 o
  -7   2   4         45.11         39.65         5.64 o
  -6   2   4        233.83        235.90        13.14 o
  -5   2   4        393.15        477.45        15.14 o
  -4   2   4       2492.70       2956.95        36.23 o
  -3   2   4       1638.49       1683.03        27.68 o
  -2   2   4       6019.45       6227.95        35.97 o
  -1   2   4       9683.58       9216.22        53.80 o
   0   2   4        144.54        148.36         5.64 o
   1   2   4       4998.27       5149.38        34.18 o
   2   2   4       1962.67       2144.97        25.08 o
   3   2   4       4082.29       4363.69        73.75 o
   4   2   4        913.60        917.31        20.56 o
   5   2   4       1938.69       2048.67        44.10 o
   6   2   4          3.23         -1.02         2.67 o
   7   2   4        411.30        416.94        12.44 o
   8   2   4          0.42         -0.13         2.24 o
   9   2   4        472.83        472.17        11.63 o
  10   2   4         99.73        102.31         8.04 o
  11   2   4          0.24         -1.69         2.85 o
 -11   3   4          4.23          3.14         2.05 o
 -10   3   4        101.05         95.92         7.23 o
  -9   3   4          0.29          1.18         2.97 o
  -8   3   4          7.31          6.75         2.67 o
  -7   3   4        223.57        229.01        11.00 o
  -6   3   4        131.86        136.37        11.01 o
  -5   3   4          5.39         12.59         3.04 o
  -4   3   4        476.45        493.34        16.97 o
  -3   3   4        686.39        642.99        15.82 o
  -2   3   4       1859.33       1780.04        16.31 o
  -1   3   4        735.64        853.85        24.54 o
   0   3   4        431.38        431.59        10.89 o
   1   3   4          0.82          4.28         2.40 o
   2   3   4        602.58        637.33        17.79 o
   3   3   4       1050.12       1181.13        22.10 o
   4   3   4         26.87         29.16         3.90 o
   5   3   4         97.75        113.63        11.50 o
   6   3   4        505.21        496.73        29.27 o
   7   3   4        116.56        118.16         9.30 o
   8   3   4         93.40         92.07         6.27 o
   9   3   4         17.83         17.38         2.71 o
  10   3   4          2.46          0.98         1.85 o
  11   3   4          0.69          2.12         2.23 o
 -11   4   4         18.64         15.81         2.05 o
 -10   4   4         76.73         68.57         6.18 o
  -9   4   4          0.30          2.19         5.11 o
  -8   4   4         69.21         67.03         9.24 o
  -7   4   4        114.92         94.69         7.32 o
  -6   4   4        359.16        389.73        23.72 o
  -5   4   4        303.88        315.75        19.65 o
  -4   4   4          9.26         10.04         3.87 o
  -3   4   4       5148.67       5503.57        68.97 o
  -2   4   4       1948.44       2079.65        48.96 o
  -1   4   4       3757.04       3822.59        41.37 o
   0   4   4       1498.03       1531.80        22.31 o
   1   4   4       2067.99       2246.50        32.16 o
   2   4   4        641.52        631.54        16.63 o
   3   4   4        601.21        620.92        19.32 o
   4   4   4        128.68        185.80        15.50 o
   5   4   4         52.75         45.29         7.74 o
   6   4   4         22.45         23.30         3.08 o
   7   4   4        355.21        337.94        11.57 o
   8   4   4         61.98         57.29         4.98 o
   9   4   4        169.84        176.89        13.93 o
  10   4   4          4.33          3.42         2.89 o
 -10   5   4         16.93         13.13         2.70 o
  -9   5   4        834.44        819.21        20.62 o
  -8   5   4        230.08        198.93        10.90 o
  -7   5   4         17.83         10.89         3.67 o
  -6   5   4          1.50          0.75         3.39 o
  -5   5   4        136.36        152.18        14.79 o
  -4   5   4        402.61        429.07        22.71 o
  -3   5   4        194.04        176.10        11.61 o
  -2   5   4          8.53         25.06         8.94 o
  -1   5   4       2848.40       2877.40        46.99 o
   0   5   4       1041.53       1036.20        27.68 o
   1   5   4       2063.62       2357.38        44.12 o
   2   5   4        298.31        362.79        15.75 o
   3   5   4          0.37          3.62         2.05 o
   4   5   4         92.99         93.71        10.92 o
   5   5   4         36.97         21.22         5.67 o
   6   5   4         12.15         13.70         3.36 o
   7   5   4        321.02        270.00        12.55 o
   8   5   4          4.67          2.25         4.24 o
   9   5   4         10.94          8.11         4.11 o
  10   5   4         75.12         89.92         7.90 o
 -10   6   4          2.51         -2.25         2.95 o
  -9   6   4         70.25         77.52         5.98 o
  -8   6   4         46.08         34.43         4.49 o
  -7   6   4          7.88          7.11         4.31 o
  -6   6   4        134.45        109.52         8.03 o
  -5   6   4        296.31        272.91        17.00 o
  -4   6   4         42.09         30.97         7.47 o
  -3   6   4        423.10        450.14        40.05 o
  -2   6   4         12.45         -0.02         6.96 o
  -1   6   4         55.31         35.30        11.05 o
   0   6   4        645.72        641.86        24.71 o
   1   6   4          0.17          0.88         2.90 o
   2   6   4        920.31        891.30        35.91 o
   3   6   4         49.56         61.06         9.71 o
   4   6   4        236.88        217.75        28.06 o
   5   6   4        226.54        210.81        15.46 o
   6   6   4          5.81          1.30         3.83 o
   7   6   4          1.06          2.34         3.49 o
   8   6   4        446.64        465.83        21.92 o
   9   6   4         32.83         31.97         5.52 o
  -9   7   4        293.28        348.51        11.43 o
  -8   7   4        131.99        110.72        10.32 o
  -7   7   4         11.04          9.87         2.74 o
  -6   7   4         20.18         16.98         3.49 o
  -5   7   4          1.18         -0.70         2.21 o
  -4   7   4        323.09        312.58        14.10 o
  -3   7   4        204.84        212.15        11.72 o
  -2   7   4       1346.69       1334.39        70.16 o
  -1   7   4        368.91        366.64        36.91 o
   0   7   4       1564.92       1643.70        54.84 o
   1   7   4        553.26        577.77        46.02 o
   2   7   4        858.73        835.57        15.31 o
   3   7   4         10.19         10.15         2.09 o
   4   7   4         21.24         17.17         3.11 o
   5   7   4         48.05         48.68         7.80 o
   6   7   4          1.58          2.26         2.95 o
   7   7   4         56.64         54.95         8.32 o
   8   7   4         50.39         56.34         8.21 o
   9   7   4        261.54        272.76        20.20 o
  -8   8   4         91.36         96.67         8.22 o
  -7   8   4         10.04          3.79         1.83 o
  -6   8   4         29.95         20.46         3.59 o
  -5   8   4        192.89        179.11        15.05 o
  -4   8   4          1.69          1.55         2.30 o
  -3   8   4         91.14         84.52         6.38 o
  -2   8   4        385.37        370.36        11.11 o
  -1   8   4         38.18         43.28         3.95 o
   0   8   4        214.63        207.45         7.40 o
   1   8   4        200.63        207.04         8.43 o
   2   8   4          0.78          2.49         1.79 o
   3   8   4        975.28        928.68        17.76 o
   4   8   4          2.13          6.69         2.53 o
   5   8   4         39.08         31.77         5.05 o
   6   8   4         18.63         20.35         6.39 o
   7   8   4          2.05          5.00         4.17 o
   8   8   4          7.34          9.93         3.84 o
  -7   9   4         92.91         92.92         8.26 o
  -6   9   4         80.49         83.69         9.25 o
  -5   9   4          0.05         -1.11         3.78 o
  -4   9   4          0.10          0.10         2.30 o
  -3   9   4        248.34        252.74        10.58 o
  -2   9   4         59.53         59.37         5.40 o
  -1   9   4         22.59         30.05         3.49 o
   0   9   4        893.56        838.66        15.04 o
   1   9   4        259.19        261.51         9.64 o
   2   9   4        214.68        233.07         9.07 o
   3   9   4          0.55          1.18         2.03 o
   4   9   4        144.29        143.86         9.64 o
   5   9   4        135.82        140.99         8.96 o
   6   9   4         42.65         40.57         7.21 o
   7   9   4         40.01         56.73         6.63 o
  -6  10   4          6.79          7.16         3.04 o
  -5  10   4          2.53         10.97         4.47 o
  -4  10   4         23.30         24.26         3.98 o
  -3  10   4         77.39         85.17         7.36 o
  -2  10   4          3.60          3.51         1.94 o
  -1  10   4        155.09        146.68         6.71 o
   0  10   4         79.03         89.72         5.45 o
   1  10   4        636.71        638.20        14.16 o
   2  10   4          1.68         -1.18         2.42 o
   3  10   4        107.50        102.03         6.18 o
   4  10   4        289.21        314.12        12.39 o
   5  10   4          5.34         -2.41         4.35 o
   6  10   4         24.09         30.08         4.49 o
  -5  11   4          8.50          7.35         2.72 o
  -4  11   4          1.33         -2.22         2.67 o
  -3  11   4          5.52          3.46         2.39 o
  -2  11   4          6.93          9.81         2.90 o
  -1  11   4          0.94          3.38         2.10 o
   0  11   4          6.97         13.59         9.39 o
   1  11   4          0.44          5.84         3.60 o
   2  11   4        108.29        117.98        10.51 o
   3  11   4         11.27          7.24         3.30 o
   4  11   4          1.66         -2.50         2.50 o
  -1  12   4          8.52         13.71         3.54 o
   0  12   4          2.36          4.29         2.54 o
 -11   1   5         35.49         40.14         5.96 o
 -10   1   5         41.15         44.84         3.93 o
  -9   1   5        144.75        145.76         6.33 o
  -8   1   5        193.33        190.60         8.28 o
  -7   1   5        389.50        442.15        24.18 o
  -6   1   5       1037.18       1155.92        28.14 o
  -5   1   5          1.00         -1.14         3.06 o
  -4   1   5        615.48        691.73        21.06 o
  -3   1   5       1811.23       1954.99        31.26 o
  -2   1   5       2484.57       2641.91        35.98 o
  -1   1   5        458.77        416.37        10.20 o
   0   1   5       2023.64       2016.64        24.53 o
   1   1   5       1700.46       1777.16       127.90 o
   2   1   5        389.15        416.49        10.77 o
   3   1   5         13.63         27.00         4.68 o
   4   1   5       1762.58       1937.09        32.24 o
   5   1   5        202.81        181.22        11.72 o
   6   1   5        205.40        217.16        13.09 o
   7   1   5          0.25          1.65         1.46 o
   8   1   5       1015.17        983.29        16.70 o
   9   1   5         76.34         66.46         6.64 o
  10   1   5          1.43          0.80         2.43 o
  11   1   5          1.07          2.30         1.68 o
 -11   2   5         73.10         61.53         5.03 o
 -10   2   5         24.20         19.24         3.68 o
  -9   2   5          0.72         -0.70         1.79 o
  -8   2   5        209.21        187.90         8.25 o
  -7   2   5        360.28        343.15        12.17 o
  -6   2   5          6.69          7.84         6.38 o
  -5   2   5       1287.53       1414.98        28.28 o
  -4   2   5        100.82         93.21         6.62 o
  -3   2   5        183.04        154.02         7.47 o
  -2   2   5      12932.67      12705.95        57.31 o
  -1   2   5        319.97        306.97         9.37 o
   0   2   5      22451.31      20706.62       107.91 o
   1   2   5       4202.89       4570.31        52.45 o
   2   2   5       1359.07       1368.99        46.18 o
   3   2   5       1246.09       1242.12        19.96 o
   4   2   5        333.86        311.35        11.24 o
   5   2   5          5.27         11.09         2.90 o
   6   2   5        612.60        643.19        23.23 o
   7   2   5         31.58         24.57         3.49 o
   8   2   5          0.10          0.20         2.19 o
   9   2   5        126.86        131.87         9.04 o
  10   2   5        194.32        196.92         9.84 o
  11   2   5         17.99         16.71         4.02 o
 -11   3   5         75.36         78.67         4.37 o
 -10   3   5         53.19         56.16         5.76 o
  -9   3   5         22.27         19.11         5.50 o
  -8   3   5         89.26        103.25         7.93 o
  -7   3   5         33.64         24.37         3.74 o
  -6   3   5         89.04         86.20        10.97 o
  -5   3   5       2879.46       2998.15        87.44 o
  -4   3   5       1217.41       1299.96        33.02 o
  -3   3   5        156.27        170.93        13.55 o
  -2   3   5         56.06         44.96         3.56 o
  -1   3   5       1401.75       1299.50        22.96 o
   0   3   5       1388.56       1253.97        19.07 o
   1   3   5       1768.62       1790.66        22.65 o
   2   3   5        614.02        676.42        17.79 o
   3   3   5        232.33        211.58         8.67 o
   4   3   5         56.28         63.50         7.80 o
   5   3   5       1324.92       1133.53        50.23 o
   6   3   5        142.21        103.89        16.83 o
   7   3   5        238.55        199.06         8.94 o
   8   3   5        168.10        142.15         7.70 o
   9   3   5         94.57         93.66         6.06 o
  10   3   5         28.42         36.65         4.32 o
  11   3   5         10.41          9.64         3.03 o
 -11   4   5         27.19         25.08         2.50 o
 -10   4   5         24.51         29.00         4.18 o
  -9   4   5        105.84        102.32         7.83 o
  -8   4   5        310.37        286.51        18.78 o
  -7   4   5         12.32         10.35         2.86 o
  -6   4   5        589.29        586.15        29.41 o
  -5   4   5        341.47        292.08        19.43 o
  -4   4   5       1818.82       1809.47        44.08 o
  -3   4   5        525.95        516.59        29.81 o
  -2   4   5       1800.68       2077.90        51.18 o
  -1   4   5        914.54        849.91        18.08 o
   0   4   5        954.90        859.99        17.54 o
   1   4   5        275.16        345.26        14.01 o
   2   4   5       1991.45       2100.58        66.95 o
   3   4   5       3246.14       3358.56        56.68 o
   4   4   5        738.26        620.77        26.13 o
   5   4   5        807.81        742.75        50.65 o
   6   4   5       1012.20        996.23        24.99 o
   7   4   5        169.22        152.43         8.00 o
   8   4   5         39.08         37.23         5.28 o
   9   4   5         54.73         47.60         5.16 o
  10   4   5         96.45        102.10         9.27 o
 -10   5   5          1.31         -0.14         1.99 o
  -9   5   5          1.13          1.57         2.47 o
  -8   5   5         40.75         25.15         4.31 o
  -7   5   5          7.41         -1.38         4.47 o
  -6   5   5        126.54        115.61        11.65 o
  -5   5   5        224.69        238.25        18.50 o
  -4   5   5        178.29        181.33        15.16 o
  -3   5   5         66.66         65.27         7.14 o
  -2   5   5       1479.96       1512.95        63.93 o
  -1   5   5       3748.73       3881.60        67.31 o
   0   5   5       1777.52       1630.96        43.60 o
   1   5   5        373.59        465.40        18.37 o
   2   5   5        498.84        514.39        19.30 o
   3   5   5         84.35         88.56         7.32 o
   4   5   5       1244.89       1183.47        32.83 o
   5   5   5         45.70         49.93         5.01 o
   6   5   5         78.62         82.03         5.85 o
   7   5   5          8.74          7.23         4.08 o
   8   5   5        397.51        377.12        20.81 o
   9   5   5          8.75          6.06         3.45 o
  10   5   5         16.08         23.75         4.23 o
 -10   6   5          5.47          3.22         2.05 o
  -9   6   5         77.60        107.01         7.03 o
  -8   6   5         55.30         38.05         4.68 o
  -7   6   5        230.15        235.12        32.32 o
  -6   6   5        489.19        416.69        15.48 o
  -5   6   5        144.98        109.19         8.23 o
  -4   6   5          1.79          4.93         5.15 o
  -3   6   5        249.44        205.24        27.39 o
  -2   6   5        521.45        556.97        43.21 o
  -1   6   5          7.47          7.13         6.69 o
   0   6   5        151.15        210.95        14.18 o
   1   6   5       1659.04       1689.96        48.44 o
   2   6   5        435.01        475.74        26.60 o
   3   6   5        885.81        888.33        37.56 o
   4   6   5        703.44        669.36        19.68 o
   5   6   5        897.92        953.99        32.79 o
   6   6   5         90.22         85.09        10.39 o
   7   6   5         62.61         60.12         8.68 o
   8   6   5         75.11         79.87         9.55 o
   9   6   5         57.10         46.94         6.05 o
  -9   7   5          8.01          3.24         1.95 o
  -8   7   5          4.05          7.61         3.94 o
  -7   7   5         11.28          9.50         2.77 o
  -6   7   5         92.67         98.91         7.69 o
  -5   7   5          0.78          1.00         2.06 o
  -4   7   5        166.26        159.56        10.34 o
  -3   7   5         14.26         10.17         4.69 o
  -2   7   5        213.90        197.46         8.35 o
  -1   7   5        413.09        414.89        39.28 o
   0   7   5        311.71        351.25        25.21 o
   1   7   5         59.12         59.73        10.12 o
   2   7   5        280.00        295.77         9.27 o
   3   7   5         52.43         42.10         3.84 o
   4   7   5         23.09         21.24         4.21 o
   5   7   5         35.08         45.10         7.82 o
   6   7   5         69.36         66.79         8.92 o
   7   7   5         12.72         21.76         5.18 o
   8   7   5         40.59         29.35         3.80 o
   9   7   5         13.57         17.46         4.00 o
  -8   8   5         56.27         48.72         6.04 o
  -7   8   5          8.14         14.78         3.06 o
  -6   8   5         43.74         45.78         5.10 o
  -5   8   5         91.55        116.40        12.22 o
  -4   8   5         93.75         68.84         5.83 o
  -3   8   5        250.95        217.96         9.86 o
  -2   8   5         22.74         23.10         4.02 o
  -1   8   5         30.21         30.05         3.00 o
   0   8   5       1342.56       1282.73        18.23 o
   1   8   5        280.46        229.37         8.90 o
   2   8   5         54.15         50.09         4.35 o
   3   8   5          4.18          6.07         2.13 o
   4   8   5         41.36         41.16         5.78 o
   5   8   5        360.54        341.88        15.14 o
   6   8   5         21.36         22.53         6.61 o
   7   8   5          0.27         -2.23         3.58 o
   8   8   5        174.32        204.59        12.16 o
  -7   9   5         28.61         45.16         6.04 o
  -6   9   5         43.34         45.75         6.99 o
  -5   9   5          3.38         -1.85         4.12 o
  -4   9   5        241.79        242.87        13.47 o
  -3   9   5         47.23         57.79         5.58 o
  -2   9   5        186.61        199.23         8.18 o
  -1   9   5         22.76         13.72         2.55 o
   0   9   5         17.49         17.72         2.65 o
   1   9   5          2.28          0.61         2.14 o
   2   9   5        304.89        310.51        10.36 o
   3   9   5         21.46         21.43         3.45 o
   4   9   5          0.88          5.38         3.11 o
   5   9   5         11.31         11.05         3.07 o
   6   9   5         21.93         20.42         5.28 o
   7   9   5          3.29         -0.57         2.37 o
  -6  10   5         44.33         53.22         6.25 o
  -5  10   5         18.71         20.68         5.17 o
  -4  10   5         42.75         53.25         5.46 o
  -3  10   5        273.30        300.67        16.73 o
  -2  10   5         47.13         55.31         4.34 o
  -1  10   5         29.51         32.48         4.27 o
   0  10   5          0.82          1.15         2.43 o
   1  10   5          0.94          1.78         2.68 o
   2  10   5         18.23         16.26         3.27 o
   3  10   5        105.55        113.08         8.44 o
   4  10   5         69.32         70.25         8.16 o
   5  10   5        141.90        139.65        10.35 o
   6  10   5         96.86        108.21         7.79 o
  -5  11   5          0.30         -1.36         2.20 o
  -4  11   5         44.93         59.45         6.88 o
  -3  11   5         77.80         87.91         6.16 o
  -2  11   5         27.40         32.45         4.13 o
  -1  11   5        241.68        281.91         9.16 o
   0  11   5        179.19        174.11        12.43 o
   1  11   5          0.27          4.34         7.90 o
   2  11   5         52.86         61.88         5.31 o
   3  11   5          0.44          0.64         2.56 o
   4  11   5          0.05          0.15         2.03 o
  -1  12   5          9.49          7.29         2.60 o
   0  12   5          4.78          5.19         2.52 o
 -11   0   6         12.34          9.41         3.33 o
 -10   0   6        100.60        109.46        10.38 o
  -9   0   6        344.51        323.08        19.23 o
  -8   0   6        390.93        434.56        21.84 o
  -7   0   6        990.53       1003.38        50.57 o
  -6   0   6        311.23        248.13        23.49 o
  -5   0   6        986.11       1085.74        42.72 o
  -4   0   6       2575.48       2746.39        61.08 o
  -3   0   6       1607.48       1606.52        42.35 o
  -2   0   6        458.73        500.49        22.04 o
  -1   0   6        657.48        718.92        25.98 o
   0   0   6       5343.82       5104.51        69.53 o
   1   0   6       6834.43       6984.72       163.35 o
   2   0   6        929.85       1037.05        33.08 o
   3   0   6       6447.29       6513.25        89.02 o
   4   0   6        523.99        510.68        28.74 o
   5   0   6         26.47          8.20         5.03 o
   6   0   6        707.45        628.84        27.30 o
   7   0   6         31.00         33.31         3.62 o
   8   0   6        882.21        832.30        31.46 o
   9   0   6        102.62        128.49        12.59 o
  10   0   6         47.00         48.53         7.60 o
  11   0   6         35.32         36.99         5.57 o
 -11   1   6         81.16         68.94         7.67 o
 -10   1   6          6.60          4.82         1.61 o
  -9   1   6         32.68         36.94         4.94 o
  -8   1   6        347.94        354.45        11.36 o
  -7   1   6         66.42         60.94         5.89 o
  -6   1   6        125.89        125.81        11.66 o
  -5   1   6          8.83          7.24         5.68 o
  -4   1   6        127.07        140.04        10.50 o
  -3   1   6         52.59         45.31         5.51 o
  -2   1   6      13117.60      12919.92       156.07 o
  -1   1   6        134.08        106.90         4.77 o
   0   1   6        110.04         81.23         3.65 o
   1   1   6       3557.75       3803.46       305.93 o
   2   1   6         83.15         71.79         4.80 o
   3   1   6       2973.05       3201.39        42.29 o
   4   1   6        291.44        242.44        11.81 o
   5   1   6        138.89        116.84         9.00 o
   6   1   6         13.72          8.78         3.48 o
   7   1   6         30.27         30.41         3.18 o
   8   1   6        107.92         91.17         7.73 o
   9   1   6         97.49        114.69        11.96 o
  10   1   6        122.87        145.07         8.70 o
  11   1   6         35.63         33.41         3.51 o
 -11   2   6         40.09         39.14         6.36 o
 -10   2   6         18.54         16.10         2.63 o
  -9   2   6        450.97        472.19        18.22 o
  -8   2   6        264.36        279.33        10.16 o
  -7   2   6          2.63          0.85         1.72 o
  -6   2   6        900.83        953.49        33.72 o
  -5   2   6       1628.67       1755.24        40.88 o
  -4   2   6       1421.64       1496.38        45.33 o
  -3   2   6        683.63        738.69        14.71 o
  -2   2   6       1169.61       1250.06        24.64 o
  -1   2   6       6589.24       6500.94        55.00 o
   0   2   6       3360.05       3392.33        23.48 o
   1   2   6         18.05         35.12         4.75 o
   2   2   6        207.69        244.61        11.37 o
   3   2   6       1336.43       1247.46        20.84 o
   4   2   6       1465.84       1711.68        64.90 o
   5   2   6        462.54        557.65        17.11 o
   6   2   6        937.29        923.12        28.13 o
   7   2   6        339.35        350.03        17.03 o
   8   2   6        610.85        607.62        19.47 o
   9   2   6         28.41         26.23         4.31 o
  10   2   6         54.03         57.02         5.52 o
  11   2   6          3.06         -2.86         2.86 o
 -11   3   6          2.03         -1.22         1.35 o
 -10   3   6          5.36          2.39         3.00 o
  -9   3   6        323.38        321.05        13.64 o
  -8   3   6         33.65         39.27         5.20 o
  -7   3   6        217.66        206.60         8.69 o
  -6   3   6        207.79        211.32        16.82 o
  -5   3   6        198.32        220.77        22.73 o
  -4   3   6       1286.29       1414.46        70.27 o
  -3   3   6       1548.25       1587.78        40.04 o
  -2   3   6         93.01        106.05         5.77 o
  -1   3   6       1313.35       1400.45        34.67 o
   0   3   6       1085.02       1144.08        21.30 o
   1   3   6        304.24        382.13        14.96 o
   2   3   6       1111.74       1165.40        36.47 o
   3   3   6        962.56       1098.55        30.71 o
   4   3   6         95.64        115.36        10.93 o
   5   3   6        669.51        623.49        38.54 o
   6   3   6         14.56         10.83         2.33 o
   7   3   6        964.84        900.87        18.94 o
   8   3   6         27.43         33.12         5.08 o
   9   3   6          0.80          0.96         2.42 o
  10   3   6          0.63          3.35         2.05 o
 -11   4   6         42.94         41.00         3.21 o
 -10   4   6         18.98         21.65         3.97 o
  -9   4   6         53.14         62.21         6.89 o
  -8   4   6        342.04        340.17        14.04 o
  -7   4   6          0.02          1.08         2.19 o
  -6   4   6         66.24         59.85         5.82 o
  -5   4   6        687.52        779.17        32.89 o
  -4   4   6        565.01        552.93        24.70 o
  -3   4   6        897.15        947.44        29.78 o
  -2   4   6        308.56        248.24        10.78 o
  -1   4   6       1979.15       2012.17        52.97 o
   0   4   6        531.92        512.95        14.06 o
   1   4   6       7446.76       7510.56        84.26 o
   2   4   6        199.36        219.49        11.96 o
   3   4   6        117.08        106.78        10.63 o
   4   4   6        792.89        826.00        51.35 o
   5   4   6         94.48        101.56        11.70 o
   6   4   6       2966.47       2717.32        38.91 o
   7   4   6        463.26        448.94        16.75 o
   8   4   6         72.75         74.30         7.69 o
   9   4   6         66.98         74.10         6.29 o
  10   4   6         80.51         70.75         7.50 o
 -10   5   6         64.01         50.69         4.81 o
  -9   5   6         20.17         14.08         3.44 o
  -8   5   6          2.69         -0.67         4.28 o
  -7   5   6        270.83        246.86        17.10 o
  -6   5   6        872.91        803.12        16.58 o
  -5   5   6          1.64         -0.69         4.87 o
  -4   5   6        254.89        266.64        18.67 o
  -3   5   6          4.16          3.05         2.80 o
  -2   5   6       1006.02       1008.09        36.02 o
  -1   5   6        446.68        455.24        23.23 o
   0   5   6         75.23         84.71         8.07 o
   1   5   6        427.47        459.09        21.51 o
   2   5   6        174.38        156.91        10.96 o
   3   5   6         18.06         19.45         4.13 o
   4   5   6        112.66        119.07        10.73 o
   5   5   6        181.27        180.35        10.35 o
   6   5   6         38.86         43.28         5.70 o
   7   5   6         27.21         23.02         4.48 o
   8   5   6        104.74        104.50         7.90 o
   9   5   6         28.86         26.90         5.21 o
  10   5   6         73.10         75.48         4.84 o
 -10   6   6         17.13         19.91         2.67 o
  -9   6   6         23.04         16.38         3.33 o
  -8   6   6         40.44         37.96         9.20 o
  -7   6   6        428.58        442.74        35.31 o
  -6   6   6         29.01         37.73         7.22 o
  -5   6   6        103.80         93.70         8.31 o
  -4   6   6         38.78         35.07         6.45 o
  -3   6   6         98.07        100.32        19.47 o
  -2   6   6        685.96        750.68        49.38 o
  -1   6   6         22.45         36.39         7.45 o
   0   6   6        624.69        630.27        37.91 o
   1   6   6        427.38        400.49        23.91 o
   2   6   6         44.31         42.17         8.48 o
   3   6   6          2.38          6.86         4.12 o
   4   6   6        253.81        228.24        11.54 o
   5   6   6          2.27         -1.12         2.23 o
   6   6   6         49.23         37.53         7.27 o
   7   6   6          5.85          4.73         3.99 o
   8   6   6         54.36         59.56         7.42 o
   9   6   6         58.62         62.06         4.87 o
  -9   7   6         11.90         10.64         3.15 o
  -8   7   6          3.01          0.64         2.85 o
  -7   7   6          0.30          1.28         2.14 o
  -6   7   6          2.76          5.45         2.70 o
  -5   7   6         54.13         53.97         5.10 o
  -4   7   6        173.81        174.20        16.03 o
  -3   7   6         20.49         18.10         4.76 o
  -2   7   6       1355.34       1271.54        27.92 o
  -1   7   6        746.05        710.01        27.76 o
   0   7   6        113.26         95.67         4.81 o
   1   7   6        149.38        120.17         5.67 o
   2   7   6       1132.51       1137.84        16.90 o
   3   7   6          0.60         -0.54         1.74 o
   4   7   6        228.02        219.31        12.23 o
   5   7   6          2.45          0.66         2.60 o
   6   7   6       1065.80       1138.93        42.76 o
   7   7   6         43.83         38.49         7.81 o
   8   7   6        462.22        482.91        20.99 o
   9   7   6         68.05         51.43         5.67 o
  -8   8   6          1.30          2.04         2.27 o
  -7   8   6        446.83        465.00        14.23 o
  -6   8   6         86.65         81.86         6.58 o
  -5   8   6        175.36        172.74        14.79 o
  -4   8   6          6.52         12.56         3.15 o
  -3   8   6          0.09          0.22         2.06 o
  -2   8   6        245.36        242.44        10.41 o
  -1   8   6        635.45        586.15        13.92 o
   0   8   6        473.92        424.92        12.05 o
   1   8   6          1.46          1.37         2.24 o
   2   8   6        569.84        544.53        13.69 o
   3   8   6        188.45        183.86         8.06 o
   4   8   6          2.57          2.42         2.96 o
   5   8   6        270.25        272.57        18.51 o
   6   8   6          3.28          2.18         4.66 o
   7   8   6          2.08         10.68         4.63 o
   8   8   6         95.62         94.32         7.90 o
  -7   9   6         26.53         25.72         4.68 o
  -6   9   6         21.37         24.31         5.39 o
  -5   9   6         16.41         12.55         5.41 o
  -4   9   6          1.27          1.13         2.13 o
  -3   9   6       1067.03        976.50        20.39 o
  -2   9   6         54.23         41.62         5.48 o
  -1   9   6         13.44         17.29         3.02 o
   0   9   6         27.37         21.29         4.78 o
   1   9   6         51.26         30.77         4.12 o
   2   9   6          0.19         -3.35         3.35 o
   3   9   6          0.72          0.55         2.08 o
   4   9   6          7.54          8.72         3.33 o
   5   9   6        108.48        101.97        11.12 o
   6   9   6         85.71         93.31         9.32 o
   7   9   6        276.90        313.50        13.88 o
  -6  10   6         83.44        107.03         8.72 o
  -5  10   6          0.23         -0.61         3.01 o
  -4  10   6        168.27        168.37         9.19 o
  -3  10   6         45.58         38.87         5.04 o
  -2  10   6          0.28         -1.67         2.37 o
  -1  10   6         27.99         27.79         4.16 o
   0  10   6         10.72         11.37         3.30 o
   1  10   6        246.18        252.63        12.37 o
   2  10   6        310.05        342.27        13.90 o
   3  10   6         40.17         34.17         4.47 o
   4  10   6        184.60        201.89        13.41 o
   5  10   6         16.70         12.44         3.38 o
   6  10   6          3.31         -2.78         2.78 o
  -4  11   6         65.35         81.49         7.83 o
  -3  11   6         17.46         19.94         3.09 o
  -2  11   6          4.49          5.15         2.28 o
  -1  11   6          3.97          5.44         2.15 o
   0  11   6          4.85         -4.69         9.18 o
   1  11   6          7.07         17.76         6.10 o
   2  11   6        110.69        137.11         7.50 o
   3  11   6          0.20         -0.56         2.38 o
   4  11   6         25.43         31.40         4.27 o
 -11   1   7         40.95         34.41         5.79 o
 -10   1   7         23.41         21.45         2.51 o
  -9   1   7        146.71        166.05         9.93 o
  -8   1   7        889.79        946.95        18.79 o
  -7   1   7       1051.16       1076.74        40.61 o
  -6   1   7        162.79        182.88        11.79 o
  -5   1   7         16.86         12.89         3.36 o
  -4   1   7       1283.54       1443.02        33.63 o
  -3   1   7        389.49        466.12        21.46 o
  -2   1   7        217.75        200.39         5.51 o
  -1   1   7        875.21       1073.47        18.56 o
   0   1   7       1865.45       1816.44        25.77 o
   1   1   7        596.95        586.41        22.77 o
   2   1   7       1388.78       1418.52        27.90 o
   3   1   7        573.90        703.95        22.84 o
   4   1   7       3315.25       3549.74        55.46 o
   5   1   7        143.59        162.98        10.57 o
   6   1   7        787.70        799.49        25.84 o
   7   1   7        117.49         98.12         6.15 o
   8   1   7         35.26         32.38         4.88 o
   9   1   7         47.70         48.16         5.95 o
  10   1   7         44.25         36.40         4.77 o
  11   1   7         49.57         58.56         6.29 o
 -11   2   7         39.35         35.04         5.80 o
 -10   2   7         41.15         37.37         3.74 o
  -9   2   7        122.04        137.23         7.34 o
  -8   2   7        128.71        134.73         7.30 o
  -7   2   7         57.20         47.69         5.11 o
  -6   2   7        296.39        295.43        18.85 o
  -5   2   7         19.61         13.53         4.16 o
  -4   2   7        121.85        140.04         8.52 o
  -3   2   7        481.84        492.91        14.81 o
  -2   2   7        445.57        448.54        11.53 o
  -1   2   7         70.62         75.08         6.59 o
   0   2   7       2621.87       2669.48        35.38 o
   1   2   7       4975.72       5149.79        31.69 o
   2   2   7        111.79         91.80         5.25 o
   3   2   7         19.27         10.15         2.92 o
   4   2   7         19.06         20.91         3.39 o
   5   2   7         58.89         50.74         5.29 o
   6   2   7        263.81        272.32         8.78 o
   7   2   7         89.68         88.18         6.08 o
   8   2   7        407.06        392.71        15.36 o
   9   2   7         95.20         87.36         7.27 o
  10   2   7        546.71        598.71        23.25 o
 -11   3   7          5.16          3.67         2.51 o
 -10   3   7        124.23        133.19         8.42 o
  -9   3   7        169.25        183.15        10.48 o
  -8   3   7          0.98          2.17         2.54 o
  -7   3   7        353.72        335.36        18.46 o
  -6   3   7        131.88        134.30        13.52 o
  -5   3   7       1718.83       1927.11        37.78 o
  -4   3   7       8757.57       8953.40       275.81 o
  -3   3   7        177.19        166.33         9.88 o
  -2   3   7       1470.94       1602.60        34.01 o
  -1   3   7        191.86        155.77        11.04 o
   0   3   7        393.84        386.59        12.52 o
   1   3   7        446.91        467.83        14.70 o
   2   3   7        231.50        250.47        14.33 o
   3   3   7         47.24         59.79         6.28 o
   4   3   7         10.13          4.95         2.73 o
   5   3   7       2072.94       1887.93        69.39 o
   6   3   7       2283.39       2143.84        28.43 o
   7   3   7       1237.04       1226.07        27.47 o
   8   3   7         77.87         73.30         8.15 o
   9   3   7         91.47         85.20         6.92 o
  10   3   7          2.17          2.69         1.98 o
 -11   4   7          3.64          4.24         2.83 o
 -10   4   7          0.36         -1.01         2.24 o
  -9   4   7          7.93          9.51         4.82 o
  -8   4   7        640.64        590.80        40.11 o
  -7   4   7          1.12          2.13         2.16 o
  -6   4   7        225.54        226.72         9.62 o
  -5   4   7          2.73          5.82         3.54 o
  -4   4   7       3793.21       3933.40        70.43 o
  -3   4   7        435.20        471.68        24.24 o
  -2   4   7        347.86        391.71        16.82 o
  -1   4   7          6.01          7.43         3.59 o
   0   4   7          3.70          3.71         2.35 o
   1   4   7       2469.38       2414.19        65.81 o
   2   4   7       3096.63       3265.11        46.15 o
   3   4   7         11.47         28.53         4.72 o
   4   4   7        205.86        201.03        21.85 o
   5   4   7        218.12        200.44        23.51 o
   6   4   7        690.82        642.71        21.42 o
   7   4   7          0.90          2.51         2.90 o
   8   4   7         17.43         19.27         3.99 o
   9   4   7        143.65        159.72         8.98 o
  10   4   7         41.50         37.05         5.59 o
 -10   5   7          7.67         11.56         2.81 o
  -9   5   7        198.11        238.05        11.15 o
  -8   5   7          7.32          3.32         3.89 o
  -7   5   7        149.75        119.38        12.42 o
  -6   5   7       1908.54       1813.79        32.17 o
  -5   5   7          1.19          5.20         2.24 o
  -4   5   7       2573.71       2574.66        99.80 o
  -3   5   7          3.20          8.84         6.15 o
  -2   5   7         28.09         35.27         7.16 o
  -1   5   7        640.88        599.99        35.05 o
   0   5   7         88.25        104.75         9.25 o
   1   5   7        388.50        354.14        16.28 o
   2   5   7        100.83        132.51        10.37 o
   3   5   7        586.17        611.97        23.22 o
   4   5   7        870.93        850.51        33.88 o
   5   5   7        355.09        371.98        16.66 o
   6   5   7        697.38        675.21        20.70 o
   7   5   7          1.03          4.38         3.08 o
   8   5   7          1.69          7.49         3.90 o
   9   5   7        137.78        134.34        10.38 o
 -10   6   7          9.41         16.46         3.60 o
  -9   6   7         66.19         47.43         4.77 o
  -8   6   7         77.48         84.19         6.69 o
  -7   6   7        149.23        123.29        10.42 o
  -6   6   7         34.45         28.07         6.28 o
  -5   6   7        546.28        561.77        33.74 o
  -4   6   7        123.96         91.02         7.40 o
  -3   6   7          0.62         -3.92         8.07 o
  -2   6   7        156.66        133.64        20.93 o
  -1   6   7         14.82          3.27         3.70 o
   0   6   7        691.97        722.27        35.36 o
   1   6   7        424.15        464.20        23.37 o
   2   6   7          7.14         15.81         4.66 o
   3   6   7         42.46         36.81         5.96 o
   4   6   7         18.02         20.23         3.70 o
   5   6   7       1028.71       1047.50        25.45 o
   6   6   7       1709.42       1664.21        53.36 o
   7   6   7          0.58          5.80         3.52 o
   8   6   7        119.10        123.77        10.10 o
   9   6   7         26.13         19.02         2.66 o
  -9   7   7         22.27         15.74         3.60 o
  -8   7   7          0.74          4.57         2.86 o
  -7   7   7        215.31        253.67        14.45 o
  -6   7   7          5.81          3.97         2.38 o
  -5   7   7        107.03         98.98        13.03 o
  -4   7   7         19.68         25.37         8.34 o
  -3   7   7        270.46        227.54        20.07 o
  -2   7   7          5.06          9.91         2.58 o
  -1   7   7        110.09         97.89         6.08 o
   0   7   7         20.08         28.72         2.71 o
   1   7   7         23.92         32.40         3.10 o
   2   7   7        326.59        350.21         9.59 o
   3   7   7         89.12         94.20         5.69 o
   4   7   7        173.27        148.91         8.17 o
   5   7   7        148.93        160.17        15.56 o
   6   7   7         22.22         25.35         7.58 o
   7   7   7          2.03          2.70         3.97 o
   8   7   7          0.74          0.67         3.03 o
  -8   8   7        164.23        145.74         9.76 o
  -7   8   7         55.53         78.57         6.01 o
  -6   8   7          4.94          4.94         2.10 o
  -5   8   7         15.29          7.50         4.28 o
  -4   8   7        148.82        181.94        11.54 o
  -3   8   7          0.34         -1.13         3.24 o
  -2   8   7        476.58        435.60        11.99 o
  -1   8   7        140.23        130.98         6.72 o
   0   8   7          0.26          1.11         2.28 o
   1   8   7        393.00        364.30        11.23 o
   2   8   7        157.58        159.27         6.65 o
   3   8   7        284.19        258.33        10.92 o
   4   8   7          3.76          4.08         4.27 o
   5   8   7         82.50         79.08        10.86 o
   6   8   7          6.56          5.52         4.48 o
   7   8   7         34.58         40.08         6.58 o
   8   8   7        140.85        152.31         9.28 o
  -7   9   7        118.77        135.78         9.76 o
  -6   9   7         14.47          9.47         3.94 o
  -5   9   7        187.54        188.70        14.80 o
  -4   9   7         13.61         16.38         3.65 o
  -3   9   7         43.19         47.06         5.11 o
  -2   9   7          4.53          4.44         2.43 o
  -1   9   7        124.84        101.36         6.95 o
   0   9   7        698.91        724.61        22.30 o
   1   9   7          0.03         -0.16         3.33 o
   2   9   7          6.23          3.59        10.20 o
   3   9   7          5.16          6.15         3.84 o
   4   9   7         11.95          8.60         5.12 o
   5   9   7         24.44         22.22         5.98 o
   6   9   7         78.91         91.43         8.85 o
   7   9   7         23.10         26.04         4.07 o
  -6  10   7          0.07          2.83         2.89 o
  -5  10   7          9.74          3.73         3.24 o
  -4  10   7        109.32         92.83         6.90 o
  -3  10   7        118.67        132.02         8.63 o
  -2  10   7          3.34          0.91         2.76 o
  -1  10   7         23.37         23.31         3.43 o
   0  10   7         53.12         63.24        10.73 o
   1  10   7         32.52         33.53         6.35 o
   2  10   7         71.86         61.65        11.13 o
   3  10   7         71.87         58.76         6.33 o
   4  10   7         10.09          1.55         3.89 o
   5  10   7          0.13         -3.92         3.92 o
  -4  11   7         42.51         50.73         6.09 o
  -3  11   7         93.08        122.75         6.83 o
  -2  11   7         15.99         15.79         2.95 o
  -1  11   7         94.56        102.06         7.09 o
   0  11   7         86.89         75.63        15.42 o
   1  11   7         16.29         29.75        13.26 o
   2  11   7         65.10         84.75         7.34 o
   3  11   7         26.40         34.79         5.06 o
 -11   0   8         60.74         62.73         6.81 o
 -10   0   8          1.41         -0.05         2.01 o
  -9   0   8       2140.76       2313.52        51.78 o
  -8   0   8         64.06         83.34        10.23 o
  -7   0   8       1192.57       1093.61        60.02 o
  -6   0   8        193.52        177.90        21.74 o
  -5   0   8          3.75         -0.31         4.29 o
  -4   0   8       5943.56       6682.67       107.60 o
  -3   0   8        316.96        355.27        22.56 o
  -2   0   8       2856.35       2878.87        38.14 o
  -1   0   8          4.49          6.94         3.96 o
   0   0   8       1535.14       1616.91        45.06 o
   1   0   8       2026.92       2051.75        47.59 o
   2   0   8        335.01        288.83        12.21 o
   3   0   8       6651.50       7095.09       348.79 o
   4   0   8       1279.50       1442.17       100.31 o
   5   0   8        724.77        652.39        39.26 o
   6   0   8       1581.35       1517.19        64.19 o
   7   0   8        457.73        471.79        23.42 o
   8   0   8        204.04        198.39        15.79 o
   9   0   8         45.46         30.23         6.87 o
  10   0   8        285.00        318.24        17.23 o
 -11   1   8        165.09        164.00        11.47 o
 -10   1   8         36.31         28.34         3.33 o
  -9   1   8        147.59        143.32         9.38 o
  -8   1   8         10.56         10.56         3.27 o
  -7   1   8       1360.93       1363.64        48.38 o
  -6   1   8        405.82        446.52        19.70 o
  -5   1   8        951.58        925.15        24.07 o
  -4   1   8         57.42         28.32         4.05 o
  -3   1   8        609.76        636.26        21.98 o
  -2   1   8       4461.30       4580.70        81.56 o
  -1   1   8       3353.65       3630.45        86.37 o
   0   1   8          5.55         20.59         4.49 o
   1   1   8      12500.04      12310.06        83.33 o
   2   1   8         10.55         32.06        17.30 o
   3   1   8         75.68         77.52         6.90 o
   4   1   8          3.33          6.70         2.40 o
   5   1   8        770.12        673.16        27.77 o
   6   1   8          8.87         14.15         2.53 o
   7   1   8        673.96        719.88        48.20 o
   8   1   8        802.76        824.48        28.66 o
   9   1   8         39.46         29.50         4.85 o
  10   1   8         49.17         63.88         5.65 o
 -11   2   8         32.16         28.58         5.45 o
 -10   2   8        156.49        151.20         6.17 o
  -9   2   8        241.99        218.30         9.22 o
  -8   2   8        809.26        762.85        21.31 o
  -7   2   8        114.49        120.92         8.20 o
  -6   2   8         65.28         66.48         9.35 o
  -5   2   8          0.53         -0.82         2.98 o
  -4   2   8        257.92        240.28        11.51 o
  -3   2   8       1534.65       1618.00        20.84 o
  -2   2   8        158.03        210.60         8.51 o
  -1   2   8       1152.96       1167.53        22.47 o
   0   2   8       2156.56       2003.19        38.60 o
   1   2   8        188.59        246.26         7.85 o
   2   2   8       4461.78       5210.51        61.85 o
   3   2   8         51.48         58.76         5.82 o
   4   2   8        758.62        850.27        28.36 o
   5   2   8       1612.33       1725.39        45.44 o
   6   2   8        911.82        940.40        23.13 o
   7   2   8       1922.89       1904.72        85.97 o
   8   2   8        163.37        160.31        14.41 o
   9   2   8        526.30        577.30        17.78 o
  10   2   8         95.85         99.83         6.75 o
 -11   3   8         20.76         31.15         7.99 o
 -10   3   8         26.25         26.72         4.19 o
  -9   3   8        146.82        151.50         9.59 o
  -8   3   8        157.16        137.29         9.17 o
  -7   3   8        643.84        604.06        18.40 o
  -6   3   8         25.48         20.29         5.88 o
  -5   3   8        134.05        158.97        14.13 o
  -4   3   8        269.15        332.72        18.58 o
  -3   3   8         54.03         74.00         7.01 o
  -2   3   8       2431.16       2576.42        72.81 o
  -1   3   8        622.60        779.00        24.30 o
   0   3   8         14.93         21.71         4.55 o
   1   3   8         92.89        109.88         7.50 o
   2   3   8        221.29        218.67        11.44 o
   3   3   8          0.57          0.72         4.43 o
   4   3   8         84.35         79.17        10.01 o
   5   3   8          6.91         11.60         3.95 o
   6   3   8         32.09         24.43         4.23 o
   7   3   8         13.01         16.15         3.17 o
   8   3   8         77.81         79.09         7.06 o
   9   3   8         17.12         14.16         3.21 o
  10   3   8          4.09          5.89         2.22 o
 -11   4   8          9.80          9.24         2.91 o
 -10   4   8         11.22          6.74         2.43 o
  -9   4   8        200.73        172.70        14.34 o
  -8   4   8         74.39         73.76         6.86 o
  -7   4   8       1754.30       1555.61        39.88 o
  -6   4   8       1499.27       1374.59        22.11 o
  -5   4   8          1.21         -0.11        11.22 o
  -4   4   8        899.10        926.33        33.97 o
  -3   4   8          8.02          8.37         3.59 o
  -2   4   8        203.40        200.62        11.61 o
  -1   4   8       1654.05       1751.63        38.23 o
   0   4   8        711.35        801.40        24.75 o
   1   4   8       1165.08       1159.19        44.06 o
   2   4   8       1414.98       1513.10        39.68 o
   3   4   8         40.01         34.31         9.54 o
   4   4   8        177.72        138.42        19.14 o
   5   4   8          3.23          4.79         2.12 o
   6   4   8        693.03        641.38        20.17 o
   7   4   8        852.49        766.08        31.78 o
   8   4   8         34.29         29.00         5.47 o
   9   4   8         36.61         39.76         4.52 o
  10   4   8         42.04         33.81         4.95 o
 -10   5   8         13.42         22.62         3.44 o
  -9   5   8          4.66          3.92         2.36 o
  -8   5   8          3.91          0.39         3.91 o
  -7   5   8        570.13        553.96        44.79 o
  -6   5   8        274.78        275.44        12.82 o
  -5   5   8        541.95        515.13        13.57 o
  -4   5   8         52.44         54.97         7.65 o
  -3   5   8         20.61         16.78         4.51 o
  -2   5   8        127.99        141.00        17.02 o
  -1   5   8        252.56        224.33        19.19 o
   0   5   8        546.55        552.31        30.78 o
   1   5   8       1261.42       1181.67        30.26 o
   2   5   8          0.10          1.31         3.08 o
   3   5   8        346.49        341.21        21.44 o
   4   5   8        418.27        410.69        16.64 o
   5   5   8          5.92          9.56         3.18 o
   6   5   8        460.67        456.28        17.74 o
   7   5   8        131.63        132.17         8.91 o
   8   5   8        301.86        272.49        11.78 o
   9   5   8         16.52         16.33         4.75 o
 -10   6   8        115.71        123.71         8.70 o
  -9   6   8        121.25        143.72         7.75 o
  -8   6   8         59.17         72.90         8.48 o
  -7   6   8          6.45          6.60         4.76 o
  -6   6   8        108.45         91.25        10.53 o
  -5   6   8        154.20        157.58        10.26 o
  -4   6   8         38.26         45.50         5.50 o
  -3   6   8        591.04        547.67        44.06 o
  -2   6   8        376.95        312.04        30.93 o
  -1   6   8        360.86        355.63        55.13 o
   0   6   8        347.98        281.15        29.55 o
   1   6   8       1355.00       1415.88        43.59 o
   2   6   8         10.78         22.71         5.75 o
   3   6   8       1192.52       1136.37        21.67 o
   4   6   8        191.76        182.10         8.94 o
   5   6   8         24.54         22.17         6.21 o
   6   6   8        597.79        601.74        28.12 o
   7   6   8          4.21          5.16         3.70 o
   8   6   8        425.95        434.83        20.65 o
   9   6   8         14.13          9.94         3.15 o
  -9   7   8         47.12         48.72         6.09 o
  -8   7   8         62.35         70.76         8.23 o
  -7   7   8          4.55          4.80         2.65 o
  -6   7   8          9.00          9.52         2.80 o
  -5   7   8        314.86        344.95        15.37 o
  -4   7   8          9.80         20.70         8.57 o
  -3   7   8         66.33         69.01         6.55 o
  -2   7   8         68.29         53.37         4.99 o
  -1   7   8        917.03        865.36        19.02 o
   0   7   8          1.96          3.26         1.87 o
   1   7   8         37.02         38.61         3.35 o
   2   7   8        503.77        487.48        11.41 o
   3   7   8          2.02          0.72         1.96 o
   4   7   8         53.33         53.81         4.40 o
   5   7   8          4.24          5.19         3.07 o
   6   7   8        116.73        104.12         9.29 o
   7   7   8          1.01          2.44         3.65 o
   8   7   8          2.33         -1.09         3.13 o
  -8   8   8        179.74        194.57        11.07 o
  -7   8   8          2.19          3.16         2.17 o
  -6   8   8          1.80          0.06         2.11 o
  -5   8   8          8.80         10.74         5.15 o
  -4   8   8          0.11         -0.78        10.63 o
  -3   8   8        193.48        147.67        10.11 o
  -2   8   8        183.66        166.12         7.52 o
  -1   8   8        871.70        854.12        16.82 o
   0   8   8        456.84        437.07        14.19 o
   1   8   8        242.65        240.68        10.61 o
   2   8   8         63.08         58.69         4.75 o
   3   8   8        175.85        155.65         7.29 o
   4   8   8         48.96         52.12         6.14 o
   5   8   8          1.30         -0.31         5.01 o
   6   8   8         92.59         96.78        10.50 o
   7   8   8          5.22          3.47         3.02 o
  -7   9   8         30.94         29.70         4.72 o
  -6   9   8         62.39         77.52         8.74 o
  -5   9   8          1.93          6.69         4.53 o
  -4   9   8        219.96        233.20         9.84 o
  -3   9   8         49.57         52.03         5.32 o
  -2   9   8        266.71        267.74        13.12 o
  -1   9   8         19.44         31.40         5.26 o
   0   9   8         37.65         37.87         5.45 o
   1   9   8         21.94         15.42         6.33 o
   2   9   8        205.35        192.08        11.23 o
   3   9   8         11.25          5.61         4.63 o
   4   9   8        290.68        313.43        18.65 o
   5   9   8         65.68         92.52         9.60 o
   6   9   8          4.62          4.50         2.99 o
  -6  10   8         10.72          9.71         3.01 o
  -5  10   8          7.82          5.04         3.30 o
  -4  10   8          5.58          5.96         3.77 o
  -3  10   8         48.07         58.49         5.12 o
  -2  10   8          4.51          3.98         2.52 o
  -1  10   8          6.02          2.96         2.38 o
   0  10   8         31.87         33.48         5.28 o
   1  10   8        225.68        247.15        11.93 o
   2  10   8         70.03         59.91         5.88 o
   3  10   8          4.47          1.89         4.39 o
   4  10   8         28.33         25.24         4.84 o
   5  10   8          0.79         -3.89         3.89 o
  -4  11   8          7.69         10.35         3.06 o
  -3  11   8          0.36         -0.75         1.63 o
  -2  11   8         21.60         16.85         2.81 o
  -1  11   8         74.22         90.96         8.90 o
   0  11   8          0.09         -3.71         9.59 o
   1  11   8          4.93         25.77        15.79 o
   2  11   8          0.66          6.21         7.34 o
   3  11   8          7.19         10.78         3.45 o
 -11   1   9         27.33         30.52         5.26 o
 -10   1   9         11.35          9.78         2.27 o
  -9   1   9        114.78        143.47         9.45 o
  -8   1   9       1762.12       1867.41        49.37 o
  -7   1   9        723.10        758.53        23.51 o
  -6   1   9         15.91         16.35         5.86 o
  -5   1   9         12.19          5.65         4.12 o
  -4   1   9         26.46         49.65         5.82 o
  -3   1   9       3999.93       4130.27        57.07 o
  -2   1   9       3808.32       4281.79        52.39 o
  -1   1   9        209.79        207.38         9.97 o
   0   1   9         13.74         17.44         3.44 o
   1   1   9       2233.28       2442.11       207.77 o
   2   1   9       1563.09       1569.26        32.85 o
   3   1   9        641.74        651.30        28.53 o
   4   1   9         10.23         21.31         5.08 o
   5   1   9        177.61        155.29        13.76 o
   6   1   9        175.19        200.88        10.71 o
   7   1   9        116.49        124.83         9.76 o
   8   1   9         32.98         30.16         4.82 o
   9   1   9        105.92        117.78         9.42 o
  10   1   9         63.26         75.63         6.39 o
 -11   2   9        174.23        202.77        12.67 o
 -10   2   9          5.51          6.85         2.00 o
  -9   2   9        288.88        297.89        11.59 o
  -8   2   9         54.54         50.71         4.88 o
  -7   2   9          0.82         -0.83         1.90 o
  -6   2   9        397.35        441.92        36.53 o
  -5   2   9         86.89         86.46        16.00 o
  -4   2   9       1348.99       1532.22        38.73 o
  -3   2   9        297.16        350.32        11.56 o
  -2   2   9        136.29         95.32         6.35 o
  -1   2   9        112.36        148.97         8.78 o
   0   2   9       1660.66       1648.38        90.01 o
   1   2   9          5.21          8.83         3.71 o
   2   2   9        227.71        263.74        11.43 o
   3   2   9        495.14        422.31        21.54 o
   4   2   9        108.60         92.99        17.11 o
   5   2   9         76.58         59.58        12.01 o
   6   2   9        110.96        119.76         8.52 o
   7   2   9        120.65        117.57         8.66 o
   8   2   9       1029.68       1049.46        54.80 o
   9   2   9          0.72         -0.18         3.06 o
  10   2   9          8.88          7.67         3.83 o
 -11   3   9         41.37         46.22         6.21 o
 -10   3   9         19.14         28.27         4.57 o
  -9   3   9        325.62        378.14        11.63 o
  -8   3   9         64.87         83.30         7.32 o
  -7   3   9        267.75        252.13        12.22 o
  -6   3   9        289.33        286.18        11.69 o
  -5   3   9        121.29        120.04        12.76 o
  -4   3   9         96.62         93.54        10.45 o
  -3   3   9       2382.71       2562.93        40.35 o
  -2   3   9        207.51        197.32         8.92 o
  -1   3   9          2.22          4.86         2.42 o
   0   3   9        288.28        335.47        16.71 o
   1   3   9        674.02        707.82        43.87 o
   2   3   9        788.60        709.46        27.58 o
   3   3   9       2300.93       2237.02        52.63 o
   4   3   9         74.69         68.38         9.78 o
   5   3   9        175.54        166.70         8.27 o
   6   3   9         36.92         30.44         6.15 o
   7   3   9          0.34          3.23         2.45 o
   8   3   9        250.09        235.09        11.74 o
   9   3   9          0.06         -2.87         2.87 o
  10   3   9        130.05        123.55         6.61 o
 -10   4   9         14.31         22.58         3.67 o
  -9   4   9         32.87         30.81         6.60 o
  -8   4   9        602.55        580.75        18.47 o
  -7   4   9          0.42          0.74         2.30 o
  -6   4   9        842.37        854.00        17.75 o
  -5   4   9        818.59        940.66        79.50 o
  -4   4   9        103.58        106.72        11.71 o
  -3   4   9         25.23         20.76         3.59 o
  -2   4   9       1707.40       1774.11        41.78 o
  -1   4   9        397.60        303.27        13.81 o
   0   4   9        313.45        263.00        15.40 o
   1   4   9        311.98        459.39        31.38 o
   2   4   9         41.75         37.87        10.17 o
   3   4   9         75.92         57.78        10.04 o
   4   4   9         18.21         19.98         6.02 o
   5   4   9       1773.59       1673.62        56.75 o
   6   4   9        331.38        309.25        20.58 o
   7   4   9        206.51        206.69        11.14 o
   8   4   9        341.74        361.55        13.88 o
   9   4   9        243.15        254.06        10.42 o
 -10   5   9         25.82         40.87         4.28 o
  -9   5   9        118.68        145.05         8.74 o
  -8   5   9          0.33          0.63         4.03 o
  -7   5   9        316.19        301.52        10.66 o
  -6   5   9        588.79        563.58        18.52 o
  -5   5   9        200.44        169.81         8.94 o
  -4   5   9        257.37        241.92        18.71 o
  -3   5   9        664.53        678.53        29.53 o
  -2   5   9        746.06        730.20        81.51 o
  -1   5   9          3.38          6.56         5.64 o
   0   5   9        168.71        177.89        21.74 o
   1   5   9         25.77         20.67         7.06 o
   2   5   9        228.38        195.75        16.18 o
   3   5   9        765.72        717.27        36.03 o
   4   5   9       1365.47       1286.93        41.39 o
   5   5   9        222.62        195.19        16.57 o
   6   5   9        431.08        420.50        24.02 o
   7   5   9        634.79        652.98        49.58 o
   8   5   9         42.80         43.82         4.64 o
   9   5   9         39.39         45.10         4.67 o
 -10   6   9         97.19        108.50         7.85 o
  -9   6   9          1.33          4.21         2.20 o
  -8   6   9        101.08         84.53         9.92 o
  -7   6   9        294.25        266.77        17.61 o
  -6   6   9         86.35         68.30         9.57 o
  -5   6   9        226.89        176.92        14.85 o
  -4   6   9        959.97        954.57        23.73 o
  -3   6   9        229.11        238.89        16.94 o
  -2   6   9        105.98         65.13        15.48 o
  -1   6   9        313.33        222.57        27.47 o
   0   6   9         76.50         46.64        12.16 o
   1   6   9        248.60        236.22        18.43 o
   2   6   9        166.96        163.72         7.63 o
   3   6   9         36.39         31.29         3.94 o
   4   6   9         51.04         54.50         6.48 o
   5   6   9        269.89        260.38        13.62 o
   6   6   9        564.33        621.64        20.26 o
   7   6   9        102.43         99.59         7.77 o
   8   6   9        155.39        173.46         8.68 o
  -9   7   9          8.40          8.30         2.85 o
  -8   7   9        531.73        541.37        14.86 o
  -7   7   9          0.11          3.31         2.97 o
  -6   7   9          1.42          0.52         3.18 o
  -5   7   9         17.87         19.51         3.65 o
  -4   7   9        157.96        134.94        14.71 o
  -3   7   9         27.20         20.58         3.84 o
  -2   7   9        403.75        342.55        12.03 o
  -1   7   9        402.46        311.04        11.60 o
   0   7   9        747.66        780.47        16.02 o
   1   7   9        623.86        568.62        15.75 o
   2   7   9       2299.38       2149.01        26.60 o
   3   7   9        104.51        107.08         7.23 o
   4   7   9        323.95        294.76        11.60 o
   5   7   9        209.64        201.83        11.64 o
   6   7   9          5.73          7.58         2.96 o
   7   7   9         22.94         26.35         5.97 o
   8   7   9          7.70          8.11         3.05 o
  -8   8   9         40.73         39.70         3.52 o
  -7   8   9         25.67         34.06         4.06 o
  -6   8   9         64.44         51.31         5.37 o
  -5   8   9          9.48          6.51         4.69 o
  -4   8   9         95.45         66.62         9.56 o
  -3   8   9        119.75        111.31         8.95 o
  -2   8   9        391.28        371.94        12.73 o
  -1   8   9          7.68          4.52         2.34 o
   0   8   9         39.10         34.14         5.04 o
   1   8   9        303.56        281.90        14.02 o
   2   8   9       1207.14       1114.93        22.15 o
   3   8   9         42.78         39.36         4.43 o
   4   8   9         20.31         19.31         3.16 o
   5   8   9        145.47        140.52        13.25 o
   6   8   9         25.24         28.96         5.79 o
   7   8   9         41.94         39.13         5.88 o
  -7   9   9          0.94          1.81         2.10 o
  -6   9   9          1.67         -2.65         2.98 o
  -5   9   9        239.41        272.46        17.06 o
  -4   9   9          0.25         12.63        11.61 o
  -3   9   9        243.75        248.17        10.29 o
  -2   9   9         24.11         29.36         4.89 o
  -1   9   9          0.45          4.98         6.24 o
   0   9   9          5.12          6.77         3.24 o
   1   9   9         62.23         52.76         6.30 o
   2   9   9        124.14        105.73         8.26 o
   3   9   9         41.09         39.60        12.40 o
   4   9   9         56.19         49.11         7.71 o
   5   9   9         72.84         84.09         8.86 o
   6   9   9        134.53        142.75         9.90 o
  -6  10   9         24.38         33.69         4.70 o
  -5  10   9        148.58        165.75        11.66 o
  -4  10   9        256.42        304.62        16.87 o
  -3  10   9        230.60        225.01        10.62 o
  -2  10   9          3.67          0.79         3.01 o
  -1  10   9        502.17        520.91        22.11 o
   0  10   9          0.34          8.28         8.80 o
   1  10   9         77.39        101.21         7.75 o
   2  10   9          1.20         -2.38         2.77 o
   3  10   9          0.20         -1.15         3.72 o
   4  10   9          9.03          0.23         3.35 o
   5  10   9        154.80        191.51        10.30 o
  -3  11   9         41.84         45.39         3.92 o
  -2  11   9        146.35        150.11         7.34 o
  -1  11   9         80.88        108.14         6.84 o
   0  11   9         18.61         20.23         9.52 o
   1  11   9        121.49        130.03        10.47 o
   2  11   9          1.73          5.67         9.85 o
   3  11   9         76.68        114.71         7.86 o
 -11   0  10        137.43        135.31         9.26 o
 -10   0  10         26.47         35.08         6.74 o
  -9   0  10         14.26         13.00         5.31 o
  -8   0  10        674.38        665.76        27.01 o
  -7   0  10       3224.43       3174.14        57.14 o
  -6   0  10         40.94         41.98        11.50 o
  -5   0  10        170.73        184.06        20.81 o
  -4   0  10          2.16          1.55         4.82 o
  -3   0  10       4095.06       4092.16        84.95 o
  -2   0  10       8551.17       8942.46       297.18 o
  -1   0  10        305.93        313.43        15.11 o
   0   0  10        117.16        142.65        15.49 o
   1   0  10       5673.32       5437.59        86.73 o
   2   0  10       5655.98       5546.56        93.65 o
   3   0  10        238.51        172.89        17.82 o
   4   0  10        355.93        293.56        24.99 o
   5   0  10        185.19        156.79        20.41 o
   6   0  10       1991.59       1864.27        46.63 o
   7   0  10        479.52        571.89        26.64 o
   8   0  10       2976.61       3240.99        63.12 o
   9   0  10         11.98         12.81         4.82 o
  10   0  10          1.19         -0.30         2.97 o
 -11   1  10        111.16        121.11         9.39 o
 -10   1  10         83.15         79.04         5.33 o
  -9   1  10        362.12        367.86        14.82 o
  -8   1  10         21.87         24.19         3.56 o
  -7   1  10       1027.22       1015.11        22.84 o
  -6   1  10         67.55         61.68        12.22 o
  -5   1  10         98.22        132.48        13.01 o
  -4   1  10          2.21          5.86         3.13 o
  -3   1  10       1344.85       1399.30        35.37 o
  -2   1  10        465.69        553.73        69.84 o
  -1   1  10        713.77        736.94        27.13 o
   0   1  10        149.94        162.28        10.13 o
   1   1  10         79.24         78.68         7.71 o
   2   1  10       1148.09       1030.70        55.53 o
   3   1  10       3401.40       3059.25        96.50 o
   4   1  10       1360.51       1233.20        44.84 o
   5   1  10        224.11        203.03        15.04 o
   6   1  10        313.00        315.39        13.77 o
   7   1  10        328.81        356.34        14.97 o
   8   1  10        607.45        669.88        41.51 o
   9   1  10         93.99        103.26         7.81 o
  10   1  10         47.31         39.65         5.19 o
 -11   2  10         34.53         36.92         5.64 o
 -10   2  10         22.31         20.45         2.89 o
  -9   2  10          8.28          7.87         2.45 o
  -8   2  10        307.27        334.16        12.49 o
  -7   2  10         97.24         97.79         7.78 o
  -6   2  10         55.54         43.47        11.48 o
  -5   2  10          9.17          7.14         5.04 o
  -4   2  10       1182.27       1325.52        42.76 o
  -3   2  10       2776.58       2899.20        51.60 o
  -2   2  10         59.99         46.80         5.48 o
  -1   2  10       1951.11       2046.11        43.31 o
   0   2  10         22.47         51.09        13.72 o
   1   2  10       1120.49       1098.15        89.00 o
   2   2  10       1547.62       1722.11        42.35 o
   3   2  10        592.33        665.90        46.35 o
   4   2  10          8.09          4.89         3.66 o
   5   2  10        257.26        215.84        34.20 o
   6   2  10          5.12          7.39         4.35 o
   7   2  10       1292.07       1331.22        46.62 o
   8   2  10          7.16          6.76         3.10 o
   9   2  10         47.18         50.59         5.53 o
  10   2  10          1.63          0.93         3.07 o
 -11   3  10          1.29         -0.35         2.25 o
 -10   3  10        118.57        127.94        10.84 o
  -9   3  10         24.51         21.17         3.14 o
  -8   3  10          6.50          3.60         2.37 o
  -7   3  10        106.69         93.30         6.51 o
  -6   3  10        149.10        141.56         7.39 o
  -5   3  10         10.60         10.67         7.62 o
  -4   3  10        210.03        212.86        22.90 o
  -3   3  10         16.51         31.69         6.30 o
  -2   3  10          0.80          1.18         2.33 o
  -1   3  10       1590.67       1791.89        55.90 o
   0   3  10        283.40        339.57        32.84 o
   1   3  10         80.91         60.96         7.80 o
   2   3  10       1223.77       1189.06        68.48 o
   3   3  10         21.26         33.83         7.54 o
   4   3  10       1172.15       1136.20        91.24 o
   5   3  10        401.79        414.02        23.11 o
   6   3  10          6.74          4.14         2.57 o
   7   3  10       1167.27       1199.15        70.51 o
   8   3  10          7.64          6.66         3.11 o
   9   3  10        225.01        240.71        15.13 o
  10   3  10         32.17         41.28         3.68 o
 -10   4  10          7.72         10.53         2.73 o
  -9   4  10         21.74         12.69         4.72 o
  -8   4  10         11.04         10.55         3.33 o
  -7   4  10         83.53         68.79         6.53 o
  -6   4  10        231.89        208.48         8.93 o
  -5   4  10          4.72          4.12         4.12 o
  -4   4  10         93.89         99.09        16.09 o
  -3   4  10        173.59        198.20        15.81 o
  -2   4  10         26.22         36.34         9.95 o
  -1   4  10         25.44         12.36         4.13 o
   0   4  10        536.83        599.51        33.66 o
   1   4  10         90.85         76.52        13.76 o
   2   4  10         17.75         15.03         6.70 o
   3   4  10         42.79         59.20         9.59 o
   4   4  10         57.82         76.24         7.38 o
   5   4  10         16.03         19.05         6.14 o
   6   4  10         80.50         87.26        11.70 o
   7   4  10         20.26         19.90         4.09 o
   8   4  10         93.38        107.64         7.61 o
   9   4  10         81.86         82.04         5.89 o
 -10   5  10         44.09         54.76         4.60 o
  -9   5  10          0.67          1.04         3.27 o
  -8   5  10        392.80        365.49        21.41 o
  -7   5  10         11.80          8.75         4.09 o
  -6   5  10       1213.61       1175.55        26.84 o
  -5   5  10       1407.37       1244.75        33.35 o
  -4   5  10        108.06        112.75         7.46 o
  -3   5  10        109.09         99.85        15.69 o
  -2   5  10         96.19         89.50        17.04 o
  -1   5  10         67.17         80.49        15.99 o
   0   5  10         67.84         65.78        14.07 o
   1   5  10        332.77        337.41        21.59 o
   2   5  10        568.38        637.85        30.17 o
   3   5  10        241.79        206.66        12.13 o
   4   5  10        431.13        371.36        22.82 o
   5   5  10        154.37        104.42        12.56 o
   6   5  10         94.20         98.52        12.02 o
   7   5  10          8.06         13.80         5.18 o
   8   5  10          2.50          1.91         1.60 o
   9   5  10         16.00         19.37         2.61 o
  -9   6  10         56.35         64.20         5.10 o
  -8   6  10          1.68          0.17         1.93 o
  -7   6  10        696.18        652.09        27.52 o
  -6   6  10         23.33         17.61         5.65 o
  -5   6  10         93.80         91.85         8.19 o
  -4   6  10        200.09        201.81        11.25 o
  -3   6  10        347.17        344.48        13.99 o
  -2   6  10       1092.84       1052.53        59.99 o
  -1   6  10        264.03        214.05        27.49 o
   0   6  10        170.91        142.58        14.68 o
   1   6  10        871.75        817.79        20.15 o
   2   6  10        363.56        332.77        16.31 o
   3   6  10        227.42        220.41        12.45 o
   4   6  10        567.86        540.13        19.31 o
   5   6  10         14.44         11.12         3.25 o
   6   6  10         35.55         41.28         5.58 o
   7   6  10          4.14          2.16         2.48 o
   8   6  10        622.06        636.19        15.55 o
  -9   7  10        167.13        172.19        10.02 o
  -8   7  10        163.94        186.74         8.65 o
  -7   7  10        139.95        151.09         8.90 o
  -6   7  10         26.51         20.70         5.63 o
  -5   7  10        287.15        281.04        18.45 o
  -4   7  10          7.27         10.33         4.35 o
  -3   7  10          6.82          6.38         7.70 o
  -2   7  10        984.48        922.04        39.72 o
  -1   7  10        750.47        718.50        30.19 o
   0   7  10        280.60        258.40        10.65 o
   1   7  10        202.39        209.00         9.70 o
   2   7  10        710.34        675.74        17.47 o
   3   7  10        137.00        130.96         7.93 o
   4   7  10         95.85         97.29         6.75 o
   5   7  10        108.31        102.81         8.34 o
   6   7  10         64.91         62.98         6.08 o
   7   7  10          1.31          3.05         2.01 o
   8   7  10        559.75        560.87        17.23 o
  -8   8  10        110.48        117.54         7.98 o
  -7   8  10         91.07         88.71         6.02 o
  -6   8  10          2.97          5.96         2.38 o
  -5   8  10         34.63         38.40         7.25 o
  -4   8  10         62.01         65.32        24.40 o
  -3   8  10        222.34        233.55        12.51 o
  -2   8  10          3.14          2.91         3.61 o
  -1   8  10        285.05        255.63        10.58 o
   0   8  10          3.32         -3.26         4.82 o
   1   8  10        240.26        228.63        12.56 o
   2   8  10         23.55         23.04         3.71 o
   3   8  10         78.43         85.17         6.17 o
   4   8  10        430.15        422.92        12.89 o
   5   8  10         15.48         13.93         4.72 o
   6   8  10         51.19         55.43         7.12 o
   7   8  10        631.95        694.47        20.27 o
  -7   9  10          1.34          4.58         2.32 o
  -6   9  10        225.33        229.84        14.11 o
  -5   9  10         16.40         19.57         5.42 o
  -4   9  10        141.32        146.18        23.76 o
  -3   9  10         21.19         16.94         3.39 o
  -2   9  10         45.67         31.87        26.87 o
  -1   9  10        172.55        174.79         8.58 o
   0   9  10        102.21         94.82         8.03 o
   1   9  10         56.74         52.28         6.01 o
   2   9  10         95.60         94.79         7.71 o
   3   9  10          0.59         -2.35         6.33 o
   4   9  10        185.17        164.92        12.57 o
   5   9  10          7.87         -0.10         4.18 o
   6   9  10          3.07         -2.68         3.27 o
  -5  10  10         16.45         11.49         3.66 o
  -4  10  10         58.58         60.58         7.65 o
  -3  10  10          9.77          6.21         2.73 o
  -2  10  10        509.88        517.50        13.06 o
  -1  10  10         84.48         66.21        17.87 o
   0  10  10         94.10         99.90        11.51 o
   1  10  10        247.06        276.59        12.05 o
   2  10  10        115.44        118.95         7.66 o
   3  10  10        307.81        306.37        15.24 o
   4  10  10          4.48         -3.66         3.66 o
  -2  11  10         16.28         33.32        18.23 o
  -1  11  10          0.40         10.94         4.40 o
   0  11  10          7.63          1.30         7.05 o
   1  11  10          0.84         -6.82        10.74 o
   2  11  10         14.93         26.94        11.42 o
 -11   1  11        163.48        164.45         7.34 o
 -10   1  11          0.05         -0.83         2.95 o
  -9   1  11        152.46        153.76         9.89 o
  -8   1  11        126.56        136.70         9.42 o
  -7   1  11       1516.43       1553.89        28.72 o
  -6   1  11        502.26        505.31        27.69 o
  -5   1  11        160.34        225.09        22.90 o
  -4   1  11         39.53         38.89         7.12 o
  -3   1  11        976.33       1030.71        37.88 o
  -2   1  11       6894.59       7180.20        76.73 o
  -1   1  11        573.80        598.36        19.53 o
   0   1  11       1112.13       1110.84        38.83 o
   1   1  11       2165.06       2054.54        39.61 o
   2   1  11         99.48        161.16        16.95 o
   3   1  11        181.14        144.25        11.87 o
   4   1  11          0.28         21.63        11.38 o
   5   1  11        149.92        168.51        10.55 o
   6   1  11        231.26        244.39        17.55 o
   7   1  11       1796.70       1915.92        92.42 o
   8   1  11        493.66        546.10        36.42 o
   9   1  11          5.10          5.43         2.82 o
  10   1  11         64.43         81.01         5.49 o
 -11   2  11          4.96          4.46         2.93 o
 -10   2  11        192.82        190.15         7.55 o
  -9   2  11         39.61         32.91         3.92 o
  -8   2  11        671.43        687.69        20.54 o
  -7   2  11        146.66        163.05         8.68 o
  -6   2  11        113.33        121.98         8.63 o
  -5   2  11         29.08         41.40        10.79 o
  -4   2  11        463.37        466.58        30.05 o
  -3   2  11        238.55        270.65        16.46 o
  -2   2  11        245.37        258.22        12.65 o
  -1   2  11        777.01        849.65        23.13 o
   0   2  11          5.91          0.19         3.51 o
   1   2  11       4982.99       5812.62       248.49 o
   2   2  11         65.85         52.35         8.08 o
   3   2  11       1408.97       1261.38        40.32 o
   4   2  11        209.24        182.88        24.43 o
   5   2  11        485.31        484.97        16.43 o
   6   2  11       2509.86       2552.95        39.19 o
   7   2  11        296.46        294.26        13.58 o
   8   2  11         26.60         29.00         4.63 o
   9   2  11          0.23         -1.31         2.30 o
  10   2  11         48.95         57.15         4.45 o
 -11   3  11          0.71          5.11         2.66 o
 -10   3  11          2.91          2.12         1.74 o
  -9   3  11          9.25          6.81         2.21 o
  -8   3  11        746.10        721.96        17.30 o
  -7   3  11        115.42        104.47         6.78 o
  -6   3  11       1890.19       1954.96        27.42 o
  -5   3  11          1.02         -0.72         6.47 o
  -4   3  11         43.65         42.86        11.56 o
  -3   3  11       1234.17       1199.10        37.39 o
  -2   3  11         90.81         63.60         7.39 o
  -1   3  11         11.81         24.73         7.52 o
   0   3  11        580.29        450.63        21.31 o
   1   3  11       1141.11       1095.61        45.26 o
   2   3  11        514.55        565.47        26.91 o
   3   3  11        157.49        149.40        14.75 o
   4   3  11       1554.09       1477.02       107.54 o
   5   3  11        457.97        412.23        23.49 o
   6   3  11          0.40         -0.48         2.30 o
   7   3  11         49.19         49.31         5.84 o
   8   3  11         28.23         33.62         4.74 o
   9   3  11        149.36        177.02         8.88 o
 -10   4  11         24.01         21.90         3.39 o
  -9   4  11          0.29          4.14         3.73 o
  -8   4  11          2.28          4.91         2.94 o
  -7   4  11        101.50         84.30         6.17 o
  -6   4  11        431.72        376.06        15.71 o
  -5   4  11        589.66        501.36        17.11 o
  -4   4  11        400.54        387.83        33.45 o
  -3   4  11        492.55        472.70        24.96 o
  -2   4  11        471.01        492.32        24.43 o
  -1   4  11        597.82        663.21        52.88 o
   0   4  11         85.39         99.07        17.31 o
   1   4  11          6.59         -1.56         3.61 o
   2   4  11         96.82         87.50        15.88 o
   3   4  11        654.96        666.62        31.89 o
   4   4  11        479.78        450.77        24.71 o
   5   4  11       2772.54       2699.70        60.79 o
   6   4  11        491.38        468.29        25.60 o
   7   4  11          3.87          4.45         2.52 o
   8   4  11         39.56         33.75         4.46 o
   9   4  11        150.47        168.47         7.78 o
 -10   5  11          0.34          5.15         2.08 o
  -9   5  11         16.75         14.32         4.64 o
  -8   5  11        190.40        185.28        15.02 o
  -7   5  11        222.18        232.37        16.79 o
  -6   5  11         33.48         36.15         5.29 o
  -5   5  11        461.72        410.64        15.62 o
  -4   5  11          0.10          5.45         4.39 o
  -3   5  11        567.33        525.39        81.51 o
  -2   5  11        816.24        628.36        45.12 o
  -1   5  11        208.40        233.37        26.76 o
   0   5  11          5.94         -0.67         5.32 o
   1   5  11        454.67        426.20        27.45 o
   2   5  11         72.37         68.13        10.40 o
   3   5  11         36.19         44.96         5.65 o
   4   5  11         35.31         41.86         5.85 o
   5   5  11         62.89         65.25         6.96 o
   6   5  11         39.60         37.65         5.64 o
   7   5  11         13.41         17.61         3.92 o
   8   5  11         95.48        103.51         6.83 o
  -9   6  11         32.70         29.19         3.53 o
  -8   6  11         10.62          6.93         2.43 o
  -7   6  11        509.09        457.55        23.12 o
  -6   6  11        200.55        221.74        17.11 o
  -5   6  11          2.60          4.45         4.40 o
  -4   6  11        324.11        262.38        12.87 o
  -3   6  11        522.29        440.75        16.04 o
  -2   6  11        117.85        105.21         6.41 o
  -1   6  11        127.73        145.38         9.36 o
   0   6  11         59.72         63.97         7.78 o
   1   6  11          0.01          3.76         2.07 o
   2   6  11       1436.54       1386.49        29.95 o
   3   6  11          0.55          2.46         4.42 o
   4   6  11        764.07        722.66        22.35 o
   5   6  11         83.90         79.04         9.26 o
   6   6  11         36.94         34.33         5.04 o
   7   6  11         78.01         84.74        11.10 o
   8   6  11          0.10          2.88         2.13 o
  -9   7  11          1.57          2.39         2.08 o
  -8   7  11        129.73        105.67         6.40 o
  -7   7  11          0.36          1.08         2.09 o
  -6   7  11         10.40          8.26         3.83 o
  -5   7  11        258.96        256.35        17.68 o
  -4   7  11         38.39         56.44         6.56 o
  -3   7  11        167.27        155.72         9.85 o
  -2   7  11         68.09         84.85        10.77 o
  -1   7  11        121.46         74.33        10.99 o
   0   7  11         30.78         35.94         4.25 o
   1   7  11         77.32         90.64         6.52 o
   2   7  11        130.45        146.66         8.34 o
   3   7  11        193.61        217.85        10.02 o
   4   7  11          2.33          4.53         2.36 o
   5   7  11          0.18          0.97         2.95 o
   6   7  11          3.22          3.89         2.62 o
   7   7  11        724.55        734.83        16.34 o
  -7   8  11         54.74         48.85         4.49 o
  -6   8  11          0.04          2.74         2.34 o
  -5   8  11         22.36         35.54         7.31 o
  -4   8  11        215.84        272.71        19.96 o
  -3   8  11         22.79          7.24         6.75 o
  -2   8  11          3.68          4.66         2.74 o
  -1   8  11         42.03         43.63         4.77 o
   0   8  11          9.67          7.06         3.18 o
   1   8  11         36.35         27.05         4.74 o
   2   8  11         14.34         14.71         3.56 o
   3   8  11         67.07         70.89         5.77 o
   4   8  11          4.77          5.08         2.22 o
   5   8  11          1.18         -2.32         2.32 o
   6   8  11        124.14        110.67         6.40 o
  -6   9  11         12.95         26.21         5.10 o
  -5   9  11          7.24          1.15         3.37 o
  -4   9  11        134.06        134.85        26.58 o
  -3   9  11         91.99         89.09         7.57 o
  -2   9  11          0.43         -4.52        12.37 o
  -1   9  11         15.84         18.88        15.91 o
   0   9  11         40.60         31.43         5.25 o
   1   9  11         24.14         20.03         3.87 o
   2   9  11        219.32        178.92        10.24 o
   3   9  11         41.13         35.83         4.63 o
   4   9  11         96.80         83.93         8.81 o
   5   9  11          1.24         -4.44         4.44 o
  -5  10  11        138.67        180.63        11.08 o
  -4  10  11          6.10         13.53         4.05 o
  -3  10  11         36.42         52.71         5.06 o
  -2  10  11         34.51         40.91         4.02 o
  -1  10  11         37.88         26.96        19.79 o
   0  10  11          6.69         32.72        20.91 o
   1  10  11         69.81         91.21        12.17 o
   2  10  11          9.53          7.52         2.78 o
   3  10  11          0.84          2.45         1.98 o
   4  10  11          8.32          3.02         2.36 o
  -2  11  11         18.40         31.11        14.18 o
  -1  11  11          2.82         20.19         8.57 o
   0  11  11          0.48          1.71         2.04 o
   1  11  11        125.17        132.99         6.51 o
 -11   0  12          0.64          2.14         2.41 o
 -10   0  12        596.12        629.72        25.36 o
  -9   0  12        367.59        387.02        21.81 o
  -8   0  12        111.77        119.91        11.89 o
  -7   0  12        201.45        214.82        15.68 o
  -6   0  12        597.44        639.69        25.40 o
  -5   0  12        913.72        809.21        46.80 o
  -4   0  12          2.39          9.06         5.85 o
  -3   0  12        272.77        266.94        23.94 o
  -2   0  12       1123.83       1272.62        50.17 o
  -1   0  12        488.17        451.27        20.24 o
   0   0  12        168.49        185.82        19.36 o
   1   0  12       1397.93       1178.50        45.14 o
   2   0  12       1508.03       1794.57        58.86 o
   3   0  12          2.26          5.02         4.42 o
   4   0  12        942.85        706.15        41.35 o
   5   0  12        246.65        241.28        16.90 o
   6   0  12        448.86        517.85        25.56 o
   7   0  12        669.23        671.77        29.70 o
   8   0  12       1178.35       1176.21        37.41 o
   9   0  12         18.63         13.43         4.81 o
  10   0  12          2.41          2.07         2.07 o
 -11   1  12          0.58          1.66         1.37 o
 -10   1  12         14.33         17.31         3.53 o
  -9   1  12        105.01        113.24        13.65 o
  -8   1  12         46.49         42.41         5.56 o
  -7   1  12          1.19          2.65         3.25 o
  -6   1  12        693.65        705.96        19.90 o
  -5   1  12          0.13         13.91        16.45 o
  -4   1  12         38.91         32.67         7.01 o
  -3   1  12        711.36        721.13        27.77 o
  -2   1  12        192.07        193.28        11.15 o
  -1   1  12       5924.73       5923.20        75.99 o
   0   1  12        481.96        416.36        20.93 o
   1   1  12       2148.73       1939.64        61.20 o
   2   1  12        847.62        827.76        23.36 o
   3   1  12         23.61         13.47         4.46 o
   4   1  12        273.18        273.44        19.56 o
   5   1  12        326.29        335.05        19.13 o
   6   1  12       1207.57       1184.75        27.98 o
   7   1  12        177.11        183.37        11.12 o
   8   1  12        200.44        204.46        11.23 o
   9   1  12         34.92         38.21         4.65 o
  10   1  12        337.32        382.16        17.16 o
 -11   2  12          2.48         -0.60         2.10 o
 -10   2  12          3.60          4.09         1.71 o
  -9   2  12         84.58         79.78         5.73 o
  -8   2  12         34.55         31.87         5.12 o
  -7   2  12         88.63         76.96         7.45 o
  -6   2  12         77.94         63.42         6.55 o
  -5   2  12        297.90        289.32        29.97 o
  -4   2  12       1255.46       1169.37        37.70 o
  -3   2  12         64.40         75.47         9.42 o
  -2   2  12         27.69         41.77         5.60 o
  -1   2  12          9.48         20.94         4.04 o
   0   2  12        101.51        104.68        10.66 o
   1   2  12        810.82        757.37        29.60 o
   2   2  12         78.36        124.37        12.80 o
   3   2  12        108.56         86.61        11.11 o
   4   2  12        557.65        492.68        57.53 o
   5   2  12         60.48         54.24         5.77 o
   6   2  12        221.50        226.71        11.95 o
   7   2  12         15.26         13.61         3.59 o
   8   2  12         15.27         17.93         3.88 o
   9   2  12         87.86         93.82         6.65 o
 -10   3  12        272.67        261.02         9.59 o
  -9   3  12         10.04          6.27         2.05 o
  -8   3  12         54.02         50.98         6.15 o
  -7   3  12          0.87          0.25         2.10 o
  -6   3  12       1171.58       1104.97        45.57 o
  -5   3  12        136.68        170.87        12.64 o
  -4   3  12        218.77        234.99        25.55 o
  -3   3  12        164.54        141.45        19.04 o
  -2   3  12        302.28        381.82        29.03 o
  -1   3  12        742.17        714.88        38.24 o
   0   3  12       1610.87       1742.14        95.25 o
   1   3  12        191.85        181.14        15.29 o
   2   3  12        307.73        288.00        20.04 o
   3   3  12         50.78         60.10         9.82 o
   4   3  12        172.94        179.24        15.40 o
   5   3  12          0.29          1.34         3.80 o
   6   3  12         29.92         30.33         5.55 o
   7   3  12          0.50          1.22         2.60 o
   8   3  12        105.30         94.08         7.42 o
   9   3  12         12.95         14.88         2.77 o
 -10   4  12         47.88         43.86         4.38 o
  -9   4  12          0.10          0.74         3.70 o
  -8   4  12        349.42        338.16        11.48 o
  -7   4  12         29.55         31.95         3.97 o
  -6   4  12        534.60        565.38        19.26 o
  -5   4  12       1116.70        889.64        34.13 o
  -4   4  12        429.63        450.58        36.54 o
  -3   4  12        390.98        387.69        28.03 o
  -2   4  12        120.30        118.55        12.39 o
  -1   4  12          8.02          5.00         3.48 o
   0   4  12        331.26        332.38        22.65 o
   1   4  12          1.44          4.14         4.42 o
   2   4  12          5.93          9.15         5.48 o
   3   4  12         20.73         16.40         4.37 o
   4   4  12         33.51         34.70         7.63 o
   5   4  12        186.38        192.15        17.02 o
   6   4  12        362.46        337.40        21.99 o
   7   4  12        272.52        263.35        18.63 o
   8   4  12         47.54         42.12         4.67 o
   9   4  12          1.81         -1.69         2.67 o
 -10   5  12        141.44        163.51         6.93 o
  -9   5  12         44.99         35.77         6.03 o
  -8   5  12         22.01         18.73         5.67 o
  -7   5  12          0.26          3.29         3.86 o
  -6   5  12        777.18        761.94        22.08 o
  -5   5  12         78.62         80.21         7.16 o
  -4   5  12        771.64        671.50        19.82 o
  -3   5  12         27.12         28.25         3.79 o
  -2   5  12         24.96         11.92         6.89 o
  -1   5  12         64.12         48.65        13.22 o
   0   5  12         17.77          1.13         5.11 o
   1   5  12        174.02        155.76        15.88 o
   2   5  12        537.94        518.53        19.94 o
   3   5  12         11.41         11.88         3.30 o
   4   5  12       1020.50       1014.15        26.12 o
   5   5  12         31.42         21.37         4.23 o
   6   5  12        435.58        404.01        16.04 o
   7   5  12        154.00        171.40         9.59 o
   8   5  12         98.32         94.57         8.98 o
  -9   6  12        117.26        100.26         5.77 o
  -8   6  12        129.07        111.19         7.28 o
  -7   6  12         45.77         49.70         8.03 o
  -6   6  12          6.23         11.11         3.20 o
  -5   6  12         33.26         18.82         6.38 o
  -4   6  12         73.06         56.52         6.47 o
  -3   6  12        113.13        104.18         8.07 o
  -2   6  12        289.76        268.17        10.28 o
  -1   6  12        136.55        114.30         6.75 o
   0   6  12        106.53        102.38         8.04 o
   1   6  12        431.26        427.37        16.35 o
   2   6  12        180.80        177.62        10.80 o
   3   6  12        210.16        208.31        11.95 o
   4   6  12         18.97         18.17         4.34 o
   5   6  12        163.43        158.29        10.39 o
   6   6  12         31.42         29.56         4.51 o
   7   6  12          6.74         10.27         2.82 o
   8   6  12         16.20          9.85         3.06 o
  -8   7  12         80.21         86.38         5.65 o
  -7   7  12         90.46        105.35         7.17 o
  -6   7  12         62.57         46.04         7.07 o
  -5   7  12        334.98        350.16        20.62 o
  -4   7  12        310.20        291.23        13.77 o
  -3   7  12        354.02        292.61        11.09 o
  -2   7  12       1211.49       1229.68        33.51 o
  -1   7  12          5.73          8.21         3.50 o
   0   7  12         89.45         70.91         5.78 o
   1   7  12        151.92        146.57         8.24 o
   2   7  12       1239.39       1087.18        22.12 o
   3   7  12        349.66        367.92        12.73 o
   4   7  12         88.51         99.44         6.62 o
   5   7  12          2.07          1.81         2.67 o
   6   7  12          1.79          2.12         2.34 o
   7   7  12          1.03          0.12         1.94 o
  -7   8  12          5.23          7.79         2.23 o
  -6   8  12         26.51         24.88         3.58 o
  -5   8  12         71.61         80.06        10.45 o
  -4   8  12          7.85         53.27        11.07 o
  -3   8  12         21.48         24.69         4.87 o
  -2   8  12          2.41          9.06         3.31 o
  -1   8  12        248.19        255.28        12.93 o
   0   8  12          0.00         -2.36         3.39 o
   1   8  12          2.86         -0.33         3.59 o
   2   8  12         18.03         11.10         2.86 o
   3   8  12          1.14          0.06         2.41 o
   4   8  12        403.10        438.55        12.48 o
   5   8  12         39.67         40.58         6.14 o
   6   8  12          7.19          1.87         1.65 o
  -6   9  12        104.21        114.12         9.33 o
  -5   9  12          9.02          8.67         3.95 o
  -4   9  12          0.05         -0.12         3.17 o
  -3   9  12         70.73         85.31         6.34 o
  -2   9  12          5.34         -0.30         5.14 o
  -1   9  12         23.15         43.84        12.48 o
   0   9  12        831.98        868.43        44.16 o
   1   9  12         42.29         31.30         4.77 o
   2   9  12         72.23         72.42         6.49 o
   3   9  12          0.35         -2.49         2.49 o
   4   9  12        125.92        108.64         9.29 o
   5   9  12        127.60        137.85         9.32 o
  -5  10  12         76.66         87.70         7.41 o
  -4  10  12          5.92          6.25         2.91 o
  -3  10  12         13.48          9.83         2.42 o
  -2  10  12          0.12          0.01         1.85 o
  -1  10  12          1.08         -1.05         6.79 o
   0  10  12         94.96         70.95        23.79 o
   1  10  12         21.57         31.12        10.62 o
   2  10  12         11.80         18.26         4.63 o
   3  10  12        144.53        167.54        14.71 o
  -1  11  12         32.25         42.47        12.98 o
   0  11  12         38.73         41.42         3.87 o
 -11   1  13         14.42         15.07         3.15 o
 -10   1  13         35.86         55.79         5.29 o
  -9   1  13          0.18          2.20         2.86 o
  -8   1  13         16.27         22.02         3.43 o
  -7   1  13          4.49          5.35         1.94 o
  -6   1  13        425.52        441.12        12.77 o
  -5   1  13          7.43         16.57         4.94 o
  -4   1  13        120.43        127.89        15.87 o
  -3   1  13        330.78        339.75        19.96 o
  -2   1  13        173.97        215.28        15.29 o
  -1   1  13        611.37        586.94        20.22 o
   0   1  13        114.75        107.33         9.18 o
   1   1  13          0.28         -0.37         3.39 o
   2   1  13         10.55         11.30         4.33 o
   3   1  13        167.32        174.30        21.08 o
   4   1  13          6.67          3.33         6.21 o
   5   1  13         59.66         61.60         6.33 o
   6   1  13         14.60         18.06         4.29 o
   7   1  13         64.77         59.32         6.55 o
   8   1  13         49.77         55.63         6.05 o
   9   1  13         24.34         26.38         3.04 o
 -10   2  13         14.62         17.88         3.37 o
  -9   2  13          0.12          0.62         1.92 o
  -8   2  13         77.58         76.46         7.37 o
  -7   2  13          4.63          9.21         3.36 o
  -6   2  13       1296.43       1372.66        56.87 o
  -5   2  13         40.33         72.00        16.42 o
  -4   2  13        427.98        495.75        25.19 o
  -3   2  13        160.64        152.88        13.41 o
  -2   2  13         46.38         24.74         4.79 o
  -1   2  13       1282.97       1525.31        50.32 o
   0   2  13        180.08        241.42        16.79 o
   1   2  13         29.02         33.92         9.24 o
   2   2  13       1270.97       1235.48        62.23 o
   3   2  13         62.89         51.65         8.86 o
   4   2  13        416.88        414.57        22.74 o
   5   2  13         32.85         32.12         7.19 o
   6   2  13         81.37         85.36         7.58 o
   7   2  13          7.82          8.69         3.14 o
   8   2  13         43.65         36.65         4.97 o
   9   2  13         54.56         62.44         5.19 o
 -10   3  13         20.14         24.93         3.14 o
  -9   3  13         57.38         80.60         5.29 o
  -8   3  13         67.57         77.09         6.99 o
  -7   3  13       1444.75       1422.37        34.23 o
  -6   3  13         90.79         66.73         7.07 o
  -5   3  13         43.77         36.73         6.97 o
  -4   3  13        140.74        124.92        19.60 o
  -3   3  13         44.28         62.40        13.42 o
  -2   3  13        623.26        662.24        34.86 o
  -1   3  13       8289.67       7756.93       130.47 o
   0   3  13        103.70        101.15        12.52 o
   1   3  13        317.36        293.65        20.08 o
   2   3  13        297.39        252.57        19.28 o
   3   3  13        534.25        581.12        53.46 o
   4   3  13        193.79        163.75        15.20 o
   5   3  13         27.95         19.46         6.15 o
   6   3  13        143.51        125.98        13.73 o
   7   3  13        241.53        261.57        12.51 o
   8   3  13         15.91         10.32         2.89 o
   9   3  13         39.69         40.20         3.83 o
 -10   4  13          9.82          7.29         2.22 o
  -9   4  13          0.52          0.08         2.73 o
  -8   4  13         14.32         19.28         3.17 o
  -7   4  13         42.85         30.06         3.85 o
  -6   4  13        658.59        667.75        21.10 o
  -5   4  13        508.99        533.25        26.89 o
  -4   4  13        393.53        418.51        19.78 o
  -3   4  13        128.96        137.05        19.98 o
  -2   4  13        253.68        183.25        20.64 o
  -1   4  13         21.19         25.69         6.01 o
   0   4  13          0.85          5.43         6.44 o
   1   4  13        313.60        290.71        29.16 o
   2   4  13         83.90         89.58        16.75 o
   3   4  13        251.59        219.20        17.55 o
   4   4  13         18.85         19.57         6.31 o
   5   4  13        257.27        216.02        17.84 o
   6   4  13        311.89        319.68        21.15 o
   7   4  13        399.03        386.14        22.06 o
   8   4  13         35.89         25.07         5.29 o
   9   4  13          1.83          1.16         1.54 o
  -9   5  13          5.53          6.85         3.36 o
  -8   5  13          0.39          0.64         3.90 o
  -7   5  13        182.08        181.14        10.80 o
  -6   5  13        335.85        310.49        14.96 o
  -5   5  13        469.08        429.95        23.57 o
  -4   5  13          7.72         18.67         7.69 o
  -3   5  13          6.44          3.86         1.78 o
  -2   5  13       1608.96       1546.30        30.71 o
  -1   5  13         67.11         67.14        12.97 o
   0   5  13        459.54        532.84        26.05 o
   1   5  13        319.64        303.19        13.21 o
   2   5  13          3.33          9.13         2.94 o
   3   5  13          0.61          0.74         2.61 o
   4   5  13        367.76        395.82        17.65 o
   5   5  13        429.22        461.95        25.42 o
   6   5  13        217.04        227.37        17.57 o
   7   5  13         17.68         19.68         5.99 o
   8   5  13         76.64         82.74         8.22 o
  -9   6  13          7.46         14.70         3.94 o
  -8   6  13         85.91         72.85         6.34 o
  -7   6  13        256.61        258.70        16.96 o
  -6   6  13         28.71         24.59         4.07 o
  -5   6  13        262.82        290.52        19.46 o
  -4   6  13          0.37          3.66         5.06 o
  -3   6  13        455.06        434.59        16.11 o
  -2   6  13         49.01         42.82         4.41 o
  -1   6  13          0.68          1.24         4.92 o
   0   6  13        294.58        293.66        13.41 o
   1   6  13         73.06         70.31        10.25 o
   2   6  13        144.28        119.39         8.91 o
   3   6  13        913.37        901.75        25.51 o
   4   6  13         37.36         36.38         5.04 o
   5   6  13         43.79         31.22         4.87 o
   6   6  13          0.58         -0.98         2.37 o
   7   6  13        318.69        333.70        16.88 o
  -8   7  13          2.51          0.33         1.42 o
  -7   7  13        180.09        160.92        11.20 o
  -6   7  13         32.16         40.90         6.91 o
  -5   7  13          2.69          6.24         3.82 o
  -4   7  13          4.92          3.97        12.53 o
  -3   7  13         25.08         25.64         5.63 o
  -2   7  13         48.56         59.90         5.14 o
  -1   7  13          1.16          7.25         2.16 o
   0   7  13         29.79         29.84         4.04 o
   1   7  13         72.70         57.95         5.36 o
   2   7  13         90.49         97.01         6.80 o
   3   7  13        286.27        261.39        14.77 o
   4   7  13        248.03        261.45        11.13 o
   5   7  13         13.55         11.41         2.92 o
   6   7  13         55.72         54.83         4.83 o
   7   7  13          0.76          2.21         1.90 o
  -7   8  13         20.00         29.61         3.32 o
  -6   8  13          4.60          3.24         2.12 o
  -5   8  13          1.04          0.41         3.98 o
  -4   8  13          9.81         19.60        12.43 o
  -3   8  13         33.30         40.36         5.76 o
  -2   8  13         23.46         35.50         5.13 o
  -1   8  13          4.06         11.09         4.10 o
   0   8  13        138.41        153.24        10.15 o
   1   8  13        226.87        241.73        12.47 o
   2   8  13         21.95         14.37         3.80 o
   3   8  13         21.33          9.95         5.09 o
   4   8  13        138.92        134.04         6.73 o
   5   8  13         32.83         30.62         3.68 o
   6   8  13        124.51        137.63         7.30 o
  -6   9  13         10.52         12.17         3.48 o
  -5   9  13          3.72          1.51         2.71 o
  -4   9  13         62.06         78.35         8.91 o
  -3   9  13         40.23         31.99         4.31 o
  -2   9  13        300.09        275.47        12.41 o
  -1   9  13        224.01        175.53        21.11 o
   0   9  13         71.44         93.05        12.21 o
   1   9  13        165.77        168.56         9.76 o
   2   9  13         42.11         40.41         4.83 o
   3   9  13         93.02         70.42         8.23 o
   4   9  13          1.63          0.51         3.40 o
  -4  10  13          7.59          5.76         2.59 o
  -3  10  13         31.16         27.95         3.29 o
  -2  10  13         15.36         21.62        11.34 o
  -1  10  13          1.20          2.43         2.70 o
   0  10  13          0.18         -6.11        13.71 o
   1  10  13         46.71         68.75        14.92 o
   2  10  13         63.10         72.63         7.62 o
   3  10  13         37.92         47.76         5.74 o
 -10   0  14         56.42         59.66         7.68 o
  -9   0  14        332.97        344.61        20.03 o
  -8   0  14        127.46        145.55        13.16 o
  -7   0  14         38.57         44.30         7.54 o
  -6   0  14         56.70         47.63         7.36 o
  -5   0  14         61.45         44.02        12.74 o
  -4   0  14        117.55        112.01        17.62 o
  -3   0  14         13.23         10.12         8.27 o
  -2   0  14        591.20        717.62        40.47 o
  -1   0  14       1421.35       1315.28       126.17 o
   0   0  14        108.79        166.18        14.19 o
   1   0  14          7.19         14.18         6.46 o
   2   0  14        708.84        665.76        39.00 o
   3   0  14          8.03          5.42         3.54 o
   4   0  14         91.28        117.38        11.67 o
   5   0  14        687.58        817.20        31.96 o
   6   0  14        245.39        242.80        17.80 o
   7   0  14        126.07        136.14        13.04 o
   8   0  14          7.84          8.67         2.91 o
   9   0  14        164.47        149.76        10.81 o
 -10   1  14          2.28         -1.17         2.21 o
  -9   1  14          0.46          1.15         2.65 o
  -8   1  14       1398.15       1551.32        24.14 o
  -7   1  14         66.82         62.11         5.11 o
  -6   1  14         10.23          8.18         2.06 o
  -5   1  14         65.46         55.11         7.13 o
  -4   1  14        616.33        602.45        28.61 o
  -3   1  14       1633.34       1572.36        73.92 o
  -2   1  14         33.82         45.96         7.82 o
  -1   1  14         25.94         18.62         4.19 o
   0   1  14         57.53         43.53         7.69 o
   1   1  14          2.68          9.93         4.62 o
   2   1  14        940.65        892.91        48.83 o
   3   1  14         87.16         80.06        10.84 o
   4   1  14         88.88         94.16         7.81 o
   5   1  14          7.37          6.33         4.83 o
   6   1  14        185.77        179.64         8.92 o
   7   1  14       1062.60       1124.47        22.38 o
   8   1  14        402.60        383.19        14.18 o
   9   1  14         29.39         26.90         2.77 o
 -10   2  14         94.03         86.44         5.91 o
  -9   2  14          2.70          0.87         2.52 o
  -8   2  14        599.90        601.84        19.09 o
  -7   2  14          6.14          3.08         4.14 o
  -6   2  14          0.74          1.05         2.42 o
  -5   2  14        357.11        339.84        14.85 o
  -4   2  14       1271.63       1268.36        41.27 o
  -3   2  14         39.22         51.76         8.37 o
  -2   2  14        101.64        103.40        14.31 o
  -1   2  14       1193.17       1223.81        48.20 o
   0   2  14        125.65        115.42        12.10 o
   1   2  14        246.19        171.38        15.31 o
   2   2  14        223.29        191.85        16.66 o
   3   2  14        903.90        907.98        44.23 o
   4   2  14         95.54         93.49         7.72 o
   5   2  14         80.12         83.58        11.10 o
   6   2  14        172.45        158.15        10.20 o
   7   2  14        295.66        303.10        13.50 o
   8   2  14        325.94        330.61        12.78 o
   9   2  14          2.82          4.35         1.65 o
 -10   3  14         39.69         40.53         4.42 o
  -9   3  14          3.18          3.76         1.87 o
  -8   3  14        192.46        206.81        11.10 o
  -7   3  14         44.33         45.35         4.86 o
  -6   3  14         12.92         18.44         4.24 o
  -5   3  14         91.88         64.05         6.86 o
  -4   3  14         14.14         16.46         3.39 o
  -3   3  14         46.21         51.53        13.10 o
  -2   3  14         79.15         84.91        10.90 o
  -1   3  14       1454.64       1353.48        56.59 o
   0   3  14        127.80        133.31        17.86 o
   1   3  14         34.03         23.87         6.55 o
   2   3  14         19.63          9.26         4.14 o
   3   3  14         38.15         28.73         6.68 o
   4   3  14        146.57        146.82        14.49 o
   5   3  14         24.76         42.71         8.35 o
   6   3  14        403.36        430.11        24.43 o
   7   3  14         44.58         51.35         9.05 o
   8   3  14         29.72         28.88         3.98 o
   9   3  14          0.03          0.47         1.81 o
 -10   4  14         17.82         24.28         2.97 o
  -9   4  14          1.34          0.21         1.93 o
  -8   4  14          0.07         -0.96         1.83 o
  -7   4  14         38.81         31.97         5.32 o
  -6   4  14        158.31        153.07        10.46 o
  -5   4  14         50.02         28.62         6.81 o
  -4   4  14         21.42         18.98         5.44 o
  -3   4  14        478.00        488.57        15.57 o
  -2   4  14         27.70         40.74         8.59 o
  -1   4  14          0.00         -3.85         3.85 o
   0   4  14          5.13          0.69         5.76 o
   1   4  14        232.93        212.72        25.75 o
   2   4  14         16.62         16.44         5.19 o
   3   4  14          2.58         -2.55         3.44 o
   4   4  14         13.88         13.94         6.09 o
   5   4  14        283.46        310.24        21.26 o
   6   4  14        259.94        242.84        18.33 o
   7   4  14         12.72         13.16         4.79 o
   8   4  14         14.47         18.40         4.97 o
  -9   5  14         30.49         24.37         4.88 o
  -8   5  14         82.80         85.41         9.82 o
  -7   5  14         12.21         11.92         3.87 o
  -6   5  14        257.58        242.70        12.58 o
  -5   5  14          0.11          1.71         2.42 o
  -4   5  14        140.05        157.58        11.00 o
  -3   5  14        608.81        592.14        15.02 o
  -2   5  14        500.57        479.72        16.15 o
  -1   5  14        476.14        424.80        15.33 o
   0   5  14        260.74        260.98        18.79 o
   1   5  14         27.14         26.18         6.33 o
   2   5  14          0.74         -0.47         4.14 o
   3   5  14        136.76        140.41        14.40 o
   4   5  14        445.11        461.23        25.72 o
   5   5  14          4.13          8.21         5.50 o
   6   5  14         29.81         27.22         6.96 o
   7   5  14        276.21        268.93        16.42 o
   8   5  14          0.47          1.89         1.63 o
  -9   6  14        104.70        148.35         9.48 o
  -8   6  14        158.73        158.73         8.25 o
  -7   6  14         55.17         59.78         8.62 o
  -6   6  14         15.78         15.67         3.68 o
  -5   6  14        898.46        851.18        22.15 o
  -4   6  14         60.53         57.85         6.68 o
  -3   6  14         39.83         31.23         4.80 o
  -2   6  14        295.39        263.61        10.40 o
  -1   6  14        318.29        313.35        21.91 o
   0   6  14        391.85        357.77        14.62 o
   1   6  14         21.67         17.05         3.63 o
   2   6  14        197.66        195.81        11.16 o
   3   6  14        282.97        276.88        13.34 o
   4   6  14         21.09         18.42         3.74 o
   5   6  14        123.16        118.99         8.36 o
   6   6  14         62.53         65.62         8.83 o
   7   6  14         98.74        116.11         6.91 o
  -8   7  14         52.37         56.56         4.25 o
  -7   7  14         94.14         93.74         6.42 o
  -6   7  14        242.36        286.45        16.57 o
  -5   7  14          0.97          0.38         3.11 o
  -4   7  14         16.04         18.17         6.12 o
  -3   7  14         16.62         15.95         3.23 o
  -2   7  14        254.93        248.60        10.09 o
  -1   7  14         14.80         12.20         2.80 o
   0   7  14          9.10          6.42         2.35 o
   1   7  14         41.00         39.19         4.55 o
   2   7  14        159.81        150.49         8.25 o
   3   7  14         12.29         10.39         2.71 o
   4   7  14         31.87         29.00         3.59 o
   5   7  14          5.20          3.53         2.18 o
   6   7  14        122.00        140.56        10.57 o
  -7   8  14         22.37         25.94         2.94 o
  -6   8  14         11.48         15.18         2.84 o
  -5   8  14         26.52         32.79         4.45 o
  -4   8  14        126.74        136.66        11.47 o
  -3   8  14          0.43          4.65         7.17 o
  -2   8  14        124.63        116.57         6.96 o
  -1   8  14         86.77        126.24         9.09 o
   0   8  14        696.98        753.53        21.32 o
   1   8  14        358.45        379.85        15.16 o
   2   8  14          2.60          1.18         2.68 o
   3   8  14        159.40        154.53         7.46 o
   4   8  14          3.79          2.66         1.92 o
   5   8  14          1.34         -2.08         5.36 o
  -6   9  14          1.87          3.19         2.01 o
  -5   9  14         14.89         13.02         4.08 o
  -4   9  14         15.66          9.27         3.70 o
  -3   9  14         71.69         75.93         7.46 o
  -2   9  14         83.35         90.23         7.05 o
  -1   9  14          0.85         -6.20         7.82 o
   0   9  14        120.64        151.49        13.67 o
   1   9  14        135.97        144.71         8.79 o
   2   9  14        165.26        165.15         8.87 o
   3   9  14         31.09         37.70         4.20 o
   4   9  14          0.21          1.39         2.09 o
  -3  10  14         94.94         95.79         7.48 o
  -2  10  14        157.77        200.03         8.83 o
  -1  10  14          0.27          0.66         4.53 o
   0  10  14          5.83          1.99         4.95 o
   1  10  14         61.02         53.21        12.21 o
   2  10  14        193.39        194.90        11.10 o
 -10   1  15         10.04          9.15         2.58 o
  -9   1  15        232.17        252.91        11.67 o
  -8   1  15         49.03         52.93         4.76 o
  -7   1  15          1.33          2.81         1.64 o
  -6   1  15         34.58         31.49         3.70 o
  -5   1  15        379.60        352.96        14.89 o
  -4   1  15          2.24          3.31         4.39 o
  -3   1  15        464.26        490.63        25.40 o
  -2   1  15         10.41         20.98         5.58 o
  -1   1  15         20.69         15.82         4.04 o
   0   1  15          5.75         10.09         5.01 o
   1   1  15         26.86         32.78         7.06 o
   2   1  15        127.21        129.53        13.67 o
   3   1  15         19.59         12.26         3.58 o
   4   1  15         24.04         19.40         3.89 o
   5   1  15        404.50        366.49        15.55 o
   6   1  15        167.40        150.18         8.18 o
   7   1  15        172.00        199.93         8.75 o
   8   1  15         32.18         22.06         2.98 o
   9   1  15         63.92         70.56         4.85 o
 -10   2  15         19.51         27.21         3.87 o
  -9   2  15          3.19          0.75         1.75 o
  -8   2  15        212.98        263.91        12.61 o
  -7   2  15        372.86        391.54        16.99 o
  -6   2  15         54.47         45.90         5.87 o
  -5   2  15        676.34        568.84        19.63 o
  -4   2  15        156.56        160.28        10.04 o
  -3   2  15        126.61        106.28        11.99 o
  -2   2  15         33.35         80.60        10.30 o
  -1   2  15        199.04        174.50        15.17 o
   0   2  15        143.87        120.55        13.08 o
   1   2  15        942.62        823.92        34.68 o
   2   2  15        176.36        130.98        19.46 o
   3   2  15        429.70        457.76        16.80 o
   4   2  15       1096.41       1128.79        59.41 o
   5   2  15         60.75         44.17         8.68 o
   6   2  15        150.96        133.89        13.70 o
   7   2  15         17.96         27.04         4.50 o
   8   2  15         61.14         66.47         4.64 o
   9   2  15          2.53          0.86         2.11 o
 -10   3  15          0.08          2.02         2.50 o
  -9   3  15         26.36         16.48         2.48 o
  -8   3  15         54.31         72.01        12.32 o
  -7   3  15        461.22        460.43        17.87 o
  -6   3  15          1.24         -1.57         2.89 o
  -5   3  15         50.24         30.41         4.88 o
  -4   3  15       1475.05       1230.13        28.18 o
  -3   3  15         86.79         94.63         6.97 o
  -2   3  15         28.40         19.45         8.14 o
  -1   3  15        363.07        355.33        22.34 o
   0   3  15        191.18        155.59        20.38 o
   1   3  15          0.79          5.18         3.85 o
   2   3  15        251.57        270.92        18.39 o
   3   3  15       1020.97        991.76        36.72 o
   4   3  15        730.41        700.09        31.17 o
   5   3  15        332.00        379.93        23.14 o
   6   3  15        280.95        281.76        19.57 o
   7   3  15        289.86        282.79        18.26 o
   8   3  15         59.45         49.81         5.01 o
  -9   4  15          7.97          8.87         2.26 o
  -8   4  15        136.61        161.77         8.93 o
  -7   4  15         30.41         29.41         4.98 o
  -6   4  15        185.02        208.75        12.13 o
  -5   4  15        151.00        114.07        12.88 o
  -4   4  15          4.55          5.58         2.41 o
  -3   4  15        196.86        167.96        10.38 o
  -2   4  15         48.29         29.52         4.19 o
  -1   4  15        104.73        146.25         9.93 o
   0   4  15         14.59          6.02         3.17 o
   1   4  15        482.54        432.45        23.62 o
   2   4  15         61.59         69.52         6.72 o
   3   4  15        231.65        214.35        17.28 o
   4   4  15         86.31         85.87        11.50 o
   5   4  15         42.46         39.87         8.40 o
   6   4  15          0.58         -2.33         5.09 o
   7   4  15        114.35        123.97        12.01 o
   8   4  15        355.62        410.67        16.82 o
  -9   5  15          8.79         11.94         3.51 o
  -8   5  15          7.48          4.52         3.78 o
  -7   5  15        214.00        211.03        11.27 o
  -6   5  15        202.65        193.26        11.17 o
  -5   5  15        219.98        201.74        11.40 o
  -4   5  15        157.61        128.18         8.21 o
  -3   5  15       1058.80        926.54        18.84 o
  -2   5  15        119.67        101.71         6.23 o
  -1   5  15        219.73        280.65        19.38 o
   0   5  15          1.14          3.75         3.62 o
   1   5  15          0.15          5.87         4.69 o
   2   5  15        134.51        117.23        13.22 o
   3   5  15          3.33          7.85         5.07 o
   4   5  15         57.85         56.98         9.58 o
   5   5  15        435.58        413.17        23.56 o
   6   5  15        278.56        298.06        18.72 o
   7   5  15         33.68         46.17         7.24 o
   8   5  15        118.19        149.16         6.49 o
  -8   6  15          3.26          6.62         2.05 o
  -7   6  15          4.33         -1.96         3.61 o
  -6   6  15         52.39         43.65         5.30 o
  -5   6  15        114.10        121.00         8.44 o
  -4   6  15         13.07          8.09         3.79 o
  -3   6  15         90.46        102.22         8.02 o
  -2   6  15        255.96        257.16        12.32 o
  -1   6  15         12.89         18.50         3.75 o
   0   6  15          3.48          8.00         2.84 o
   1   6  15         44.57         37.81         5.83 o
   2   6  15          3.54          0.90         2.87 o
   3   6  15        253.02        230.59        18.08 o
   4   6  15          0.07         -1.89         4.89 o
   5   6  15         63.60         58.95         6.15 o
   6   6  15        248.84        242.98        13.06 o
   7   6  15        153.29        161.23         7.34 o
  -8   7  15         56.51         52.46         5.50 o
  -7   7  15          4.97          4.28         1.94 o
  -6   7  15         19.73         16.09         3.39 o
  -5   7  15         33.34         23.78         5.68 o
  -4   7  15        147.59        179.41        19.99 o
  -3   7  15         49.36         54.10         4.98 o
  -2   7  15         39.06         19.66         4.56 o
  -1   7  15          5.53          0.61         2.51 o
   0   7  15          4.34          5.59         2.28 o
   1   7  15        269.97        282.12        13.84 o
   2   7  15          1.63          0.00         2.72 o
   3   7  15        107.26         78.81         5.69 o
   4   7  15        120.04        120.23         6.52 o
   5   7  15         37.36         48.71         7.11 o
   6   7  15          8.10         12.22         3.42 o
  -7   8  15          0.27          2.14         2.07 o
  -6   8  15         70.49         66.87         4.96 o
  -5   8  15         50.09         78.55         6.17 o
  -4   8  15         21.91         15.81         4.56 o
  -3   8  15         59.07         75.23         5.32 o
  -2   8  15        140.07        108.61         6.47 o
  -1   8  15         96.36         92.80         8.80 o
   0   8  15         73.20         85.73        16.57 o
   1   8  15          0.40          1.63         2.70 o
   2   8  15        680.79        671.91        18.74 o
   3   8  15         88.74        101.45         5.84 o
   4   8  15          0.66         -1.50         1.63 o
   5   8  15          4.63          2.53         2.01 o
  -5   9  15         21.65         19.71         4.26 o
  -4   9  15        194.15        218.21        13.29 o
  -3   9  15         19.87         22.44         3.23 o
  -2   9  15          0.75         12.52         5.74 o
  -1   9  15         19.77         42.55         5.07 o
   0   9  15         25.69         23.71        11.72 o
   1   9  15          5.92         14.81         6.87 o
   2   9  15         16.83         13.79         3.08 o
   3   9  15         29.08         30.81         3.57 o
  -2  10  15          0.57          8.50        10.59 o
  -1  10  15         88.63         95.81         6.07 o
   0  10  15         12.86         20.16         3.15 o
   1  10  15          8.11          2.07         6.03 o
 -10   0  16        280.35        333.35        15.56 o
  -9   0  16         13.07         23.30         5.99 o
  -8   0  16          5.18          5.70         3.46 o
  -7   0  16         84.12         94.51        10.62 o
  -6   0  16        316.90        298.79        20.50 o
  -5   0  16          5.43          6.21         3.29 o
  -4   0  16        551.29        550.15        26.28 o
  -3   0  16        477.46        516.59        38.04 o
  -2   0  16        100.41         86.94        15.21 o
  -1   0  16          2.01         -1.95         4.34 o
   0   0  16       1461.05       1400.36        61.48 o
   1   0  16       4532.39       4252.64       112.80 o
   2   0  16        128.19        107.97         9.98 o
   3   0  16         31.08         33.08         7.46 o
   4   0  16        205.01        192.25        11.17 o
   5   0  16        359.01        383.48        16.93 o
   6   0  16       1229.30       1207.88        27.39 o
   7   0  16        579.81        572.49        25.66 o
   8   0  16         24.61         29.26         3.70 o
 -10   1  16          3.87          5.61         2.06 o
  -9   1  16          1.34         -2.83         2.83 o
  -8   1  16        174.28        182.39         8.13 o
  -7   1  16          1.18         -0.57         1.90 o
  -6   1  16          4.28          3.54         1.65 o
  -5   1  16         23.94         24.89         4.36 o
  -4   1  16         37.00         37.68         4.74 o
  -3   1  16         59.21         58.29         9.67 o
  -2   1  16        354.82        333.05        35.72 o
  -1   1  16        794.03        835.31        33.49 o
   0   1  16         53.00         40.15         6.07 o
   1   1  16        747.66        653.63        30.80 o
   2   1  16          0.92          1.60         1.94 o
   3   1  16        120.50        134.02         7.56 o
   4   1  16       1023.35       1014.84        26.28 o
   5   1  16          5.15          9.52         3.18 o
   6   1  16         23.63         29.37         3.75 o
   7   1  16        146.94        127.88         5.92 o
   8   1  16        300.62        333.64         9.55 o
 -10   2  16          4.99          3.92         1.67 o
  -9   2  16          1.28          6.61         1.94 o
  -8   2  16        117.92        136.51         9.05 o
  -7   2  16        375.25        360.42        15.33 o
  -6   2  16         62.69         70.61         7.06 o
  -5   2  16         22.33         18.04         4.16 o
  -4   2  16        154.72        119.70         8.89 o
  -3   2  16        256.45        274.32        11.65 o
  -2   2  16        786.59        817.12        33.36 o
  -1   2  16        280.45        286.79        28.21 o
   0   2  16       1023.65       1120.09        96.90 o
   1   2  16        164.59        157.66        15.73 o
   2   2  16       1260.49       1179.42        25.48 o
   3   2  16        692.98        682.67        22.13 o
   4   2  16         54.30         54.56         6.60 o
   5   2  16        644.64        604.85        19.79 o
   6   2  16        147.92        154.86        14.44 o
   7   2  16         22.60         17.63         3.92 o
   8   2  16        305.77        374.46        22.54 o
  -9   3  16          0.00          0.66         1.43 o
  -8   3  16         62.95         68.48         6.16 o
  -7   3  16         47.12         57.95         5.07 o
  -6   3  16        172.45        140.07        10.00 o
  -5   3  16        103.09         78.91         7.93 o
  -4   3  16        176.96        171.92        10.81 o
  -3   3  16          8.52         15.02         3.75 o
  -2   3  16        222.62        207.08        16.20 o
  -1   3  16         97.46         74.86         7.18 o
   0   3  16        355.48        341.15        16.90 o
   1   3  16         12.42         19.79         3.03 o
   2   3  16        763.89        707.57        16.99 o
   3   3  16        228.94        218.40        17.33 o
   4   3  16        182.53        191.19        16.65 o
   5   3  16        194.61        193.69        16.31 o
   6   3  16          4.38          3.39         4.27 o
   7   3  16        165.74        148.85         9.15 o
   8   3  16          9.18          7.13         2.28 o
  -9   4  16         67.83         78.16         5.24 o
  -8   4  16         85.21         95.54        10.27 o
  -7   4  16        201.26        196.45        11.26 o
  -6   4  16        704.88        598.08        19.98 o
  -5   4  16        156.93        107.22        12.40 o
  -4   4  16         80.96         61.18         6.74 o
  -3   4  16         28.92         19.09         3.96 o
  -2   4  16        103.81        124.38         8.92 o
  -1   4  16        325.10        270.16        12.85 o
   0   4  16          8.95          9.21         5.29 o
   1   4  16        297.13        293.94        13.40 o
   2   4  16         40.29         30.09         6.10 o
   3   4  16        101.57        108.67         8.79 o
   4   4  16          7.94          6.73         5.05 o
   5   4  16        623.67        565.97        27.79 o
   6   4  16         62.27         63.99         9.52 o
   7   4  16         72.00         68.09         6.03 o
   8   4  16        102.17        118.83         6.18 o
  -9   5  16          0.38          0.27         2.13 o
  -8   5  16        196.74        194.73        13.40 o
  -7   5  16          9.18          7.31         2.87 o
  -6   5  16         74.86         61.25         6.55 o
  -5   5  16        109.63         97.95         8.16 o
  -4   5  16         16.06          7.78         2.79 o
  -3   5  16        355.08        346.06        14.89 o
  -2   5  16        610.74        520.30        20.24 o
  -1   5  16         74.53         96.75        11.53 o
   0   5  16        484.41        473.46        25.08 o
   1   5  16         33.19         38.59         7.42 o
   2   5  16          0.57          2.27         4.61 o
   3   5  16         95.69         61.45         6.88 o
   4   5  16         91.15         90.03         7.98 o
   5   5  16         35.46         36.61         5.21 o
   6   5  16         49.34         46.87         5.27 o
   7   5  16        130.58        133.30         7.27 o
  -8   6  16         20.83         20.95         2.97 o
  -7   6  16         66.22         85.55         9.19 o
  -6   6  16          6.65         12.54         3.14 o
  -5   6  16         14.48          9.68         3.13 o
  -4   6  16         16.17         15.83         5.21 o
  -3   6  16        144.98        136.97         9.08 o
  -2   6  16        279.71        218.56        11.99 o
  -1   6  16        136.10        136.03         8.89 o
   0   6  16         31.79         30.26         7.00 o
   1   6  16        733.37        704.57        30.83 o
   2   6  16         13.83         25.20         7.19 o
   3   6  16        156.70        145.61        14.52 o
   4   6  16          0.28         -2.23         5.36 o
   5   6  16          3.21          1.59         2.50 o
   6   6  16          0.12         -2.04         2.41 o
   7   6  16         32.22         36.95         4.59 o
  -7   7  16          6.00          7.91         2.01 o
  -6   7  16        137.88        129.73        10.61 o
  -5   7  16         12.27         10.94         3.78 o
  -4   7  16          3.97         12.49         5.05 o
  -3   7  16         44.98         71.77        11.69 o
  -2   7  16         46.38         63.16         5.30 o
  -1   7  16        124.92        108.33         9.13 o
   0   7  16         55.81         72.90         5.63 o
   1   7  16        115.14        131.20         6.34 o
   2   7  16          0.22          0.65         2.64 o
   3   7  16         13.24         16.10         3.95 o
   4   7  16        171.57        184.80         9.79 o
   5   7  16         68.92         84.04         8.53 o
   6   7  16         26.43         31.49         4.56 o
  -6   8  16         91.21         99.73         8.61 o
  -5   8  16         11.57         14.69         4.30 o
  -4   8  16         18.67         24.93         3.84 o
  -3   8  16        247.48        264.50         9.24 o
  -2   8  16         74.50         73.92         4.47 o
  -1   8  16         91.39         89.06         7.10 o
   0   8  16         49.91         66.34         6.27 o
   1   8  16        150.36        170.26         9.54 o
   2   8  16         42.26         46.17         5.15 o
   3   8  16        251.77        247.33         9.99 o
   4   8  16          2.84          2.72         2.34 o
  -5   9  16         48.73         66.34         6.41 o
  -4   9  16          2.44          0.46         2.04 o
  -3   9  16          3.15          2.60         1.45 o
  -2   9  16          1.04         18.96         5.96 o
  -1   9  16         34.78         36.16         4.56 o
   0   9  16         93.22         82.52        10.73 o
   1   9  16         74.00         57.73        15.13 o
   2   9  16         30.48         42.43         6.27 o
  -1  10  16        192.89        192.51        11.18 o
   0  10  16          5.58          9.04         2.88 o
 -10   1  17         72.00         94.51         6.32 o
  -9   1  17         37.83         42.40        10.01 o
  -8   1  17         30.28         33.91         3.69 o
  -7   1  17         15.14          9.91         2.31 o
  -6   1  17         97.99         70.62         4.79 o
  -5   1  17          7.58         20.67         3.37 o
  -4   1  17          1.36          5.25         1.97 o
  -3   1  17        365.03        328.84        11.43 o
  -2   1  17        100.18         97.39         9.40 o
  -1   1  17        106.58        111.61        13.01 o
   0   1  17       1298.30       1205.80        41.69 o
   1   1  17        756.36        718.88        20.81 o
   2   1  17        641.85        571.35        19.22 o
   3   1  17        225.23        225.63         9.93 o
   4   1  17          2.71          6.68         2.13 o
   5   1  17          6.74          6.68         2.61 o
   6   1  17          5.98          5.36         2.28 o
   7   1  17         85.85         71.98         4.27 o
   8   1  17          0.05          0.08         1.28 o
 -10   2  17         82.04         99.65         8.49 o
  -9   2  17        152.47        174.65         6.81 o
  -8   2  17        121.68        113.40         7.97 o
  -7   2  17          3.83         -1.13         2.67 o
  -6   2  17          5.84          0.88         2.41 o
  -5   2  17         19.71         27.69         4.79 o
  -4   2  17         15.41         19.79         4.11 o
  -3   2  17         98.77        104.12         8.16 o
  -2   2  17        605.70        623.71        19.38 o
  -1   2  17          4.73         -0.34         2.40 o
   0   2  17         42.19         49.68        12.52 o
   1   2  17        292.64        269.26        12.82 o
   2   2  17         46.52         58.03         5.07 o
   3   2  17         20.64         24.26         3.54 o
   4   2  17         10.39          6.90         2.48 o
   5   2  17         78.26         85.45         6.25 o
   6   2  17          2.23          5.97         3.15 o
   7   2  17         27.11         24.32         4.17 o
   8   2  17          9.21         12.80         2.72 o
  -9   3  17        218.97        244.85         9.44 o
  -8   3  17          0.64         -1.06         2.13 o
  -7   3  17        424.11        488.46        15.40 o
  -6   3  17         68.21         90.87         8.12 o
  -5   3  17        267.52        301.89        14.59 o
  -4   3  17        133.40        124.40         9.25 o
  -3   3  17        309.86        311.86        14.29 o
  -2   3  17          6.25          6.86         3.08 o
  -1   3  17       1225.02       1219.71        39.17 o
   0   3  17         18.93         18.56         2.90 o
   1   3  17        400.20        358.33        12.00 o
   2   3  17          1.92         -1.53         2.00 o
   3   3  17        461.15        468.30        14.15 o
   4   3  17       1231.05       1143.51        27.73 o
   5   3  17          2.67          2.41         2.96 o
   6   3  17         14.22          7.11         3.01 o
   7   3  17        163.80        178.14         9.34 o
   8   3  17         54.22         62.57         4.57 o
  -9   4  17         11.55         11.85         2.13 o
  -8   4  17         17.70         18.49         4.22 o
  -7   4  17         13.38          7.24         3.60 o
  -6   4  17         67.34         41.05         5.71 o
  -5   4  17         70.18         67.96        10.34 o
  -4   4  17          3.52          2.41         3.07 o
  -3   4  17          8.72          6.94         2.81 o
  -2   4  17       1760.36       1741.08        69.51 o
  -1   4  17        349.74        398.52        15.58 o
   0   4  17        259.37        275.90        14.73 o
   1   4  17         99.23        103.33         8.13 o
   2   4  17        411.34        398.29        16.00 o
   3   4  17        135.46        128.21         9.44 o
   4   4  17        157.68        179.98        11.05 o
   5   4  17         65.51         61.17         6.75 o
   6   4  17          0.74          1.44         2.68 o
   7   4  17          3.19          1.32         1.95 o
  -8   5  17          3.03          2.77         3.02 o
  -7   5  17          0.57          0.49         2.89 o
  -6   5  17        301.61        286.11        12.89 o
  -5   5  17        124.63        115.37         8.67 o
  -4   5  17          3.71          2.11         2.98 o
  -3   5  17        228.56        208.02        11.70 o
  -2   5  17        189.32        224.54        17.35 o
  -1   5  17         47.57         26.34         4.31 o
   0   5  17         94.64         85.78        11.07 o
   1   5  17          4.13          4.82         3.90 o
   2   5  17        959.38       1031.98        37.05 o
   3   5  17         23.10         26.89         4.72 o
   4   5  17        121.66        139.10         9.59 o
   5   5  17          0.97         -2.03         2.65 o
   6   5  17         32.80         21.11         3.55 o
   7   5  17          0.96          3.79         2.30 o
  -8   6  17          4.10         14.56         2.43 o
  -7   6  17          0.18         -2.08         3.45 o
  -6   6  17         78.57         88.56         6.65 o
  -5   6  17         57.82         49.56         5.54 o
  -4   6  17          0.21         -1.25         2.40 o
  -3   6  17        244.13        203.36        10.65 o
  -2   6  17        274.59        266.01        13.25 o
  -1   6  17       1742.43       1785.55        46.56 o
   0   6  17         94.67         85.22         7.56 o
   1   6  17        178.80        185.72        15.81 o
   2   6  17         35.61         30.18         7.87 o
   3   6  17         14.17         14.66         5.86 o
   4   6  17         56.78         53.76         8.64 o
   5   6  17        323.41        375.42        13.06 o
   6   6  17          4.81          0.56         1.40 o
  -7   7  17         75.50         77.03         4.97 o
  -6   7  17         49.21         74.41         7.87 o
  -5   7  17        174.57        139.08        12.02 o
  -4   7  17        172.70        148.78        12.80 o
  -3   7  17        145.92        171.03         9.51 o
  -2   7  17         41.28         61.51         4.95 o
  -1   7  17         15.95          4.92         2.98 o
   0   7  17        210.06        187.37         8.34 o
   1   7  17          2.41          6.08         3.22 o
   2   7  17         40.45         25.92         3.56 o
   3   7  17        381.70        428.13        18.71 o
   4   7  17         16.28         12.14         2.90 o
   5   7  17         31.44         33.55         5.40 o
  -6   8  17         15.95         18.34         3.83 o
  -5   8  17          0.55         -1.68         2.95 o
  -4   8  17         16.47         25.16         3.53 o
  -3   8  17         87.75         92.11         6.60 o
  -2   8  17         15.42         12.81         3.94 o
  -1   8  17        155.41        163.94         9.03 o
   0   8  17          8.73          6.13         6.20 o
   1   8  17          3.59         13.75         4.63 o
   2   8  17        119.26        124.17        11.65 o
   3   8  17        140.13        117.66        10.04 o
   4   8  17         25.52         22.75         3.97 o
  -4   9  17         61.05         80.54         6.84 o
  -3   9  17         18.37         24.74         4.00 o
  -2   9  17         31.61         70.59         7.62 o
  -1   9  17         81.21         83.16         8.10 o
   0   9  17         66.46         69.29         5.29 o
   1   9  17          5.33          5.88         2.05 o
   2   9  17          8.85         10.15         3.19 o
 -10   0  18        257.39        320.43        12.75 o
  -9   0  18        233.14        240.81        14.07 o
  -8   0  18         57.49         63.42         8.02 o
  -7   0  18         27.28         23.28         5.39 o
  -6   0  18        109.24        103.01         8.08 o
  -5   0  18        154.61        165.60        15.24 o
  -4   0  18         16.27         10.03         4.11 o
  -3   0  18        873.83        843.62        33.20 o
  -2   0  18        387.27        403.31        22.66 o
  -1   0  18         62.05         57.83         8.71 o
   0   0  18       1167.36       1146.81        37.63 o
   1   0  18       1012.55        945.84        34.62 o
   2   0  18        238.77        165.48        15.00 o
   3   0  18          2.94          6.40         4.53 o
   4   0  18        340.31        272.73        19.50 o
   5   0  18        500.96        423.60        23.69 o
   6   0  18        182.69        191.26        10.32 o
   7   0  18         18.27         20.00         3.25 o
 -10   1  18          3.99          3.90         2.15 o
  -9   1  18         61.70         66.12         5.37 o
  -8   1  18         11.63         15.77         3.57 o
  -7   1  18          8.64          6.17         3.59 o
  -6   1  18        182.84        170.09         8.11 o
  -5   1  18        167.38        163.79        10.11 o
  -4   1  18         27.64         28.61         3.75 o
  -3   1  18        202.63        196.06         9.03 o
  -2   1  18        634.03        609.60        19.61 o
  -1   1  18       1139.13       1076.26        25.81 o
   0   1  18         50.07         43.31         5.48 o
   1   1  18         34.57         30.15         4.89 o
   2   1  18        340.48        309.49        14.35 o
   3   1  18         40.14         37.38         5.47 o
   4   1  18          9.23          9.42         2.41 o
   5   1  18        105.44        110.63         6.99 o
   6   1  18         89.19         90.58         5.89 o
   7   1  18         12.76          9.93         2.57 o
  -9   2  18          4.54          8.62         1.76 o
  -8   2  18        123.60        139.39         8.33 o
  -7   2  18        113.38         99.92         9.00 o
  -6   2  18        232.56        165.85        10.45 o
  -5   2  18          6.53          7.32         3.36 o
  -4   2  18         94.56         86.20         7.69 o
  -3   2  18          6.52          4.96         2.60 o
  -2   2  18        910.68        901.06        19.18 o
  -1   2  18          1.16          0.96         2.25 o
   0   2  18        240.50        225.75        11.85 o
   1   2  18        382.13        348.20        14.85 o
   2   2  18          2.87          5.33         2.49 o
   3   2  18          2.36          4.10         2.15 o
   4   2  18          6.67          3.71         2.23 o
   5   2  18         29.31         21.25         3.25 o
   6   2  18          5.54          7.48         3.00 o
   7   2  18         18.84         15.67         3.02 o
  -9   3  18         25.52         33.14         2.65 o
  -8   3  18          0.09         -1.15         2.06 o
  -7   3  18        118.45         94.64         7.83 o
  -6   3  18          6.69          4.87         2.77 o
  -5   3  18        213.21        146.20        10.13 o
  -4   3  18         12.00         11.06         3.97 o
  -3   3  18        185.07        191.67        11.42 o
  -2   3  18        954.46        875.04        29.37 o
  -1   3  18         70.16         84.19        10.94 o
   0   3  18       1418.86       1354.93        36.86 o
   1   3  18        307.77        296.67        11.03 o
   2   3  18        391.94        446.67        13.72 o
   3   3  18        349.26        317.23        11.60 o
   4   3  18        111.80        107.13         8.64 o
   5   3  18         36.68         39.26         5.53 o
   6   3  18         43.55         34.48         4.81 o
   7   3  18          3.07          2.56         2.01 o
  -9   4  18          2.70         -1.14         1.82 o
  -8   4  18         71.66         84.84         6.28 o
  -7   4  18        222.95        197.89        10.77 o
  -6   4  18         28.88         36.70         5.06 o
  -5   4  18         18.84          5.55         4.59 o
  -4   4  18          0.02          1.63         3.00 o
  -3   4  18         25.49         21.63         4.43 o
  -2   4  18        371.73        337.05        14.81 o
  -1   4  18        141.84        153.74         9.82 o
   0   4  18        974.65        983.48        24.61 o
   1   4  18        668.09        665.77        16.30 o
   2   4  18        262.99        291.96        13.54 o
   3   4  18        163.65        179.69        10.93 o
   4   4  18        155.62        133.98        11.72 o
   5   4  18          1.51          2.46         2.54 o
   6   4  18          5.91          7.84         2.85 o
   7   4  18          9.38         17.50         2.90 o
  -8   5  18         36.48         52.38         6.52 o
  -7   5  18         97.29         99.53         9.51 o
  -6   5  18         61.61         91.26         7.41 o
  -5   5  18          4.69          4.79         2.79 o
  -4   5  18          5.57         -0.56         4.23 o
  -3   5  18        130.52        128.86         9.15 o
  -2   5  18         20.32         23.53         4.87 o
  -1   5  18        151.34        166.56        10.18 o
   0   5  18         99.80         88.99        10.90 o
   1   5  18         12.22         11.66         4.89 o
   2   5  18        278.24        270.95        18.68 o
   3   5  18         52.72         54.19         7.84 o
   4   5  18        133.16        129.89         8.79 o
   5   5  18         52.01         60.46         7.14 o
   6   5  18          4.65          6.01         2.25 o
  -7   6  18          0.14          0.88         2.56 o
  -6   6  18         37.03         48.19         4.89 o
  -5   6  18         10.04          7.60         2.80 o
  -4   6  18         12.98          5.75         2.59 o
  -3   6  18         14.01         12.79         4.53 o
  -2   6  18          2.55          5.98         2.93 o
  -1   6  18        137.96        143.16        13.56 o
   0   6  18         75.15         78.30        10.24 o
   1   6  18         47.39         46.96         8.79 o
   2   6  18         17.98         19.27         6.13 o
   3   6  18          1.41          0.18         3.90 o
   4   6  18         34.34         32.95         4.51 o
   5   6  18          7.12          4.84         1.81 o
   6   6  18        189.68        215.65        11.17 o
  -7   7  18         57.55         68.27         6.29 o
  -6   7  18         52.03         65.20         6.82 o
  -5   7  18          1.21         -2.50         3.17 o
  -4   7  18        280.55        289.45        17.10 o
  -3   7  18        127.37        140.49        12.42 o
  -2   7  18         14.44         10.95         2.88 o
  -1   7  18        560.63        593.01        18.44 o
   0   7  18         53.46         50.42         5.91 o
   1   7  18        519.05        527.10        17.29 o
   2   7  18         47.54         44.90         4.27 o
   3   7  18        103.50        112.84         5.92 o
   4   7  18          5.72         11.51         2.71 o
   5   7  18          2.65          2.74         2.27 o
  -5   8  18          1.28         -0.32         2.27 o
  -4   8  18         22.06         21.75         4.23 o
  -3   8  18        157.07        179.46         8.38 o
  -2   8  18          5.25          6.07         2.84 o
  -1   8  18         50.06         57.91         4.25 o
   0   8  18          1.96          5.31         3.54 o
   1   8  18          5.50          2.29         3.20 o
   2   8  18          0.00         -2.12         3.27 o
   3   8  18        118.71        152.05        10.39 o
  -2   9  18         76.70         78.79         7.29 o
  -1   9  18          3.21         17.31         3.99 o
   0   9  18        188.02        213.27        12.55 o
   1   9  18          1.98          2.74         2.69 o
  -9   1  19        189.11        260.17         9.33 o
  -8   1  19         64.60         64.53         5.66 o
  -7   1  19         51.28         34.88         4.35 o
  -6   1  19        299.65        258.43         9.73 o
  -5   1  19        160.25        146.14         7.93 o
  -4   1  19        156.14        146.50         7.89 o
  -3   1  19        237.63        222.90         9.64 o
  -2   1  19        117.96        111.15         6.84 o
  -1   1  19       2295.52       2157.09        37.03 o
   0   1  19       1994.54       1882.60        34.55 o
   1   1  19         41.20         33.73         5.02 o
   2   1  19         28.51         29.29         4.92 o
   3   1  19        277.02        239.17        12.80 o
   4   1  19        144.12        138.21         7.69 o
   5   1  19        331.63        278.61        10.41 o
   6   1  19         12.27         12.99         2.61 o
   7   1  19          0.01          0.57         1.66 o
  -9   2  19         31.22         36.02         3.51 o
  -8   2  19         43.01         46.06         6.99 o
  -7   2  19          0.53         -0.75         1.79 o
  -6   2  19        243.45        259.12        12.55 o
  -5   2  19        344.89        412.72        16.52 o
  -4   2  19          0.37          1.07         2.63 o
  -3   2  19        760.56        742.70        17.56 o
  -2   2  19         10.16         10.84         2.63 o
  -1   2  19         58.21         64.29         6.60 o
   0   2  19        853.84        825.63        36.23 o
   1   2  19         17.19         17.05         3.85 o
   2   2  19        236.59        198.99        11.44 o
   3   2  19        144.51        133.28         7.57 o
   4   2  19        114.82        113.44         6.98 o
   5   2  19        505.96        522.66        13.97 o
   6   2  19        414.66        468.43        15.13 o
   7   2  19          7.46         12.53         2.51 o
  -9   3  19         15.59         18.12         3.31 o
  -8   3  19         25.23         31.49         5.89 o
  -7   3  19         20.73         17.53         3.90 o
  -6   3  19         68.53         73.96         6.92 o
  -5   3  19        520.26        478.73        17.83 o
  -4   3  19          2.48          3.42         3.40 o
  -3   3  19        171.51        184.48        11.07 o
  -2   3  19         73.69         82.93         7.65 o
  -1   3  19          3.87         14.02         4.98 o
   0   3  19       2252.80       2148.66        94.43 o
   1   3  19        339.88        307.50        11.21 o
   2   3  19         28.35         23.06         3.34 o
   3   3  19        184.51        198.61         9.10 o
   4   3  19        481.79        442.79        20.19 o
   5   3  19        105.68         95.20        12.04 o
   6   3  19         27.95         16.64         3.23 o
   7   3  19         91.69         99.38         5.77 o
  -8   4  19          2.15         -1.29         1.98 o
  -7   4  19          7.74          4.88         2.49 o
  -6   4  19        103.72        106.88         8.07 o
  -5   4  19        308.27        329.84        20.55 o
  -4   4  19         55.36         51.49         6.14 o
  -3   4  19        112.09        106.02         8.49 o
  -2   4  19         53.12         39.08         5.54 o
  -1   4  19        106.66        107.49        12.00 o
   0   4  19         23.50         33.28         4.70 o
   1   4  19         17.70         22.02         3.23 o
   2   4  19         37.88         35.95         4.92 o
   3   4  19         44.45         51.54         5.88 o
   4   4  19          7.19         13.58         3.72 o
   5   4  19         54.19         68.18         6.25 o
   6   4  19        234.20        250.64        10.00 o
  -8   5  19          0.43         -2.25         2.36 o
  -7   5  19         30.80         30.24         5.23 o
  -6   5  19          4.42         11.42         4.51 o
  -5   5  19          9.51          5.99         2.36 o
  -4   5  19         67.03         64.13         9.50 o
  -3   5  19          7.22         11.54         3.53 o
  -2   5  19         22.64         32.62         5.20 o
  -1   5  19        219.47        232.21        11.85 o
   0   5  19        142.24        120.14        12.36 o
   1   5  19        229.13        244.70        17.38 o
   2   5  19         52.42         37.73         7.66 o
   3   5  19         17.09         19.89         3.96 o
   4   5  19        204.34        217.11        10.63 o
   5   5  19          1.38          3.17         2.31 o
   6   5  19          8.45          8.42         2.04 o
  -7   6  19        112.38        128.67         9.24 o
  -6   6  19        212.89        247.01        15.00 o
  -5   6  19        253.82        275.03        11.24 o
  -4   6  19        293.35        280.86        11.76 o
  -3   6  19          6.12          8.22         4.15 o
  -2   6  19         96.13        105.48         8.10 o
  -1   6  19         32.16         33.84         7.14 o
   0   6  19        100.27        111.29        11.76 o
   1   6  19         20.84         15.03         3.63 o
   2   6  19          0.67          1.54         3.65 o
   3   6  19         30.66         19.48         5.44 o
   4   6  19          1.31          3.91         2.19 o
   5   6  19         31.88         44.53         5.82 o
  -6   7  19        210.36        227.32         8.31 o
  -5   7  19        108.29        142.10        11.06 o
  -4   7  19         58.89         63.98         8.01 o
  -3   7  19          7.48          2.98         3.54 o
  -2   7  19         34.01         48.39         7.47 o
  -1   7  19        223.91        230.50        11.16 o
   0   7  19        179.64        177.38         9.88 o
   1   7  19         32.77         25.83         3.99 o
   2   7  19         43.58         55.29         5.20 o
   3   7  19          0.99          7.56         1.90 o
   4   7  19         16.02         16.67         2.71 o
  -4   8  19          2.96         10.51         2.17 o
  -3   8  19          6.81          5.37         1.84 o
  -2   8  19         16.93         13.22         2.61 o
  -1   8  19          2.85          2.88         1.61 o
   0   8  19         35.27         33.81         5.96 o
   1   8  19         12.22         17.06         4.53 o
   2   8  19          4.91          6.27         2.98 o
   3   8  19          6.67          6.06         2.49 o
  -9   0  20          1.25          5.53         2.95 o
  -8   0  20         52.93         47.20         4.60 o
  -7   0  20          7.05          4.45         2.88 o
  -6   0  20          9.10          4.70         3.23 o
  -5   0  20        241.70        241.59        17.88 o
  -4   0  20          7.72          3.89         3.71 o
  -3   0  20          2.48          0.97         3.70 o
  -2   0  20        223.22        202.44        16.30 o
  -1   0  20        955.47        905.41        34.12 o
   0   0  20        463.00        387.05        22.57 o
   1   0  20        175.33        168.44        14.92 o
   2   0  20        484.68        427.62        23.63 o
   3   0  20          5.97          6.19         5.25 o
   4   0  20          9.29          9.60         4.94 o
   5   0  20        219.72        202.95        15.22 o
   6   0  20         53.59         42.94         6.65 o
   7   0  20         10.57         15.40         3.30 o
  -9   1  20         89.39        105.16         5.50 o
  -8   1  20         66.47         70.42         5.40 o
  -7   1  20         17.89         18.97         3.20 o
  -6   1  20          0.65         -2.08         2.58 o
  -5   1  20        202.81        184.83         8.63 o
  -4   1  20         19.64         16.39         2.98 o
  -3   1  20         46.02         45.74         4.52 o
  -2   1  20        546.81        521.55        17.69 o
  -1   1  20        252.37        229.74        12.30 o
   0   1  20         85.18         99.23         8.54 o
   1   1  20        980.85        938.42        24.41 o
   2   1  20        167.27        160.58        10.49 o
   3   1  20        507.97        470.06        17.46 o
   4   1  20        114.13         93.23         7.92 o
   5   1  20          3.35         -0.43         2.61 o
   6   1  20        464.77        462.57        11.22 o
   7   1  20         21.13         31.49         4.74 o
  -9   2  20         15.98          9.08         2.59 o
  -8   2  20         14.89         11.86         2.47 o
  -7   2  20          9.94          4.85         2.47 o
  -6   2  20         15.19          6.65         2.79 o
  -5   2  20        322.05        348.46        14.80 o
  -4   2  20         42.82         46.37         5.79 o
  -3   2  20         47.32         39.01         4.32 o
  -2   2  20         21.64         24.60         3.61 o
  -1   2  20        364.50        342.03        14.72 o
   0   2  20        177.88        169.12        10.41 o
   1   2  20          4.06          3.62         2.72 o
   2   2  20         44.49         43.96         5.66 o
   3   2  20         24.49         16.60         3.10 o
   4   2  20         53.97         67.73         5.37 o
   5   2  20        140.51        135.86         6.82 o
   6   2  20         46.52         46.96         6.70 o
   7   2  20          4.60          2.29         2.07 o
  -8   3  20         16.74         22.92         3.28 o
  -7   3  20          1.13         -0.64         2.40 o
  -6   3  20         18.07          8.59         3.12 o
  -5   3  20         10.54         13.77         4.14 o
  -4   3  20        309.15        258.44        12.94 o
  -3   3  20         95.11         80.90         7.84 o
  -2   3  20         91.87        113.37         8.75 o
  -1   3  20        484.68        473.85        30.84 o
   0   3  20          6.98         12.45         3.50 o
   1   3  20          2.13         -0.24         1.99 o
   2   3  20          0.99         -2.18         2.18 o
   3   3  20         11.83         14.09         2.63 o
   4   3  20        108.15         99.54         7.57 o
   5   3  20         21.86         18.59         3.36 o
   6   3  20          7.71         13.06         2.67 o
  -8   4  20          3.79          6.86         2.82 o
  -7   4  20         28.80         24.68         5.17 o
  -6   4  20          1.01          0.62         2.38 o
  -5   4  20         39.17         32.40         7.02 o
  -4   4  20        103.86         99.34         8.17 o
  -3   4  20          6.06          0.86         2.70 o
  -2   4  20         23.73         18.78         4.25 o
  -1   4  20        232.96        219.79        11.68 o
   0   4  20          0.03          0.22         2.29 o
   1   4  20         60.27         67.33         5.19 o
   2   4  20         45.43         43.35         5.22 o
   3   4  20         10.78         13.99         3.57 o
   4   4  20         93.29         86.37         7.71 o
   5   4  20          0.77          3.06         2.02 o
   6   4  20         25.01         30.35         3.38 o
  -7   5  20          0.33         -2.54         2.54 o
  -6   5  20         11.13          9.19         3.20 o
  -5   5  20          0.36         -2.41         2.69 o
  -4   5  20         21.69         23.24         6.47 o
  -3   5  20         49.16         42.73         5.20 o
  -2   5  20          2.57          5.74         2.75 o
  -1   5  20          6.13         11.36         3.24 o
   0   5  20        632.92        629.67        27.32 o
   1   5  20         10.81          9.56         4.79 o
   2   5  20        449.86        469.25        22.83 o
   3   5  20        474.79        487.95        22.68 o
   4   5  20         12.95         13.62         2.94 o
   5   5  20          2.87          1.30         1.38 o
  -7   6  20         16.45         18.22         3.45 o
  -6   6  20          5.73          6.99         1.86 o
  -5   6  20        292.22        335.39        11.64 o
  -4   6  20         94.64        122.54         8.37 o
  -3   6  20         50.12         43.28         7.49 o
  -2   6  20        165.04        171.91         9.84 o
  -1   6  20        364.84        395.05        20.79 o
   0   6  20          7.78         10.71         4.19 o
   1   6  20          0.51          4.01         2.97 o
   2   6  20        197.15        206.47        14.53 o
   3   6  20        120.92        133.59        11.12 o
   4   6  20         21.94         26.30         4.10 o
   5   6  20         90.39        118.41         8.05 o
  -5   7  20         30.31         44.03         6.05 o
  -4   7  20          2.01          2.46         2.87 o
  -3   7  20         57.78         52.00         7.10 o
  -2   7  20          3.95          1.61         1.90 o
  -1   7  20         55.58         67.24         5.87 o
   0   7  20          0.38          2.22         3.39 o
   1   7  20        134.72        161.21         8.67 o
   2   7  20          0.52          2.34         1.77 o
   3   7  20         40.69         39.44         3.65 o
  -3   8  20         17.90         19.47         3.80 o
  -2   8  20         31.67         37.77         5.00 o
  -1   8  20         13.64         11.53         2.26 o
   0   8  20          1.30         -0.24         2.62 o
   1   8  20          1.91          2.73         2.40 o
   2   8  20          0.61          2.21         2.19 o
  -8   1  21         71.62         71.11         4.99 o
  -7   1  21         47.41         62.39         7.73 o
  -6   1  21          0.69          1.52         1.99 o
  -5   1  21        385.52        330.63        13.87 o
  -4   1  21        116.98        109.49         6.69 o
  -3   1  21          8.22          8.72         2.45 o
  -2   1  21          3.90          4.63         2.96 o
  -1   1  21        954.42        913.08        26.98 o
   0   1  21       2832.70       2628.31        40.41 o
   1   1  21         40.35         40.98         5.56 o
   2   1  21         22.12         23.32         4.46 o
   3   1  21         47.68         41.54         5.59 o
   4   1  21        169.55        147.94         9.37 o
   5   1  21        128.12        111.68         7.52 o
   6   1  21         96.76         85.90         8.44 o
  -8   2  21         11.19         13.62         1.87 o
  -7   2  21         71.55         68.89         5.77 o
  -6   2  21         20.07         23.11         4.20 o
  -5   2  21          1.51          2.18         2.54 o
  -4   2  21        111.92        109.21         8.35 o
  -3   2  21          9.79         14.47         2.79 o
  -2   2  21        601.48        657.60        17.82 o
  -1   2  21        444.87        497.37        36.69 o
   0   2  21         27.43         19.76         4.28 o
   1   2  21         65.36         67.82         6.84 o
   2   2  21         68.40         69.71         6.86 o
   3   2  21         57.54         59.20         6.31 o
   4   2  21         39.14         49.60         4.29 o
   5   2  21          8.30          3.70         1.48 o
   6   2  21          1.17          4.04         1.83 o
  -8   3  21         33.65         37.58         3.58 o
  -7   3  21          0.21          2.23         2.66 o
  -6   3  21          2.53         -1.28         2.47 o
  -5   3  21         34.03         41.64         5.34 o
  -4   3  21         86.89         79.55         9.77 o
  -3   3  21        236.40        237.74        12.12 o
  -2   3  21        223.43        234.51        12.12 o
  -1   3  21         28.93         33.91         4.00 o
   0   3  21         63.31         55.60         6.07 o
   1   3  21          4.04          2.44         2.30 o
   2   3  21        237.64        263.36         9.87 o
   3   3  21         14.44          9.41         2.24 o
   4   3  21         39.08         38.89         4.65 o
   5   3  21          4.18         10.25         2.69 o
   6   3  21         30.29         43.89         3.70 o
  -7   4  21         64.74         67.00         7.42 o
  -6   4  21          1.08         -1.31         4.48 o
  -5   4  21          8.14         15.42         3.44 o
  -4   4  21         30.59         19.35         5.45 o
  -3   4  21         53.07         60.92         6.47 o
  -2   4  21        372.92        429.95        15.99 o
  -1   4  21          9.36         15.82         3.86 o
   0   4  21         43.27         50.99         7.96 o
   1   4  21          0.64          2.21         1.85 o
   2   4  21        343.30        346.82        15.60 o
   3   4  21        265.33        237.99        15.21 o
   4   4  21         85.83         80.92         6.22 o
   5   4  21          7.73          8.01         2.09 o
  -7   5  21          9.37          6.64         2.42 o
  -6   5  21          8.49          4.52         1.98 o
  -5   5  21         31.47         40.40         4.53 o
  -4   5  21         25.54         22.18         5.94 o
  -3   5  21         23.90         39.73         4.91 o
  -2   5  21        384.99        334.76        13.63 o
  -1   5  21        149.30        122.41         8.27 o
   0   5  21         17.72         25.19         6.29 o
   1   5  21        107.27        120.53        11.09 o
   2   5  21         62.89         64.80         8.23 o
   3   5  21         31.35         40.71         4.41 o
   4   5  21         76.94         96.69         5.99 o
   5   5  21          3.72          3.37         2.23 o
  -5   6  21          7.77          9.06         2.38 o
  -4   6  21          0.08         -0.95         1.93 o
  -3   6  21          3.56          3.12         3.26 o
  -2   6  21         13.29         14.92         3.28 o
  -1   6  21         63.89         73.59         6.43 o
   0   6  21         17.12         17.45         4.93 o
   1   6  21        222.63        245.37        14.98 o
   2   6  21          0.88          5.55         3.16 o
   3   6  21         56.70         56.77         3.89 o
   4   6  21         14.90          9.42         1.57 o
  -5   7  21         44.77         73.54         4.65 o
  -4   7  21         39.07         57.06         6.63 o
  -3   7  21          0.11          1.70         2.57 o
  -2   7  21          1.26          6.70         2.15 o
  -1   7  21         35.45         53.34         4.90 o
   0   7  21        289.71        291.84        10.99 o
   1   7  21          0.72          2.52         1.87 o
   2   7  21          1.43         -0.54         1.56 o
   3   7  21         20.39         24.70         3.96 o
   0   8  21          1.26          0.79         1.97 o
  -8   0  22          0.49          3.08         2.01 o
  -7   0  22        144.30        144.56        10.10 o
  -6   0  22          1.14          4.52         2.96 o
  -5   0  22          3.41         -0.33         3.20 o
  -4   0  22        137.56        123.13        12.04 o
  -3   0  22          1.04          2.85         3.50 o
  -2   0  22         82.99         66.17         9.36 o
  -1   0  22        129.24        100.09        11.73 o
   0   0  22        167.78        178.32        15.37 o
   1   0  22        647.54        544.28        26.08 o
   2   0  22        164.03        146.09        13.84 o
   3   0  22        287.91        269.05        18.10 o
   4   0  22          2.61          1.24         3.55 o
   5   0  22        321.54        318.16        16.42 o
   6   0  22        163.16        165.96         9.75 o
  -8   1  22          2.29          1.18         1.02 o
  -7   1  22          9.43         15.47         2.80 o
  -6   1  22         28.37         24.30         3.45 o
  -5   1  22         47.32         45.45         5.63 o
  -4   1  22         40.40         34.43         4.73 o
  -3   1  22        325.95        333.90        11.23 o
  -2   1  22         30.15         32.44         3.82 o
  -1   1  22       1354.84       1385.10        26.01 o
   0   1  22         19.73         15.72         3.76 o
   1   1  22         53.73         58.81         6.43 o
   2   1  22          3.77          0.63         2.75 o
   3   1  22          6.44          8.17         3.18 o
   4   1  22         36.15         29.65         4.27 o
   5   1  22         19.50         11.48         3.50 o
   6   1  22          4.10          3.21         2.30 o
  -8   2  22        113.12        133.09         8.54 o
  -7   2  22          0.10          7.51         3.47 o
  -6   2  22          2.48          0.22         1.85 o
  -5   2  22         23.35         12.75         3.35 o
  -4   2  22          5.70          9.90         3.20 o
  -3   2  22          0.64          1.38         1.94 o
  -2   2  22        168.74        160.76         9.10 o
  -1   2  22          8.13         13.46         3.00 o
   0   2  22         10.12          9.90         2.96 o
   1   2  22         20.78         18.33         3.83 o
   2   2  22        398.29        364.28        14.52 o
   3   2  22        141.67        144.50         8.94 o
   4   2  22         36.57         36.06         4.47 o
   5   2  22          1.65          6.46         3.52 o
   6   2  22          0.98         -0.25         1.81 o
  -7   3  22          2.22          0.10         2.40 o
  -6   3  22         10.25         10.33         2.74 o
  -5   3  22         80.74         68.03         8.75 o
  -4   3  22         11.80         15.11         3.51 o
  -3   3  22          8.54          5.19         3.18 o
  -2   3  22        154.10        151.28         9.62 o
  -1   3  22         19.58         25.16         3.38 o
   0   3  22         89.22         85.41         7.15 o
   1   3  22         10.59          3.53         2.29 o
   2   3  22         36.71         27.27         4.24 o
   3   3  22         76.83         62.40         4.49 o
   4   3  22          2.52          0.58         1.79 o
   5   3  22         45.62         36.42         3.60 o
  -7   4  22         45.68         56.05         6.01 o
  -6   4  22         62.07         46.06         4.45 o
  -5   4  22         17.54         20.20         3.52 o
  -4   4  22          7.73          7.93         3.00 o
  -3   4  22         26.69         30.40         4.80 o
  -2   4  22        244.48        241.29        16.26 o
  -1   4  22        363.05        380.00        14.45 o
   0   4  22        220.50        252.54        11.86 o
   1   4  22        407.15        427.81        13.17 o
   2   4  22        518.57        526.41        15.36 o
   3   4  22        249.39        245.81        10.18 o
   4   4  22        285.97        319.62        10.70 o
   5   4  22          1.10          2.20         2.09 o
  -6   5  22          0.02         -0.37         2.02 o
  -5   5  22          4.08          6.20         2.29 o
  -4   5  22         48.29         56.11         5.22 o
  -3   5  22          0.72          1.13         2.39 o
  -2   5  22          5.40         16.49         3.41 o
  -1   5  22         22.82         43.86         5.03 o
   0   5  22         38.59         46.46         7.63 o
   1   5  22          8.81         11.17         4.70 o
   3   5  22          5.79          3.85         2.43 o
   4   5  22          6.02         10.35         2.21 o
  -5   6  22         27.75         34.00         5.20 o
  -4   6  22          1.67          1.79         2.49 o
  -3   6  22          0.21          1.13         1.55 o
  -2   6  22          0.11         -0.50         1.62 o
  -1   6  22         36.04         33.50         4.20 o
   0   6  22         81.41         96.00         6.82 o
   1   6  22         10.19         18.28         3.41 o
   2   6  22        112.43        143.98         7.55 o
   3   6  22         12.43         14.43         2.33 o
  -4   7  22          3.18         -0.13         1.69 o
  -3   7  22         46.75         64.64         6.62 o
  -2   7  22          8.75          8.73         2.98 o
  -1   7  22         10.68         20.85         2.91 o
   0   7  22         36.93         43.33         4.03 o
   1   7  22         13.97         17.36         2.59 o
   2   7  22         16.68         17.02         3.41 o
  -7   1  23          0.40          0.11         1.20 o
  -6   1  23          1.48         -0.45         2.63 o
  -5   1  23         61.92         60.92         4.35 o
  -4   1  23          4.87          1.93         2.09 o
  -3   1  23         51.41         44.75         4.21 o
  -2   1  23        544.30        587.52        20.15 o
  -1   1  23        251.51        258.42         9.89 o
   0   1  23          7.62          9.30         3.23 o
   1   1  23          0.00          1.27         2.86 o
   2   1  23         81.11         74.81         6.58 o
   3   1  23         26.06         20.74         3.95 o
   4   1  23         12.39         10.55         2.75 o
   5   1  23         80.31        100.53         5.84 o
  -7   2  23         13.57         17.40         3.74 o
  -6   2  23         45.95         30.07         3.56 o
  -5   2  23        161.32        175.88         9.13 o
  -4   2  23         15.39         10.33         3.18 o
  -3   2  23        335.90        349.79        11.02 o
  -2   2  23         39.66         53.92         4.61 o
  -1   2  23         10.90          6.90         2.30 o
   0   2  23        161.03        172.59         9.97 o
   1   2  23         89.91         85.77         9.81 o
   2   2  23         24.20         18.17         3.50 o
   3   2  23          0.36         -1.43         2.47 o
   4   2  23         17.70         17.98         2.94 o
   5   2  23          0.22          2.01         2.63 o
  -7   3  23         21.88         15.93         3.55 o
  -6   3  23          9.25         12.91         2.55 o
  -5   3  23         37.89         34.71         4.21 o
  -4   3  23        344.38        354.39        13.45 o
  -3   3  23        360.40        368.99        13.96 o
  -2   3  23          0.89          2.77         2.50 o
  -1   3  23          1.69          1.90         1.99 o
   0   3  23        313.98        360.54        11.15 o
   1   3  23        156.29        152.97         8.87 o
   2   3  23        424.15        454.50        14.61 o
   3   3  23         81.86         68.66         5.47 o
   4   3  23        126.12        136.18        10.16 o
   5   3  23         35.18         35.16         4.55 o
  -6   4  23         18.47         30.16         3.43 o
  -5   4  23         72.28         77.02         5.73 o
  -4   4  23          4.81          8.06         4.15 o
  -3   4  23          0.96          2.12         2.43 o
  -2   4  23         94.83        105.59         7.54 o
  -1   4  23         30.20         36.46         4.50 o
   0   4  23         31.55         39.12         4.77 o
   1   4  23        100.14        106.52         6.86 o
   2   4  23         62.26         82.43         8.34 o
   3   4  23        173.62        198.93         8.18 o
   4   4  23         22.48         25.33         4.03 o
  -5   5  23          0.57          5.52         2.02 o
  -4   5  23         43.45         64.43         5.16 o
  -3   5  23         29.34         23.25         5.33 o
  -2   5  23        178.62        220.59         9.90 o
  -1   5  23          2.15          6.39         2.46 o
   0   5  23          5.40          7.90         3.71 o
   1   5  23         92.98         99.28         9.36 o
   2   5  23         24.65         44.72         6.07 o
   3   5  23        127.08        164.64        10.22 o
  -4   6  23         92.70        117.08         8.90 o
  -3   6  23         27.18         26.88         4.82 o
  -2   6  23         13.44         22.94         4.87 o
  -1   6  23          3.15          0.12         1.73 o
   0   6  23          2.11          5.71         2.83 o
   1   6  23        240.70        280.81        14.47 o
   2   6  23         66.21         66.48         4.62 o
  -1   7  23          3.04         10.62         2.65 o
  -7   0  24         75.87         88.40         6.54 o
  -6   0  24          6.94          3.93         2.30 o
  -5   0  24        122.37        143.57         7.60 o
  -4   0  24         13.33          9.34         3.79 o
  -3   0  24         17.54         19.95         5.40 o
  -2   0  24        108.28         95.82        10.69 o
  -1   0  24         13.63         10.26         4.67 o
   0   0  24       1249.98       1212.14        36.27 o
   1   0  24          0.36         -1.14         3.87 o
   2   0  24         35.31         34.42         6.79 o
   3   0  24          0.15         -1.24         3.07 o
   4   0  24        387.92        507.01        19.34 o
  -7   1  24          0.12          5.32         2.29 o
  -6   1  24        128.77        108.26         8.59 o
  -5   1  24        139.60        142.49        11.59 o
  -4   1  24         11.91         14.41         3.11 o
  -3   1  24        180.51        162.84         9.18 o
  -2   1  24         21.62         17.67         2.83 o
  -1   1  24        543.42        506.15        13.08 o
   0   1  24         52.78         53.93         4.59 o
   1   1  24          2.95          1.65         2.75 o
   2   1  24          0.54          2.23         2.45 o
   3   1  24         14.77         18.89         3.39 o
   4   1  24         36.96         41.37         4.03 o
   5   1  24        134.79        146.34         8.80 o
  -7   2  24         40.38         47.19         4.94 o
  -6   2  24         32.83         20.49         4.00 o
  -5   2  24         22.21         33.95         3.84 o
  -4   2  24         28.28         20.73         3.54 o
  -3   2  24         69.57         78.91         5.02 o
  -2   2  24        137.20        139.22         6.92 o
  -1   2  24        130.85        135.80         6.79 o
   0   2  24         21.03         24.80         3.28 o
   1   2  24          9.36         11.14         4.99 o
   2   2  24         12.36         11.39         2.96 o
   3   2  24          4.73          4.96         2.78 o
   4   2  24          0.26         -0.62         2.70 o
  -6   3  24          1.15          0.02         2.09 o
  -5   3  24         14.35         11.75         2.62 o
  -4   3  24         32.05         24.46         3.70 o
  -3   3  24          6.68          7.13         2.89 o
  -2   3  24          4.88          7.67         2.75 o
  -1   3  24         52.64         68.73         4.78 o
   0   3  24          4.47          2.91         1.56 o
   1   3  24         68.94         77.03         6.11 o
   2   3  24        366.94        371.97        12.24 o
   3   3  24         47.06         50.64         4.20 o
   4   3  24          0.46          2.33         2.15 o
  -6   4  24         62.11         59.38         5.52 o
  -5   4  24        106.10         98.98         5.79 o
  -4   4  24        139.09        148.65        10.81 o
  -3   4  24          1.80          2.13         2.36 o
  -2   4  24          1.90         -2.23         2.41 o
  -1   4  24          8.49          8.30         2.56 o
   0   4  24        118.33        117.15        10.39 o
   1   4  24         45.47         53.69         4.82 o
   2   4  24          4.16          8.93         2.29 o
   3   4  24         66.13         74.76         6.48 o
  -5   5  24         11.87         21.49         3.81 o
  -4   5  24          3.00          1.94         1.50 o
  -3   5  24         38.40         46.95         6.46 o
  -2   5  24         25.69         22.46         3.26 o
  -1   5  24         82.89        102.24         5.08 o
   0   5  24          1.97          2.45         2.75 o
   1   5  24         59.31         78.01         7.65 o
   2   5  24         53.54         61.21         6.30 o
  -3   6  24         16.64         22.25         3.95 o
  -2   6  24          0.53          4.89         2.47 o
  -1   6  24          0.71         -0.37         2.00 o
   0   6  24        123.57        138.52         6.50 o
   1   6  24          3.39          6.41         2.23 o
  -6   1  25          0.40          2.30         2.16 o
  -5   1  25         79.88         84.45         7.54 o
  -4   1  25         21.76         18.38         4.79 o
  -3   1  25         16.85         17.25         3.61 o
  -2   1  25        264.18        247.24        10.88 o
  -1   1  25         11.04          9.87         2.28 o
   0   1  25          0.17         -0.57         1.76 o
   1   1  25        113.89        121.09         6.03 o
   2   1  25          3.17          5.97         2.45 o
   3   1  25          1.71          0.38         1.66 o
   4   1  25          6.69          8.94         2.87 o
  -6   2  25         24.09         20.06         3.56 o
  -5   2  25         50.85         53.62         6.12 o
  -4   2  25         24.40         26.66         3.42 o
  -3   2  25         39.43         38.81         4.35 o
  -2   2  25         38.98         42.55         3.68 o
  -1   2  25        406.53        398.92        10.77 o
   0   2  25        189.49        211.24         7.88 o
   1   2  25         27.04         35.53         3.43 o
   2   2  25          5.04          4.36         1.97 o
   3   2  25          1.74          1.57         2.96 o
  -6   3  25          9.52          2.11         1.64 o
  -5   3  25         17.87          8.60         1.99 o
  -4   3  25         50.87         64.62         5.08 o
  -3   3  25        237.67        241.86         9.94 o
  -2   3  25         70.12         70.66         5.66 o
  -1   3  25         25.14         29.09         3.81 o
   0   3  25         32.49         28.32         2.93 o
   1   3  25         92.80        100.38         5.10 o
   2   3  25          0.59          1.25         1.67 o
   3   3  25          1.25          2.37         1.34 o
  -5   4  25        211.84        231.31        10.58 o
  -4   4  25          3.10          4.13         2.01 o
  -3   4  25         23.69         33.22         3.82 o
  -2   4  25         53.52         49.09         4.72 o
  -1   4  25          1.14          0.30         1.66 o
   0   4  25         17.76         16.03         2.67 o
   1   4  25         15.36         15.34         3.87 o
   2   4  25          3.60          1.62         2.19 o
  -3   5  25         47.26         51.39         3.80 o
  -2   5  25          7.60          9.69         3.29 o
  -1   5  25         17.95         14.83         2.38 o
   0   5  25        200.47        230.98         8.55 o
   1   5  25         48.03         77.51         5.80 o
  -5   0  26         45.07         50.55         4.97 o
  -4   0  26         22.46         18.43         3.81 o
  -3   0  26          0.88          2.50         2.46 o
  -2   0  26        150.04        146.62        11.09 o
  -1   0  26        142.54        136.21        11.07 o
   0   0  26        196.56        182.80        12.46 o
   1   0  26          2.68          4.75         3.48 o
   2   0  26         40.54         51.04         6.31 o
   3   0  26         92.42        118.72         8.38 o
  -5   1  26          0.64          0.12         1.55 o
  -4   1  26          4.49          2.83         1.40 o
  -3   1  26         33.54         35.53         3.87 o
  -2   1  26          1.07          5.57         2.21 o
  -1   1  26         47.83         58.95         5.21 o
   0   1  26         27.12         25.99         3.69 o
   1   1  26        264.43        274.35         8.09 o
   2   1  26         94.44         97.05         4.61 o
   3   1  26          4.47          2.89         2.70 o
  -5   2  26          2.21         -1.34         1.97 o
  -4   2  26        116.52        122.37         9.17 o
  -3   2  26          0.31         -1.07         1.58 o
  -2   2  26         48.41         57.29         3.82 o
  -1   2  26         11.67         16.74         2.38 o
   0   2  26          7.41          8.50         1.90 o
   1   2  26         32.49         40.17         3.21 o
   2   2  26         58.36         68.01         3.77 o
  -5   3  26         13.54         18.27         3.23 o
  -4   3  26         59.52         62.42         6.17 o
  -3   3  26          1.15          0.83         1.87 o
  -2   3  26          4.25          1.11         1.68 o
  -1   3  26         44.75         40.85         3.93 o
   0   3  26        136.04        139.15         5.46 o
   1   3  26          2.42          3.12         1.37 o
   2   3  26         26.84         26.47         3.94 o
  -3   4  26         48.89         47.99         5.36 o
  -2   4  26        196.11        216.75         8.02 o
  -1   4  26          0.20          1.49         1.50 o
   0   4  26         15.21         16.20         3.46 o
   1   4  26          3.41          5.43         2.21 o
  -4   1  27         14.29         27.86         3.76 o
  -3   1  27         34.80         29.31         3.09 o
  -2   1  27         11.39          6.77         2.00 o
  -1   1  27         88.75         82.48         5.35 o
   0   1  27          6.76          7.55         3.44 o
   1   1  27         10.56         10.12         2.15 o
   2   1  27         96.10        128.62         5.82 o
  -4   2  27         44.38         49.35         4.94 o
  -3   2  27          8.78          4.29         2.45 o
  -2   2  27         44.94         52.74         3.98 o
  -1   2  27          2.14          1.35         1.03 o
   0   2  27          6.31         10.71         1.69 o
   1   2  27          4.46          5.07         1.61 o
  -2   3  27         46.75         41.31         5.21 o
  -1   3  27          5.86          6.65         1.73 o
   0   3  27         69.02         77.11         6.40 o
  -2   0  28          4.65          8.22         2.47 o
  -1   0  28         33.88         51.01         5.29 o
   0   0  28         48.79         53.45         5.38 o
  -2   1  28         28.61         22.80         3.82 o
  -1   1  28         30.90         25.58         4.04 o
   0   1  28          6.28          6.81         2.51 o
                                                
