# Supplementary material for: The crystal structures of three clozapinium salts: different mol­ecular configurations, and supra­molecular assembly in one, two and three dimensions
Source: Acta Crystallogr E Crystallogr Commun. 2015 Mar 25;71(Pt 4):406–13. doi: 10.1107/S205698901500554X (PMC4438793; doi:10.1107/S205698901500554X)
Supplement: Supplementary file 4 [file e-71-00406-IIIsup4.hkl]

# Compound (III)
# h,k,l, Fc-squared, Fo-squared, sigma(Fo-squared), status flag
#
data_III
_shelx_title ' hsy709cgn'
_shelx_refln_list_code          4
_shelx_F_calc_maximum      269.36
_exptl_crystal_F_000       976.00
_reflns_d_resolution_high  0.8079

loop_
 _space_group_symop_operation_xyz
 'x, y, z'
 'x, -y, z+1/2'
 'x+1/2, y+1/2, z'
 'x+1/2, -y+1/2, z+1/2'

_cell_length_a    17.4296
_cell_length_b    15.3728
_cell_length_c     8.6359
_cell_angle_alpha  90.000
_cell_angle_beta   90.325
_cell_angle_gamma  90.000

_shelx_F_squared_multiplier     1.000

loop_
 _refln_index_h
 _refln_index_k
 _refln_index_l
 _refln_F_squared_calc
 _refln_F_squared_meas
 _refln_F_squared_sigma
 _refln_observed_status
  -6   0 -10        428.50        545.53        22.92 o
  -4   0 -10        428.10        492.33        23.47 o
  -2   0 -10        305.60        345.83        19.86 o
   0   0 -10       2192.36       2545.05        73.15 o
   2   0 -10        206.38        207.95        14.71 o
   4   0 -10        400.35        473.00        22.05 o
   6   0 -10        236.76        247.58        13.77 o
  -7   1 -10        162.82        183.46        11.53 o
  -5   1 -10         75.27         69.83         5.52 o
  -3   1 -10        128.17        118.81         7.84 o
  -1   1 -10        270.93        289.96        12.83 o
   1   1 -10        124.46        143.81         8.87 o
   3   1 -10         86.04         95.45         6.82 o
   5   1 -10        124.21        157.28         7.99 o
   7   1 -10        292.95        344.25        15.62 o
  -6   2 -10         57.13         74.14         7.70 o
  -4   2 -10          9.38         11.28         1.98 o
  -2   2 -10        140.41        150.74         7.83 o
   0   2 -10         17.58         25.52         3.96 o
   2   2 -10         40.34         62.19         5.56 o
   4   2 -10        145.92        172.83         8.57 o
   6   2 -10         50.86         72.13         7.09 o
  -5   3 -10         69.29         81.43         7.88 o
  -3   3 -10         33.77         35.11         3.24 o
  -1   3 -10         81.13         84.37         4.28 o
   1   3 -10        156.29        184.46         7.39 o
   3   3 -10         60.79         63.49         4.05 o
   5   3 -10          3.54          2.22         2.04 o
  -4   4 -10          1.36          0.97         1.44 o
  -2   4 -10         66.80         68.09         3.66 o
   0   4 -10         24.64         29.99         2.91 o
   2   4 -10         72.24         82.82         4.57 o
   4   4 -10         12.65         15.81         2.50 o
   6   4 -10          8.43         11.39         2.82 o
  -3   5 -10         25.06         19.17         4.95 o
  -1   5 -10         22.10         21.64         2.35 o
   1   5 -10          3.25          1.85         1.38 o
   3   5 -10         55.31         55.92         8.85 o
  -2   6 -10         24.61         21.98         2.71 o
   0   6 -10         61.19         78.88         5.18 o
   2   6 -10         36.99         39.22         5.04 o
  -9   1  -9          6.42          9.94         1.99 o
  -7   1  -9         28.91         26.82         3.44 o
  -5   1  -9        126.20        128.72         7.55 o
  -3   1  -9          2.47          4.39         2.55 o
  -1   1  -9        287.49        302.57        15.12 o
   1   1  -9        420.10        449.50        47.42 o
   3   1  -9        907.12        954.08        33.57 o
   5   1  -9         48.90         48.78         3.76 o
   7   1  -9        141.91        154.35         8.52 o
   9   1  -9         13.82         12.99         1.69 o
  11   1  -9         18.65         20.30         2.64 o
 -10   2  -9        129.06        133.15        23.61 o
  -8   2  -9          8.58          8.92         2.80 o
  -6   2  -9        106.10        108.95         6.67 o
  -4   2  -9         96.22        103.48         5.77 o
  -2   2  -9         15.03         17.76         3.29 o
   0   2  -9         13.98         11.10         2.50 o
   2   2  -9        126.63        125.08         7.53 o
   4   2  -9         21.66         24.61         3.34 o
   6   2  -9         56.67         52.01         3.76 o
   8   2  -9         94.86        104.08         5.55 o
  10   2  -9         43.95         48.39         4.56 o
  -9   3  -9         45.62         48.31         4.66 o
  -7   3  -9         32.19         29.05         4.46 o
  -5   3  -9         43.11         44.53         3.81 o
  -3   3  -9        227.32        249.05        10.63 o
  -1   3  -9         15.35         17.86         3.04 o
   1   3  -9        408.79        464.52        14.74 o
   3   3  -9        156.93        160.94         8.16 o
   5   3  -9         34.75         38.14         3.89 o
   7   3  -9        217.34        268.20        11.99 o
   9   3  -9        149.32        167.04         8.29 o
  11   3  -9        182.67        194.28        19.05 o
 -10   4  -9         52.32         39.30         3.78 o
  -8   4  -9        326.09        373.94        36.49 o
  -6   4  -9        340.61        303.99        17.94 o
  -4   4  -9         34.34         32.60         3.20 o
  -2   4  -9         56.04         56.66         4.90 o
   0   4  -9         66.21         73.97         5.55 o
   2   4  -9        504.80        637.49        21.17 o
   4   4  -9         44.59         48.50         5.35 o
   6   4  -9        121.77        145.40        15.04 o
   8   4  -9         41.93         49.83         4.73 o
  10   4  -9        258.95        269.92         9.71 o
  -9   5  -9         64.94         65.28         5.05 o
  -7   5  -9         30.41         25.37         8.00 o
  -5   5  -9         22.17         31.94         3.73 o
  -3   5  -9        138.06        112.48         8.50 o
  -1   5  -9        215.23        211.62         9.24 o
   1   5  -9        532.28        606.67        16.44 o
   3   5  -9        132.56        146.49         7.24 o
   5   5  -9          0.46         -1.80         1.88 o
   7   5  -9         76.64         82.58         6.09 o
   9   5  -9        257.80        285.16        10.36 o
  -8   6  -9         73.44         76.07         5.46 o
  -6   6  -9         12.11         14.66         3.04 o
  -4   6  -9         21.14         20.58         2.92 o
  -2   6  -9        137.53        157.92         9.68 o
   0   6  -9         86.72         95.09        11.02 o
   2   6  -9         80.61         80.72         5.25 o
   4   6  -9         39.54         39.53         3.56 o
   6   6  -9        222.88        252.83        10.63 o
   8   6  -9        194.28        215.36         8.81 o
  -7   7  -9        203.94        238.06        12.72 o
  -5   7  -9        141.50        151.94        10.31 o
  -3   7  -9        199.77        228.98        15.16 o
  -1   7  -9         52.33         57.48         8.12 o
   1   7  -9         14.12         12.07         3.92 o
   3   7  -9        228.81        231.89         8.83 o
   5   7  -9          4.15          5.10         1.74 o
   7   7  -9        118.01        104.11         4.58 o
  -6   8  -9        100.99         91.19         7.17 o
  -4   8  -9        228.82        251.73        23.87 o
  -2   8  -9         67.00         60.66         5.10 o
   0   8  -9        111.64        119.23        10.85 o
   2   8  -9        237.69        262.19        11.18 o
   4   8  -9         10.78         13.48         2.58 o
   6   8  -9         48.17         53.81         5.52 o
  -3   9  -9        192.93        223.04        27.37 o
  -1   9  -9          5.96          5.28         1.77 o
   1   9  -9        158.61        162.69        11.63 o
   3   9  -9         55.63         59.71         6.69 o
   5   9  -9         83.30        100.08         5.44 o
   0  10  -9         85.69         95.55         7.64 o
 -12   0  -8        476.51        450.28        55.68 o
 -10   0  -8        355.49        370.28        29.32 o
  -8   0  -8        219.85        215.45        23.99 o
  -6   0  -8         16.66         13.82         3.67 o
  -4   0  -8         42.48         34.89         7.96 o
  -2   0  -8        383.05        394.93        25.97 o
   0   0  -8        461.29        410.53        17.91 o
   2   0  -8         80.85         85.84         7.86 o
   4   0  -8       1351.77       1317.37        48.61 o
   6   0  -8        848.71        776.11        33.95 o
   8   0  -8        738.75        707.44        31.22 o
  10   0  -8        634.17        646.37        27.65 o
  12   0  -8        401.50        441.03        19.69 o
 -13   1  -8         91.40        115.30        13.09 o
 -11   1  -8        145.17        128.54         8.15 o
  -9   1  -8         67.21         81.48         5.89 o
  -7   1  -8         90.63        116.13         7.52 o
  -5   1  -8         62.05         80.44         5.49 o
  -3   1  -8        750.37        767.53        21.08 o
  -1   1  -8        798.44        829.43        37.26 o
   1   1  -8        335.12        304.11        12.32 o
   3   1  -8        222.15        226.04        10.26 o
   5   1  -8          7.06         12.73         2.83 o
   7   1  -8         46.03         48.18         5.27 o
   9   1  -8        233.59        240.47        11.48 o
  11   1  -8        133.51        148.76         8.11 o
  13   1  -8         13.64         15.07         3.16 o
 -12   2  -8        176.45        160.16         7.75 o
 -10   2  -8         48.26         58.10         6.24 o
  -8   2  -8         58.92         46.68         5.87 o
  -6   2  -8        105.37         90.15         5.79 o
  -4   2  -8        495.89        484.28        16.30 o
  -2   2  -8        233.44        236.63        13.50 o
   0   2  -8        156.19        149.19         8.75 o
   2   2  -8         25.38         22.06         2.93 o
   4   2  -8         41.06         38.09         4.22 o
   6   2  -8        132.18        141.60         7.68 o
   8   2  -8        273.61        299.71        13.10 o
  10   2  -8        242.25        267.11        16.74 o
  12   2  -8         35.84         38.50         5.74 o
 -13   3  -8        282.24        290.34        27.98 o
 -11   3  -8        301.60        332.68        23.83 o
  -9   3  -8        138.95        139.94         9.48 o
  -7   3  -8         43.40         38.78         5.11 o
  -5   3  -8        203.58        228.67        11.68 o
  -3   3  -8        837.92        825.22        33.44 o
  -1   3  -8        251.09        245.74        11.01 o
   1   3  -8        123.24        110.52         7.29 o
   3   3  -8         82.51         72.73         5.73 o
   5   3  -8        134.42        156.07         9.40 o
   7   3  -8         71.75         79.29        10.05 o
   9   3  -8        192.30        223.57        15.68 o
  11   3  -8         23.36         22.24         4.72 o
  13   3  -8         76.88         80.61         7.04 o
 -12   4  -8         33.65         30.84         3.18 o
 -10   4  -8        435.34        468.48        17.28 o
  -8   4  -8        310.57        283.48        14.02 o
  -6   4  -8         84.01         68.96         5.76 o
  -4   4  -8         41.05         38.36         7.38 o
  -2   4  -8        129.23        149.35        12.40 o
   0   4  -8          7.61          7.87         1.73 o
   2   4  -8        360.16        369.57        11.60 o
   4   4  -8        399.72        379.44        22.90 o
   6   4  -8         93.03         84.21        10.32 o
   8   4  -8        124.19        130.47        12.01 o
  10   4  -8         49.60         51.85         7.10 o
  12   4  -8        116.36        128.65         9.72 o
 -13   5  -8        414.23        375.28        15.12 o
 -11   5  -8          5.12          8.03         3.86 o
  -9   5  -8         57.67         64.95         6.47 o
  -7   5  -8          1.65          0.65         2.15 o
  -5   5  -8        211.57        205.56        10.13 o
  -3   5  -8        461.29        454.82        19.29 o
  -1   5  -8        481.55        504.44        20.15 o
   1   5  -8        293.50        289.43        12.62 o
   3   5  -8        119.83        107.28         8.25 o
   5   5  -8        930.06        915.50        50.46 o
   7   5  -8         30.29         37.03         6.63 o
   9   5  -8         26.16         18.54         4.74 o
  11   5  -8        279.49        315.68        16.59 o
  13   5  -8         77.68         80.23         6.52 o
 -12   6  -8         95.03         99.23         6.60 o
 -10   6  -8         70.24         87.80         7.06 o
  -8   6  -8        328.07        300.82        13.59 o
  -6   6  -8        381.13        411.58        13.02 o
  -4   6  -8       1021.37       1004.56        30.36 o
  -2   6  -8        802.81        842.27        21.87 o
   0   6  -8        323.61        353.76        22.31 o
   2   6  -8        412.63        461.63        18.16 o
   4   6  -8         63.21         73.72         6.77 o
   6   6  -8        359.68        349.45        14.44 o
   8   6  -8         99.45         83.19         6.28 o
  10   6  -8        235.93        253.62        14.96 o
  12   6  -8        157.40        170.15        10.09 o
 -11   7  -8         32.44         32.26         9.02 o
  -9   7  -8         86.27         85.49         6.34 o
  -7   7  -8        115.76        114.63         6.78 o
  -5   7  -8        112.83        120.15         6.28 o
  -3   7  -8        173.20        177.15        11.02 o
  -1   7  -8        549.36        530.65        22.86 o
   1   7  -8         57.94         58.16         8.82 o
   3   7  -8        149.70        154.86         7.73 o
   5   7  -8        111.31        120.36         8.07 o
   7   7  -8        471.88        476.80        25.96 o
   9   7  -8        223.62        242.53        10.03 o
  11   7  -8        151.38        168.21        10.15 o
 -10   8  -8         52.51         56.42        14.91 o
  -8   8  -8         32.12         31.91         3.98 o
  -6   8  -8        141.43        162.21         6.77 o
  -4   8  -8        303.80        304.92        17.07 o
  -2   8  -8         24.08         26.41         5.88 o
   0   8  -8         63.01         63.87         6.57 o
   2   8  -8        256.31        269.21        18.50 o
   4   8  -8         55.31         53.84         7.86 o
   6   8  -8         80.04         88.82         9.59 o
   8   8  -8          5.70          4.51         1.72 o
  10   8  -8         65.89         70.26         4.37 o
  -9   9  -8        158.40        163.50        12.27 o
  -7   9  -8        149.94        186.49        29.99 o
  -5   9  -8         27.33         27.74         3.08 o
  -3   9  -8         26.49         29.31         4.00 o
  -1   9  -8          6.30          6.71         2.70 o
   1   9  -8        155.27        149.54         9.50 o
   3   9  -8         88.87         88.49         9.89 o
   5   9  -8         73.66         82.61         8.96 o
   7   9  -8         10.24          7.64         2.95 o
   9   9  -8         98.38        112.70         8.22 o
  -6  10  -8        305.99        376.52        19.80 o
  -4  10  -8          0.52          0.59         1.36 o
  -2  10  -8        406.87        410.52        33.98 o
   0  10  -8          8.65          4.62         2.09 o
   2  10  -8        111.73        115.91         7.65 o
   4  10  -8        157.09        165.98        12.46 o
   6  10  -8         19.56         19.93         4.04 o
   8  10  -8         61.80         64.75         6.14 o
  -5  11  -8         26.49         31.96         5.11 o
  -3  11  -8         99.42        131.29         7.28 o
  -1  11  -8         14.51          9.51         3.22 o
   1  11  -8        353.55        383.49        21.12 o
   3  11  -8        106.49        115.17         6.67 o
   5  11  -8         29.53         31.26         3.17 o
   7  11  -8        144.67        168.44         9.65 o
   4  12  -8         20.67         21.31         3.53 o
 -15   1  -7        354.44        341.78        11.22 o
 -13   1  -7        180.76        174.36        12.03 o
 -11   1  -7        726.89        677.26        18.76 o
  -9   1  -7         12.20          9.73         2.21 o
  -7   1  -7         35.92         28.28         3.28 o
  -5   1  -7         19.05         13.46         7.90 o
  -3   1  -7         23.65         23.64         8.61 o
  -1   1  -7        259.30        240.63        27.08 o
   1   1  -7         31.58         35.41         8.22 o
   7   1  -7        575.73        513.28        18.02 o
   9   1  -7        571.16        565.05        23.31 o
  11   1  -7        244.92        251.82        30.88 o
  13   1  -7         29.27         25.65         4.91 o
  15   1  -7         41.70         50.82         5.53 o
 -14   2  -7         84.42         94.52         6.64 o
 -12   2  -7        381.28        406.73        16.57 o
 -10   2  -7        599.81        577.86        45.36 o
  -8   2  -7         38.72         23.91         4.18 o
  -6   2  -7          8.52          9.34         2.23 o
  -4   2  -7         29.75          6.20         6.48 o
  -2   2  -7        598.05        545.03        41.67 o
   0   2  -7        709.16        641.24        43.52 o
   2   2  -7        544.24        549.47        40.07 o
   4   2  -7         23.89         38.12        15.92 o
   6   2  -7        865.76        774.54        23.89 o
   8   2  -7        108.93        102.71         7.78 o
  10   2  -7        110.51        108.41        11.31 o
  12   2  -7        555.70        616.28        27.25 o
  14   2  -7         18.72         17.35         3.86 o
 -15   3  -7         18.09         20.07         3.05 o
 -13   3  -7        330.16        338.72        17.82 o
 -11   3  -7        243.85        219.39        18.78 o
  -9   3  -7         52.20         48.85         6.54 o
  -7   3  -7        189.81        192.50         8.67 o
  -5   3  -7         48.40         46.02         4.32 o
  -3   3  -7       1379.98       1184.77        64.12 o
  -1   3  -7         15.10         11.79         7.71 o
   1   3  -7        209.52        212.13        19.81 o
   3   3  -7        360.14        247.16        38.25 o
   5   3  -7        676.36        636.13        27.43 o
   7   3  -7        110.05         95.15        10.69 o
   9   3  -7        129.92        126.45        12.47 o
  11   3  -7         17.16          9.85         3.71 o
  13   3  -7        229.46        233.23        15.24 o
  15   3  -7         70.70         80.51         7.02 o
 -14   4  -7        170.74        198.31        26.97 o
 -12   4  -7        381.74        410.69        16.46 o
 -10   4  -7        251.76        253.87        38.60 o
  -8   4  -7        528.21        452.07        13.73 o
  -6   4  -7        894.26        852.82        31.82 o
  -4   4  -7        683.66        624.16        21.98 o
  -2   4  -7        283.10        289.20        43.83 o
   0   4  -7        414.66        412.39        35.51 o
   2   4  -7        123.40         88.48        23.13 o
   4   4  -7        305.04        277.28        12.74 o
   6   4  -7        221.00        192.23        15.89 o
   8   4  -7         44.91         43.97         7.13 o
  10   4  -7         19.41         17.83         4.83 o
  12   4  -7        497.97        547.46        25.33 o
  14   4  -7        126.85        157.03        10.89 o
 -15   5  -7         41.62         43.24         4.61 o
 -13   5  -7        208.41        206.24        11.07 o
 -11   5  -7        349.10        296.72        14.23 o
  -9   5  -7        118.42        115.42         7.57 o
  -7   5  -7        131.59        123.11         6.89 o
  -5   5  -7        980.30        865.48        23.05 o
  -3   5  -7        686.57        633.51        20.00 o
  -1   5  -7        727.45        667.47        18.13 o
   1   5  -7         24.07         18.75         3.23 o
   3   5  -7        813.44        751.38        22.82 o
   5   5  -7        191.12        185.34        11.05 o
   7   5  -7        379.14        330.66        21.06 o
   9   5  -7        182.08        164.33        19.48 o
  11   5  -7         31.07         41.04         6.65 o
  13   5  -7         75.93         77.86         8.06 o
  15   5  -7        102.68        125.45         8.19 o
 -14   6  -7         10.36         13.36         2.43 o
 -12   6  -7         29.93         27.34         3.59 o
 -10   6  -7        327.37        293.07        14.13 o
  -8   6  -7         16.87         15.31         2.71 o
  -6   6  -7         50.52         48.36         4.38 o
  -4   6  -7        699.99        640.32        16.55 o
  -2   6  -7        144.24        159.55        11.19 o
   0   6  -7        950.36        866.97        85.87 o
   2   6  -7        141.24        137.42        10.74 o
   4   6  -7        105.22        116.21        11.65 o
   6   6  -7        267.97        246.14        12.64 o
   8   6  -7        207.30        179.24        10.42 o
  10   6  -7        658.55        643.98        22.49 o
  12   6  -7         89.10         96.59         6.19 o
  14   6  -7        138.08        155.42         9.83 o
 -13   7  -7        266.91        284.22        37.75 o
 -11   7  -7        164.33        150.26         8.89 o
  -9   7  -7         78.38         79.97         5.94 o
  -7   7  -7         52.24         60.48         4.68 o
  -5   7  -7        716.58        653.43        19.49 o
  -3   7  -7        332.77        322.23        12.74 o
  -1   7  -7        109.61        118.61        12.82 o
   1   7  -7        660.52        620.44        31.61 o
   3   7  -7       1101.08       1054.58        42.90 o
   5   7  -7         11.84         12.47         3.12 o
   7   7  -7        201.09        186.72        10.52 o
   9   7  -7        111.55        116.87         7.86 o
  11   7  -7         95.35         91.85         6.37 o
  13   7  -7         27.27         27.48         2.91 o
 -12   8  -7        154.24        149.33        21.68 o
 -10   8  -7        254.19        240.09        11.21 o
  -8   8  -7         51.78         48.11         4.53 o
  -6   8  -7        586.33        582.21        14.90 o
  -4   8  -7        359.96        334.64        16.00 o
  -2   8  -7        287.83        263.12        11.36 o
   0   8  -7        439.43        405.01        24.65 o
   2   8  -7        280.86        285.58        20.29 o
   4   8  -7        234.02        228.10        17.69 o
   6   8  -7         94.99        100.19        11.37 o
   8   8  -7         65.72         58.07         5.56 o
  10   8  -7         31.58         28.71         6.67 o
  12   8  -7         32.29         35.72         3.64 o
 -11   9  -7         89.09         81.93        17.63 o
  -9   9  -7        142.63        157.19         9.91 o
  -7   9  -7          8.35          9.34         2.65 o
  -5   9  -7        272.88        282.94        11.74 o
  -3   9  -7        124.02        131.03         9.12 o
  -1   9  -7        477.39        440.62        23.71 o
   1   9  -7        438.77        395.78        24.02 o
   3   9  -7        424.77        402.04        24.04 o
   5   9  -7        113.70        124.66        12.53 o
   7   9  -7         71.06         76.71         9.40 o
   9   9  -7        178.05        191.89        13.64 o
  11   9  -7        150.08        159.07         7.24 o
 -10  10  -7         30.44         21.81         4.48 o
  -8  10  -7        158.78        180.65        14.99 o
  -6  10  -7        284.58        279.21        13.50 o
  -4  10  -7         35.30         39.82         5.20 o
  -2  10  -7         67.03         70.10         5.50 o
   0  10  -7        180.28        176.45         8.64 o
   2  10  -7        292.07        243.91        17.92 o
   4  10  -7         45.20         45.01         7.72 o
   6  10  -7         50.63         36.40         6.33 o
   8  10  -7        145.94        131.79        11.18 o
  10  10  -7        165.40        162.57        10.89 o
  -9  11  -7        215.54        275.25        26.19 o
  -7  11  -7        211.87        220.44        16.03 o
  -5  11  -7        118.32        126.05        12.26 o
  -3  11  -7         51.20         60.75         8.89 o
  -1  11  -7        570.73        575.54        25.68 o
   1  11  -7         40.97         42.26         3.95 o
   3  11  -7          2.25          6.18         3.41 o
   5  11  -7         63.78         72.38         8.63 o
   7  11  -7         54.51         53.06         6.96 o
   9  11  -7         22.17         22.54         3.95 o
  -8  12  -7         49.77         56.19        10.68 o
  -6  12  -7         14.85         17.60         4.68 o
  -4  12  -7        120.14        124.36        11.50 o
  -2  12  -7        194.62        243.54        16.29 o
   0  12  -7        684.38        711.03        20.97 o
   2  12  -7        570.48        579.61        25.99 o
   4  12  -7         27.19         25.12         4.71 o
   6  12  -7         87.95         88.19         8.26 o
   8  12  -7         53.08         54.85         5.70 o
  -5  13  -7         16.04         18.49         4.21 o
  -3  13  -7         95.10        109.64         9.86 o
  -1  13  -7         23.51         32.21         5.16 o
   1  13  -7         33.67         37.95         3.82 o
   3  13  -7        110.63        128.21         9.81 o
   5  13  -7        189.07        229.00        12.49 o
  -2  14  -7        105.03        130.57         9.30 o
   0  14  -7        147.57        188.77        10.96 o
 -16   0  -6        532.32        583.43        24.54 o
 -14   0  -6        143.21        152.09        13.42 o
 -12   0  -6       1178.47       1262.64       275.08 o
 -10   0  -6        272.04        211.38        14.89 o
  -8   0  -6        188.73        238.92        28.60 o
  -6   0  -6       1797.76       1838.29        79.55 o
  -4   0  -6       1582.77       1700.10        82.46 o
  -2   0  -6       1461.15       1459.81        63.70 o
   0   0  -6        182.73        161.01        27.04 o
   2   0  -6       1397.34       1159.86        61.46 o
   8   0  -6       1455.83       1379.56        89.26 o
  10   0  -6        922.90        870.23        35.84 o
  12   0  -6        386.12        409.82        22.19 o
  14   0  -6       2344.66       2297.78        66.05 o
 -17   1  -6        299.57        343.45        45.20 o
 -15   1  -6        327.80        304.09        16.52 o
 -13   1  -6         67.69         67.67         6.66 o
 -11   1  -6       1482.56       1205.84        55.51 o
  -9   1  -6        185.42        155.87         9.06 o
  -7   1  -6        759.32        695.11        61.96 o
  -5   1  -6        368.64        358.85        23.31 o
  -3   1  -6        876.56        898.59        62.53 o
  -1   1  -6        538.23        510.24        35.90 o
   1   1  -6        705.51        618.65        39.70 o
   3   1  -6       1651.68       1531.40        90.90 o
   5   1  -6        100.24         95.73        21.55 o
   9   1  -6        723.16        737.51        65.18 o
  11   1  -6        491.96        429.44        20.78 o
  13   1  -6        765.99        727.06        30.58 o
  15   1  -6        201.30        181.48        12.83 o
  17   1  -6         55.72         57.49         5.40 o
 -16   2  -6         66.76         66.64         4.29 o
 -14   2  -6        305.13        320.38        15.14 o
 -12   2  -6        177.42        162.69        11.23 o
 -10   2  -6         76.61         56.76         7.47 o
  -8   2  -6       1315.88       1172.65        46.24 o
  -6   2  -6        193.82        202.58        20.48 o
  -4   2  -6        269.12        240.64        21.05 o
  -2   2  -6       1524.80       1501.63       107.51 o
   0   2  -6        272.06        246.59        34.45 o
   2   2  -6        816.75        773.23        35.12 o
   4   2  -6        859.21        823.53        65.65 o
   6   2  -6        700.43        618.62        56.92 o
   8   2  -6        166.63        104.96        24.21 o
  10   2  -6        123.60        107.36        10.14 o
  12   2  -6        140.28        115.10        11.28 o
  14   2  -6         52.98         53.82         7.47 o
  16   2  -6         80.07         91.43         8.03 o
 -17   3  -6         28.52         32.51         4.53 o
 -15   3  -6         28.42         31.38         4.38 o
 -13   3  -6          1.13         -1.40         2.25 o
 -11   3  -6        157.22        157.14        11.13 o
  -9   3  -6        158.27        159.28         8.41 o
  -7   3  -6       2333.59       2097.36        90.51 o
  -5   3  -6         14.34         22.88        10.08 o
  -3   3  -6        808.99        744.62        47.15 o
  -1   3  -6        303.62        270.21        37.44 o
   1   3  -6        476.56        463.46        48.22 o
   3   3  -6         38.46         47.38        11.01 o
   5   3  -6        318.21        236.94        34.65 o
   7   3  -6        124.94         87.85        21.19 o
   9   3  -6        226.83        191.77        13.80 o
  11   3  -6         26.28         21.98         4.84 o
  13   3  -6        259.01        243.66        16.80 o
  15   3  -6         72.17         59.53         7.05 o
  17   3  -6         13.23         16.74         3.03 o
 -16   4  -6         16.40         21.57         3.29 o
 -14   4  -6        197.84        213.41         9.80 o
 -12   4  -6        222.77        178.78        11.30 o
 -10   4  -6        123.41        105.23         7.24 o
  -8   4  -6       1308.47       1154.91        22.11 o
  -6   4  -6        447.89        381.88        35.72 o
  -4   4  -6        439.34        414.52        35.91 o
  -2   4  -6          3.21         74.85        20.27 o
   0   4  -6         81.18         56.92        18.07 o
   2   4  -6        283.03        218.63        33.78 o
   4   4  -6        130.22        109.58        23.85 o
   6   4  -6          9.40          2.89         4.07 o
   8   4  -6        203.64        176.59        19.28 o
  10   4  -6          3.80          0.96         2.33 o
  12   4  -6        270.01        241.54        16.56 o
  14   4  -6        143.14        126.37        10.79 o
  16   4  -6         73.11         71.54         6.82 o
 -15   5  -6        184.79        203.28         8.19 o
 -13   5  -6         48.28         52.73         7.66 o
 -11   5  -6        172.19        143.17        11.14 o
  -9   5  -6        203.06        190.67         9.90 o
  -7   5  -6        589.01        518.13        16.31 o
  -5   5  -6        465.34        415.87        37.17 o
  -3   5  -6        932.95        848.74        52.03 o
  -1   5  -6       1090.87       1037.55        79.63 o
   1   5  -6        493.07        448.32        35.74 o
   3   5  -6         86.16         59.31        18.04 o
   5   5  -6        124.90        104.25        16.44 o
   7   5  -6        493.68        343.15        44.35 o
   9   5  -6        375.53        309.88        19.84 o
  11   5  -6         31.43         28.55         5.98 o
  13   5  -6          0.51          2.43         3.97 o
  15   5  -6        116.48        103.28         8.92 o
  17   5  -6        185.86        190.39         9.49 o
 -16   6  -6        138.25        154.44        12.91 o
 -14   6  -6        548.32        571.62        18.72 o
 -12   6  -6        216.59        219.98        12.05 o
 -10   6  -6        755.77        672.49        26.63 o
  -8   6  -6        596.84        542.50        17.14 o
  -6   6  -6        142.56        123.68         7.59 o
  -4   6  -6        264.51        252.10        40.90 o
  -2   6  -6       2341.45       2337.27       129.51 o
   0   6  -6        411.80        380.66        38.66 o
   2   6  -6        363.45        318.70        42.53 o
   4   6  -6         88.27         76.77        14.08 o
   6   6  -6        461.55        312.73        41.89 o
   8   6  -6        593.66        554.11        20.03 o
  10   6  -6        899.72        788.74        33.53 o
  12   6  -6         71.52         74.35         8.67 o
  14   6  -6         67.37         61.00         4.96 o
  16   6  -6        193.92        228.26        11.63 o
 -15   7  -6        211.39        231.70        10.68 o
 -13   7  -6        167.11        170.15        15.33 o
 -11   7  -6         21.33         21.83         3.22 o
  -9   7  -6        394.15        383.29        16.55 o
  -7   7  -6         78.65         71.03         5.03 o
  -5   7  -6        309.69        274.55         9.93 o
  -3   7  -6        386.89        357.51        48.85 o
  -1   7  -6       1539.68       1287.05        97.39 o
   1   7  -6       3532.63       3016.97       210.30 o
   3   7  -6        393.07        255.20        26.68 o
   5   7  -6          8.71          4.38         2.89 o
   7   7  -6        302.70        285.81        13.78 o
   9   7  -6        535.67        514.75        18.83 o
  11   7  -6        584.65        506.19        17.84 o
  13   7  -6        372.58        364.45        13.38 o
  15   7  -6        101.42        137.85         6.35 o
 -14   8  -6        201.11        225.66        11.04 o
 -12   8  -6          6.54          6.03         2.21 o
 -10   8  -6        241.63        207.15         9.66 o
  -8   8  -6         22.13         17.84         2.44 o
  -6   8  -6        531.96        450.98        13.13 o
  -4   8  -6         41.68         35.28         4.03 o
  -2   8  -6       1117.74       1021.76        26.64 o
   0   8  -6        495.12        378.82        19.56 o
   2   8  -6        196.49        158.70        22.47 o
   4   8  -6       1572.06       1113.18        99.92 o
   6   8  -6         73.28         66.38         9.46 o
   8   8  -6        139.79        135.23         9.00 o
  10   8  -6        308.61        339.29        20.28 o
  12   8  -6         13.40         10.21         3.59 o
  14   8  -6        170.36        174.80         7.61 o
 -13   9  -6         53.42         74.10         9.18 o
 -11   9  -6         43.73         39.44         5.36 o
  -9   9  -6        229.97        235.58        13.47 o
  -7   9  -6         95.94         99.91         8.56 o
  -5   9  -6        480.12        474.42        19.38 o
  -3   9  -6        709.12        633.27        23.73 o
  -1   9  -6        585.59        517.04        18.04 o
   1   9  -6       1658.33       1546.78        38.71 o
   3   9  -6        186.19        136.19        13.77 o
   5   9  -6        159.39        140.33        13.73 o
   7   9  -6         89.53         85.48        10.61 o
   9   9  -6          7.83          5.68         3.31 o
  11   9  -6        146.78        138.18         8.01 o
  13   9  -6         76.95         88.22         5.37 o
 -12  10  -6         26.08         24.45         5.44 o
 -10  10  -6        135.17        160.65         8.20 o
  -8  10  -6         82.75        100.38        11.93 o
  -6  10  -6        236.80        251.05        19.36 o
  -4  10  -6        373.58        381.78        16.93 o
  -2  10  -6        301.44        267.71        13.85 o
   0  10  -6        523.41        446.18        29.35 o
   2  10  -6        141.15        150.70        14.18 o
   4  10  -6        260.96        226.34        17.50 o
   6  10  -6         83.05         76.85         9.73 o
   8  10  -6        196.95        167.94        14.28 o
  10  10  -6        295.38        297.05        17.81 o
  12  10  -6         88.82         73.33         7.40 o
 -11  11  -6        138.65        152.11         8.07 o
  -9  11  -6         27.35         26.83         4.30 o
  -7  11  -6         88.43         97.13        11.71 o
  -5  11  -6        127.83        113.00        12.44 o
  -3  11  -6         42.06         36.59         5.13 o
  -1  11  -6         43.50         43.82         5.55 o
   1  11  -6        185.42        177.71        10.89 o
   3  11  -6        568.51        563.61        67.87 o
   5  11  -6        295.56        287.18        19.15 o
   7  11  -6         56.93         60.11         8.12 o
   9  11  -6        271.49        276.04        16.82 o
  11  11  -6         24.56         37.28         5.42 o
 -10  12  -6         46.47         53.36         4.88 o
  -8  12  -6         69.63         71.49         6.44 o
  -6  12  -6        213.34        225.83        17.44 o
  -4  12  -6         60.28         74.63         9.86 o
  -2  12  -6         63.94         58.05         6.15 o
   0  12  -6          1.49          0.84         1.71 o
   2  12  -6         65.96         69.44         6.38 o
   4  12  -6        171.66        170.11         9.66 o
   6  12  -6         46.06         34.91         6.07 o
   8  12  -6         29.69         33.01         5.71 o
  10  12  -6         47.80         59.82         6.30 o
  -9  13  -6         37.23         45.92         4.39 o
  -7  13  -6         34.41         34.01         4.35 o
  -5  13  -6         65.63         56.61         8.13 o
  -3  13  -6        345.81        341.99        20.47 o
  -1  13  -6        103.05        107.87        11.14 o
   1  13  -6        189.99        206.59        10.54 o
   3  13  -6        101.66        113.40         7.48 o
   5  13  -6         23.70         29.44         5.27 o
   7  13  -6         11.14         19.78         4.18 o
   9  13  -6         43.18         54.53         5.59 o
  -8  14  -6          1.01          1.66         1.87 o
  -6  14  -6          6.71          6.33         2.18 o
  -4  14  -6         33.63         32.68         6.69 o
  -2  14  -6        103.62        121.97        10.83 o
   0  14  -6          6.85          2.66         2.41 o
   2  14  -6         11.76         16.05         4.15 o
   4  14  -6        122.46        140.88         7.18 o
   6  14  -6         69.97         92.16         7.43 o
  -5  15  -6         71.53         84.73         5.25 o
  -3  15  -6        111.27        130.56         6.84 o
  -1  15  -6        183.68        184.41        23.69 o
   1  15  -6         59.14         64.27         6.61 o
   3  15  -6        297.73        338.65        15.28 o
 -17   1  -5         16.46         15.49         2.97 o
 -15   1  -5        107.28        110.79         6.87 o
 -13   1  -5        168.27        166.64         9.96 o
  -9   1  -5       2235.29       2090.56       118.70 o
  -7   1  -5        816.89        767.33        65.95 o
  -5   1  -5         60.81         77.32        13.75 o
  -3   1  -5          0.82          7.78         3.73 o
  -1   1  -5       1993.63       2211.25        79.78 o
   1   1  -5       1137.93       1169.34        67.71 o
   3   1  -5       1760.42       1587.19        57.52 o
   5   1  -5        186.80        185.88        27.53 o
   7   1  -5         28.08         21.47         9.69 o
   9   1  -5        366.99        347.69        25.22 o
  11   1  -5        703.63        630.62        43.34 o
  13   1  -5        955.53        876.24        35.22 o
  15   1  -5         52.18         63.44         7.92 o
  17   1  -5        169.94        175.00        11.37 o
 -18   2  -5        179.08        203.74        16.79 o
 -16   2  -5        250.21        274.91        14.86 o
 -14   2  -5        185.90        191.11         9.58 o
 -12   2  -5       1174.94       1262.44        34.69 o
  -8   2  -5        498.69        435.92        50.80 o
  -6   2  -5        690.07        665.04        98.46 o
  -4   2  -5        303.63        318.69        27.38 o
  -2   2  -5        171.67        155.31        14.50 o
   0   2  -5        357.67        377.05        38.29 o
   2   2  -5       2792.73       2548.52       108.41 o
   4   2  -5       1532.60       1556.63        85.52 o
   6   2  -5        102.62         70.61        12.51 o
   8   2  -5       1343.54       1112.39       189.63 o
  10   2  -5       1232.33       1154.20       206.00 o
  12   2  -5        363.22        294.52        18.72 o
  14   2  -5         62.81         51.57         7.53 o
  16   2  -5          9.29          9.05         3.06 o
  18   2  -5          3.15          3.30         1.79 o
 -17   3  -5         28.53         30.11         3.97 o
 -15   3  -5         96.30        119.61         8.93 o
 -13   3  -5        661.50        797.34        40.78 o
 -11   3  -5         94.60         93.02         8.22 o
  -9   3  -5       2359.19       2380.92       134.34 o
  -7   3  -5        499.93        484.97        40.25 o
  -5   3  -5        714.60        788.15        38.60 o
  -3   3  -5        346.28        305.21        21.61 o
  -1   3  -5       2919.19       2676.50        84.57 o
   1   3  -5       1472.97       1322.88        63.92 o
   3   3  -5        870.79        855.11       112.62 o
   5   3  -5        257.74        232.49        32.79 o
   7   3  -5         13.80          7.23         3.82 o
   9   3  -5       1201.39       1061.48       111.97 o
  11   3  -5        148.96        132.71         9.58 o
  13   3  -5        116.36        111.35        11.13 o
  15   3  -5         81.66         95.49         9.57 o
  17   3  -5         48.04         46.09         5.64 o
 -18   4  -5          5.96         13.50         3.10 o
 -16   4  -5         59.22         66.39         6.25 o
 -14   4  -5         97.38        107.98         7.46 o
 -12   4  -5        171.49        177.97        31.56 o
 -10   4  -5        572.73        523.51        44.00 o
  -8   4  -5        317.71        293.48        25.16 o
  -6   4  -5        446.13        379.66        26.93 o
  -4   4  -5       1939.82       1745.34        85.23 o
  -2   4  -5        158.68        148.93        15.19 o
   0   4  -5        257.55        262.49        24.22 o
   2   4  -5        916.23        792.36       117.45 o
   4   4  -5        647.11        538.29        50.87 o
   6   4  -5       1085.41        851.13        46.59 o
   8   4  -5       1608.41       1566.74        95.18 o
  10   4  -5         28.91         30.86         9.26 o
  12   4  -5        177.17        124.17        11.93 o
  14   4  -5        625.73        600.43        27.10 o
  16   4  -5        235.23        241.71        14.49 o
  18   4  -5         35.61         39.82         4.49 o
 -17   5  -5        201.29        264.19        22.79 o
 -15   5  -5         26.08         25.86         3.66 o
 -13   5  -5        241.46        317.25        20.49 o
 -11   5  -5       1451.11       1150.45        27.47 o
  -9   5  -5        221.61        178.61        25.28 o
  -7   5  -5        221.72        193.87        24.73 o
  -5   5  -5        449.27        393.10        27.44 o
  -3   5  -5       1168.75       1076.73        44.42 o
  -1   5  -5       1874.07       1850.29        71.96 o
   1   5  -5        847.49        744.83        42.63 o
   3   5  -5        358.44        254.34        34.45 o
   5   5  -5        224.21        196.65        21.59 o
   7   5  -5         43.46         33.24        13.12 o
   9   5  -5         40.17         14.70         9.84 o
  11   5  -5       1469.35       1203.64        48.85 o
  13   5  -5         64.43         64.13         8.27 o
  15   5  -5        863.90        871.96        32.81 o
  17   5  -5        175.74        183.69        11.09 o
 -16   6  -5        155.97        167.27        10.40 o
 -14   6  -5        121.10        130.03        10.61 o
 -12   6  -5        206.99        184.79        14.52 o
 -10   6  -5         87.58         84.00         6.02 o
  -8   6  -5        751.77        786.71        52.88 o
  -6   6  -5        293.32        304.98        30.85 o
  -4   6  -5        111.28        124.89        18.75 o
  -2   6  -5       1324.43       1082.17        79.72 o
   0   6  -5        505.23        414.79        46.90 o
   2   6  -5       2657.72       2355.90       164.59 o
   4   6  -5        216.10        170.81        20.04 o
   6   6  -5         16.24         17.69        10.86 o
   8   6  -5        182.81        124.66        25.86 o
  10   6  -5         68.65         51.35         6.53 o
  12   6  -5        210.96        179.96         9.79 o
  14   6  -5        219.94        205.78        14.16 o
  16   6  -5        340.36        328.29        16.35 o
 -17   7  -5         52.90         51.09         6.74 o
 -15   7  -5         19.63         23.68         3.03 o
 -13   7  -5        266.58        283.89        13.71 o
 -11   7  -5        255.90        209.31        13.40 o
  -9   7  -5        237.76        218.85         9.90 o
  -7   7  -5        200.38        168.52        23.70 o
  -5   7  -5         34.57         45.54        18.36 o
  -3   7  -5       1180.75       1131.56        84.43 o
  -1   7  -5        556.26        521.80        55.07 o
   1   7  -5       1462.29       1254.96        98.58 o
   3   7  -5         72.97         44.38        10.65 o
   5   7  -5        184.71        109.66        23.11 o
   7   7  -5       1845.44       1297.00        87.47 o
   9   7  -5        346.33        264.23        15.25 o
  11   7  -5        241.13        233.93        11.42 o
  13   7  -5        248.54        214.61        14.78 o
  15   7  -5        182.67        159.01        11.19 o
  17   7  -5         10.94         11.39         2.46 o
 -16   8  -5         43.54         51.53         6.38 o
 -14   8  -5        294.04        301.76        21.81 o
 -12   8  -5        102.86         95.97         6.40 o
 -10   8  -5        178.06        171.76         8.86 o
  -8   8  -5        247.93        195.95         9.75 o
  -6   8  -5        182.61        153.58        33.08 o
  -4   8  -5       1600.51       1482.28       102.24 o
  -2   8  -5       1416.89       1098.50        57.71 o
   0   8  -5        722.88        572.15        40.48 o
   2   8  -5         27.36         10.55         5.88 o
   4   8  -5        537.13        442.70        34.42 o
   6   8  -5        407.24        321.41        41.84 o
   8   8  -5        380.29        265.20        15.75 o
  10   8  -5        108.12         92.21         6.95 o
  12   8  -5         26.88         34.18         4.18 o
  14   8  -5        218.13        207.09        13.05 o
  16   8  -5        110.32        142.31        11.93 o
 -15   9  -5         29.72         31.27         4.44 o
 -13   9  -5        110.18        112.27        12.98 o
 -11   9  -5         18.55         17.01         4.01 o
  -9   9  -5        134.92        133.70        10.17 o
  -7   9  -5         34.42         30.24         6.55 o
  -5   9  -5        399.88        380.99        15.96 o
  -3   9  -5        112.19         93.67        21.51 o
  -1   9  -5       2954.21       2466.12        91.83 o
   1   9  -5       1502.47       1212.17        62.03 o
   3   9  -5        120.22         91.18        22.45 o
   5   9  -5        508.32        448.15        35.85 o
   7   9  -5          7.90          4.86         2.53 o
   9   9  -5        206.42        187.39        14.17 o
  11   9  -5         13.91          8.18         3.07 o
  13   9  -5         32.74         45.06         5.81 o
  15   9  -5         62.39         72.09         5.29 o
 -14  10  -5        231.19        265.96        12.10 o
 -12  10  -5         12.48         21.94         4.21 o
 -10  10  -5         65.86         74.65         7.48 o
  -8  10  -5        728.69        589.96        31.10 o
  -6  10  -5         21.69         20.15         5.47 o
  -4  10  -5       1630.92       1461.37        35.61 o
  -2  10  -5        280.46        232.95        12.17 o
   0  10  -5        143.58        136.89         8.72 o
   2  10  -5        786.47        688.77        23.15 o
   4  10  -5        269.06        231.63        12.61 o
   6  10  -5         52.96         58.10         5.76 o
   8  10  -5        161.35        161.93         9.67 o
  10  10  -5        185.13        152.16        12.12 o
  12  10  -5         64.02         53.33         6.57 o
  14  10  -5        153.75        184.37        11.65 o
 -13  11  -5         62.25         62.65         5.60 o
 -11  11  -5         38.34         43.87         5.37 o
  -9  11  -5        378.23        347.10        22.65 o
  -7  11  -5        172.56        143.23        14.48 o
  -5  11  -5        114.99        101.93        12.14 o
  -3  11  -5        463.03        472.14        26.95 o
  -1  11  -5        613.11        563.82        20.89 o
   1  11  -5        170.77        157.11        10.48 o
   3  11  -5        319.68        270.39        13.74 o
   5  11  -5        318.19        312.77        14.60 o
   7  11  -5        191.96        164.78        10.06 o
   9  11  -5        131.15        120.36         7.84 o
  11  11  -5        179.53        192.15         9.29 o
  13  11  -5          6.29          8.75         3.13 o
 -12  12  -5          1.15          3.64         1.79 o
 -10  12  -5        278.84        304.27        13.83 o
  -8  12  -5         60.32         46.76         8.14 o
  -6  12  -5        253.32        241.86        18.44 o
  -4  12  -5        348.01        312.03        21.35 o
  -2  12  -5        279.38        253.08        19.26 o
   0  12  -5        369.29        366.50        23.37 o
   2  12  -5        194.56        196.49        11.38 o
   4  12  -5        887.46        809.51        33.42 o
   6  12  -5        130.22        130.82         9.80 o
   8  12  -5        497.51        463.30        16.45 o
  10  12  -5        221.45        232.59         9.91 o
  12  12  -5        127.33        143.33         9.72 o
 -11  13  -5        248.46        259.07        19.02 o
  -9  13  -5          6.00          4.19         4.00 o
  -7  13  -5        170.34        171.97        10.78 o
  -5  13  -5        287.22        241.50        18.02 o
  -3  13  -5        299.39        262.75        18.93 o
  -1  13  -5        387.73        368.33        22.83 o
   1  13  -5        110.47        112.37        12.09 o
   3  13  -5        219.47        244.08        12.13 o
   5  13  -5        150.50        174.30        10.14 o
   7  13  -5        172.26        183.32         9.31 o
   9  13  -5         16.50         16.06         2.51 o
  11  13  -5        108.68        127.06         8.61 o
 -10  14  -5         22.53         27.81         4.54 o
  -8  14  -5        150.09        151.12        11.56 o
  -6  14  -5         45.75         51.00         5.39 o
  -4  14  -5        129.77        132.43        12.47 o
  -2  14  -5         53.98         48.97         7.86 o
   0  14  -5          6.43          1.08         2.78 o
   2  14  -5         83.41         69.05         9.02 o
   4  14  -5         59.26         51.82         7.43 o
   6  14  -5         22.93         22.37         3.10 o
   8  14  -5        222.86        246.32        13.12 o
  -7  15  -5         48.84         49.15         4.48 o
  -5  15  -5        356.43        400.22        22.09 o
  -3  15  -5         47.47         48.24         4.87 o
  -1  15  -5         42.15         39.88         6.56 o
   1  15  -5         21.83         28.33         5.59 o
   3  15  -5         90.82        115.68        10.20 o
   5  15  -5         96.65        119.19         9.59 o
   7  15  -5        218.52        256.84        12.41 o
  -4  16  -5         26.57         28.02         3.09 o
  -2  16  -5        168.42        185.48        12.22 o
   0  16  -5         57.84         78.35         7.86 o
   2  16  -5        109.04        123.34         9.50 o
   4  16  -5        194.87        216.82        11.86 o
 -18   0  -4         46.06         42.81         7.47 o
 -16   0  -4        515.45        476.80        24.74 o
 -14   0  -4       6991.97       6864.51       169.94 o
  -8   0  -4       2281.51       2018.85       103.30 o
  -2   0  -4      10184.51       7753.97       220.76 o
   0   0  -4       5467.55       4929.96       153.63 o
   2   0  -4       2125.72       1812.57        75.39 o
   4   0  -4       4691.31       4385.60       206.15 o
   6   0  -4       4508.38       4087.79       150.22 o
   8   0  -4          6.56         14.96         6.04 o
  10   0  -4        232.84        244.17        36.85 o
  12   0  -4       1194.39       1078.75        80.74 o
  14   0  -4       1125.00       1103.82        40.13 o
  16   0  -4          5.95          4.26         1.77 o
 -19   1  -4         59.88         72.30         5.04 o
 -17   1  -4         21.67         17.08         3.39 o
 -15   1  -4        356.28        391.67        22.61 o
 -13   1  -4        131.74        154.36         8.81 o
 -11   1  -4        355.76        303.65        46.17 o
  -9   1  -4        242.68        283.49        39.94 o
  -7   1  -4       4131.71       3859.40       106.67 o
  -5   1  -4       5832.35       5714.32       245.34 o
  -3   1  -4       3188.65       3048.16        96.63 o
  -1   1  -4       4060.87       4022.69        87.99 o
   1   1  -4       2044.80       1806.73        55.74 o
   3   1  -4        533.68        599.80        26.20 o
   5   1  -4        941.27        951.53        58.47 o
   7   1  -4        275.88        259.56        19.18 o
   9   1  -4       1820.52       1818.08        80.22 o
  11   1  -4       2210.55       1990.14        77.38 o
  13   1  -4        154.17        110.07        12.81 o
  15   1  -4        876.76        723.27        30.31 o
  17   1  -4        307.26        288.91        16.04 o
  19   1  -4         19.47         18.13         3.03 o
 -18   2  -4         56.64         61.75         5.35 o
 -16   2  -4        362.56        390.96        13.99 o
 -14   2  -4          7.78          7.13         2.17 o
 -12   2  -4         12.97          3.80        10.23 o
 -10   2  -4       1338.58       1386.43        98.85 o
  -8   2  -4        286.91        312.00        30.27 o
  -6   2  -4       3293.08       3267.86       227.57 o
  -4   2  -4        251.44        238.70        20.90 o
  -2   2  -4        427.28        426.15        25.17 o
   0   2  -4       1864.19       1947.70        49.58 o
   2   2  -4       3312.20       3169.71        97.12 o
   4   2  -4        127.06        119.00        11.15 o
   6   2  -4         87.25         87.45        10.88 o
   8   2  -4         43.18         35.53         7.81 o
  10   2  -4       1119.85       1002.13        37.14 o
  12   2  -4       1062.04        936.94        52.04 o
  14   2  -4        631.74        498.08        24.73 o
  16   2  -4         89.44         78.69         8.93 o
  18   2  -4         39.56         40.93         5.33 o
 -19   3  -4        100.12        124.65         8.58 o
 -17   3  -4         78.13         79.51         6.14 o
 -15   3  -4          0.04          0.96         2.39 o
 -13   3  -4       1080.88       1123.63        92.38 o
 -11   3  -4        638.44        610.41        68.15 o
  -9   3  -4        330.74        326.16        45.38 o
  -7   3  -4        327.90        312.32        41.32 o
  -5   3  -4       1545.99       1699.91        70.57 o
  -3   3  -4       1617.99       1657.72        58.43 o
  -1   3  -4       2722.20       2765.92        79.06 o
   1   3  -4        303.37        289.72        61.70 o
   3   3  -4       1980.92       1872.68        60.39 o
   5   3  -4       1267.69       1319.07       159.66 o
   7   3  -4        658.01        565.34        35.08 o
   9   3  -4        420.35        434.41        43.26 o
  11   3  -4       2282.47       2044.06        86.88 o
  13   3  -4        777.06        690.81        21.91 o
  15   3  -4         22.46         17.50         4.85 o
  17   3  -4         12.32          9.81         3.40 o
  19   3  -4         32.05         31.64         4.12 o
 -18   4  -4          3.57          9.25         2.47 o
 -16   4  -4        222.03        243.86        17.25 o
 -14   4  -4        268.04        268.71        14.99 o
 -12   4  -4       1442.92       1281.05        53.82 o
 -10   4  -4        166.20        179.56        35.86 o
  -8   4  -4        465.44        496.28        54.84 o
  -6   4  -4        428.57        377.69        25.56 o
  -4   4  -4        235.47        264.70        19.11 o
  -2   4  -4       1391.60       1437.78        58.59 o
   0   4  -4       2537.92       2569.80        76.69 o
   2   4  -4       1322.67       1281.20        51.11 o
   4   4  -4        471.72        412.93        40.58 o
   6   4  -4        577.13        555.06        49.23 o
   8   4  -4        778.46        742.22        43.07 o
  10   4  -4        127.81        115.12        15.06 o
  12   4  -4        344.36        272.52        14.13 o
  14   4  -4        233.02        191.82        14.62 o
  16   4  -4        369.86        367.63        19.39 o
  18   4  -4         10.94         11.73         3.24 o
 -17   5  -4        156.02        156.88         9.94 o
 -15   5  -4        110.16        104.47         7.14 o
 -13   5  -4        261.74        241.58        15.79 o
 -11   5  -4        170.60        168.22        24.02 o
  -9   5  -4        886.27        941.85        55.63 o
  -7   5  -4       1057.47       1105.27        56.11 o
  -5   5  -4        107.72         95.58        12.22 o
  -3   5  -4       1592.63       1542.60        68.86 o
  -1   5  -4        783.12        818.06        80.54 o
   1   5  -4       5409.91       5699.77       191.37 o
   3   5  -4        907.14        845.12        43.38 o
   5   5  -4        513.85        490.19        32.25 o
   7   5  -4         57.36         50.76        16.71 o
   9   5  -4        191.24        222.98        24.38 o
  11   5  -4       1204.51       1110.67        47.28 o
  13   5  -4        416.63        396.37        21.84 o
  15   5  -4         63.45         70.35         8.77 o
  17   5  -4         63.89         69.73         7.50 o
  19   5  -4        122.85        152.90         8.52 o
 -18   6  -4         45.20         52.74         5.63 o
 -16   6  -4         76.82         83.69         5.70 o
 -14   6  -4         35.44         48.17         6.70 o
 -12   6  -4        372.05        289.82        16.15 o
 -10   6  -4        550.20        529.10        64.14 o
  -8   6  -4        143.04        157.49        21.58 o
  -6   6  -4         37.58         40.14        13.11 o
  -4   6  -4        586.40        510.98        36.45 o
  -2   6  -4       2454.37       2091.02       105.98 o
   0   6  -4       1816.70       1840.76        97.25 o
   2   6  -4       6019.47       5377.09       132.40 o
   4   6  -4       1425.87       1354.61        75.75 o
   6   6  -4       1619.38       1284.45        81.80 o
   8   6  -4        124.47         88.29        21.31 o
  10   6  -4       4591.26       3865.00       118.52 o
  12   6  -4       1814.15       1514.59        33.13 o
  14   6  -4        329.34        286.09        12.26 o
  16   6  -4        113.27        117.32        10.09 o
  18   6  -4        123.18        147.17         9.23 o
 -17   7  -4        725.57        804.37        49.36 o
 -15   7  -4        523.37        573.08        22.62 o
 -13   7  -4        424.88        477.84        66.21 o
 -11   7  -4        356.72        337.23        24.29 o
  -9   7  -4        378.53        386.03        53.13 o
  -7   7  -4        869.31        870.27        76.64 o
  -5   7  -4        491.27        452.11        34.60 o
  -3   7  -4        194.86        206.08        32.91 o
  -1   7  -4        722.48        644.82        56.84 o
   1   7  -4       1668.67       1421.06       249.69 o
   3   7  -4       1144.52        896.54        45.02 o
   5   7  -4        451.79        423.05        44.84 o
   7   7  -4        346.74        293.40        38.96 o
   9   7  -4        823.39        684.86        60.83 o
  11   7  -4        515.19        455.29        17.01 o
  13   7  -4         27.02         26.82         3.62 o
  15   7  -4        393.68        402.42        19.99 o
  17   7  -4         96.29         87.28         7.48 o
 -16   8  -4        136.75        142.34         9.65 o
 -14   8  -4        139.74        133.95        15.00 o
 -12   8  -4        156.50        131.40        10.37 o
 -10   8  -4         68.85         62.55         6.66 o
  -8   8  -4        833.07        780.35        75.71 o
  -6   8  -4        251.61        206.18        36.16 o
  -4   8  -4       1919.11       1766.82       107.04 o
  -2   8  -4       1338.84       1153.37        81.78 o
   0   8  -4       1129.91        908.18        89.92 o
   2   8  -4        922.11        766.02        65.72 o
   4   8  -4        267.33        222.86        22.79 o
   6   8  -4        150.89         94.52        21.63 o
   8   8  -4        104.52         78.91        19.73 o
  10   8  -4        441.37        386.47        13.74 o
  12   8  -4        150.19        149.46         8.74 o
  14   8  -4        511.80        504.21        16.13 o
  16   8  -4        213.29        232.41        13.06 o
 -17   9  -4         64.71         71.55         7.38 o
 -15   9  -4         66.55         73.65         9.62 o
 -13   9  -4        161.14        153.56        16.29 o
 -11   9  -4        413.21        354.40        13.85 o
  -9   9  -4        213.03        182.96        11.33 o
  -7   9  -4        101.54         99.32        26.69 o
  -5   9  -4        588.65        510.22        58.11 o
  -3   9  -4        773.45        693.76        65.28 o
  -1   9  -4       2381.13       2005.37        88.30 o
   1   9  -4         21.84          9.96         5.73 o
   3   9  -4       1645.20       1504.30       402.95 o
   5   9  -4       1134.94        891.54        68.54 o
   7   9  -4        641.52        472.08        49.76 o
   9   9  -4        244.59        197.27        19.27 o
  11   9  -4          8.66          6.11         2.68 o
  13   9  -4          7.59          7.23         1.99 o
  15   9  -4         26.63         30.47         4.51 o
 -16  10  -4          0.88          3.14         2.61 o
 -14  10  -4         47.48         48.41         5.69 o
 -12  10  -4        189.54        185.47         9.37 o
 -10  10  -4        163.40        162.85        10.14 o
  -8  10  -4        142.02        121.29        13.08 o
  -6  10  -4        750.69        622.29        28.39 o
  -4  10  -4        191.35        156.66        32.26 o
  -2  10  -4        417.84        290.21        41.66 o
   0  10  -4       2026.04       1576.18       101.16 o
   2  10  -4         76.79         58.57        10.38 o
   4  10  -4        730.25        708.23        66.29 o
   6  10  -4       1250.48       1251.44        88.66 o
   8  10  -4        519.16        492.24        24.62 o
  10  10  -4        205.05        179.69        13.77 o
  12  10  -4        171.85        176.16        12.81 o
  14  10  -4        200.88        197.60        12.10 o
 -15  11  -4        303.83        373.24        19.00 o
 -13  11  -4        270.42        283.28        19.79 o
 -11  11  -4        383.83        439.60        26.04 o
  -9  11  -4        116.66        126.23        13.33 o
  -7  11  -4        521.80        464.51        26.62 o
  -5  11  -4        147.84        116.60        11.67 o
  -3  11  -4        627.44        541.00        41.91 o
  -1  11  -4        521.29        435.00        52.41 o
   1  11  -4        162.77        117.95        27.42 o
   3  11  -4        220.60        197.63        15.45 o
   5  11  -4        637.25        596.00        21.42 o
   7  11  -4         81.11         89.00         8.23 o
   9  11  -4        275.37        264.20        16.60 o
  11  11  -4        194.46        183.66        12.92 o
  13  11  -4        110.88        102.49         8.64 o
  15  11  -4        124.57        156.48         9.70 o
 -14  12  -4         40.11         42.74         6.15 o
 -12  12  -4         73.43         67.58         6.38 o
 -10  12  -4        244.89        246.11        25.40 o
  -8  12  -4        219.17        167.07        10.94 o
  -6  12  -4        957.75        824.47        37.09 o
  -4  12  -4       1062.67        928.56        40.05 o
  -2  12  -4        329.76        276.88        30.30 o
   0  12  -4         74.93         64.89         9.06 o
   2  12  -4        162.12        148.91        14.33 o
   4  12  -4        123.35        142.05         9.64 o
   6  12  -4         10.45          8.66         1.68 o
   8  12  -4        274.76        244.85         9.65 o
  10  12  -4        318.77        288.80        16.26 o
  12  12  -4         70.65         80.63         5.59 o
  14  12  -4        252.20        311.40        14.00 o
 -11  13  -4        280.14        311.94        13.23 o
  -9  13  -4        166.82        183.60        12.13 o
  -7  13  -4         91.26         82.57         7.53 o
  -5  13  -4          4.92          1.24         3.53 o
  -3  13  -4        167.99        155.99        14.90 o
  -1  13  -4         21.13         17.24         5.23 o
   1  13  -4        824.51        782.06        35.89 o
   3  13  -4        316.34        277.04        19.67 o
   5  13  -4         89.13         77.14         9.75 o
   7  13  -4         43.56         41.61         3.83 o
   9  13  -4        146.67        160.33         6.95 o
  11  13  -4         49.84         56.12         4.41 o
  13  13  -4         99.45         96.46         6.81 o
 -10  14  -4        297.65        332.91        18.84 o
  -8  14  -4        166.92        184.85        18.66 o
  -6  14  -4         15.18         14.10         3.18 o
  -4  14  -4        133.81        110.06        11.93 o
  -2  14  -4        186.71        161.46        14.55 o
   0  14  -4        264.93        245.35        18.26 o
   2  14  -4        161.55        145.06        13.77 o
   4  14  -4        225.81        242.00        17.47 o
   6  14  -4        298.50        283.42        17.89 o
   8  14  -4         31.08         34.11         3.71 o
  10  14  -4          3.40          1.77         0.96 o
  -9  15  -4        136.99        150.60        11.33 o
  -7  15  -4         74.77         78.00         6.18 o
  -5  15  -4         63.32         58.57         5.87 o
  -3  15  -4         98.51         92.96         7.46 o
  -1  15  -4         45.13         52.44         7.85 o
   1  15  -4        111.92        122.81         8.25 o
   3  15  -4        257.97        284.45        18.16 o
   5  15  -4         59.19         60.82         7.84 o
   7  15  -4         86.52         97.58         8.87 o
   9  15  -4         48.66         55.38         3.76 o
  -8  16  -4        112.77        119.29         8.86 o
  -6  16  -4         37.16         44.51         4.23 o
  -4  16  -4        129.26        138.42         9.01 o
  -2  16  -4         89.97         80.49         8.74 o
   0  16  -4         43.07         50.89         4.87 o
   2  16  -4         90.27        101.35         6.66 o
   4  16  -4        179.62        197.58         8.96 o
   6  16  -4         88.44         97.49         7.09 o
  -3  17  -4        310.76        361.50        16.38 o
  -1  17  -4        230.82        249.57        13.80 o
   1  17  -4         55.91         60.97         6.49 o
   3  17  -4         63.85         80.26         7.13 o
   5  17  -4        366.67        430.47        16.74 o
 -19   1  -3         92.12        112.15         8.77 o
 -17   1  -3        451.06        526.19        15.58 o
 -15   1  -3       1407.25       1541.39        31.73 o
  -7   1  -3       4074.56       3688.67       132.68 o
  -3   1  -3       6597.76       7368.61       197.50 o
  -1   1  -3       2367.27       2956.61        99.74 o
   1   1  -3       1690.26       1909.29        48.78 o
   3   1  -3       1636.69       2103.30        56.84 o
   5   1  -3         90.08         81.31         9.03 o
   7   1  -3       1179.16       1102.55        73.26 o
   9   1  -3       1052.91       1193.98        57.48 o
  11   1  -3        265.86        251.22        19.76 o
  13   1  -3        286.55        251.16        21.40 o
  15   1  -3        371.76        316.74        18.75 o
  17   1  -3        116.22        135.87        11.40 o
  19   1  -3        185.04        209.18        11.69 o
 -20   2  -3        225.65        299.30        10.28 o
 -18   2  -3        265.64        294.80        12.29 o
 -16   2  -3       1014.99       1220.82        33.38 o
 -14   2  -3        183.59        230.14        10.60 o
  -6   2  -3       1484.42       1319.72        69.18 o
  -4   2  -3       2231.84       2043.51       111.34 o
  -2   2  -3       1135.98       1301.24        61.30 o
   0   2  -3       4431.78       5072.34        77.21 o
   2   2  -3       3916.82       3396.13        72.40 o
   4   2  -3        365.09        456.71        16.80 o
   6   2  -3        987.39       1145.03        77.01 o
   8   2  -3        812.12        865.18        43.33 o
  10   2  -3        782.31        679.73        50.60 o
  12   2  -3        859.93        920.69        49.09 o
  14   2  -3        124.87        110.39         8.65 o
  16   2  -3        184.86        186.43        13.97 o
  18   2  -3          4.32          6.65         2.55 o
  20   2  -3        153.27        149.04         8.39 o
 -19   3  -3         64.91         79.76         5.71 o
 -17   3  -3        300.96        279.34        13.60 o
 -15   3  -3        381.51        390.28        17.77 o
  -7   3  -3       1132.69       1072.87        65.06 o
  -5   3  -3       7133.77       7279.49       365.71 o
  -3   3  -3       4678.62       5050.10        90.71 o
  -1   3  -3        805.00        852.48        30.26 o
   1   3  -3       2707.10       2988.97        91.48 o
   3   3  -3       3281.50       3353.36       321.35 o
   5   3  -3       3522.47       3853.86       208.90 o
   7   3  -3       3914.20       4460.85       111.09 o
   9   3  -3        957.11        948.16        49.15 o
  11   3  -3       2692.29       2741.49       100.55 o
  13   3  -3       1407.83       1292.99        58.49 o
  15   3  -3        395.84        357.91        20.15 o
  17   3  -3          4.96          5.41         3.02 o
  19   3  -3         98.59        100.47         8.13 o
 -18   4  -3         50.33         51.18         4.03 o
 -16   4  -3         26.38         26.64         3.05 o
 -14   4  -3         53.72         57.31         6.55 o
 -12   4  -3       2005.50       1902.91       125.13 o
  -8   4  -3          3.23          6.40         6.14 o
  -6   4  -3        563.20        473.50        30.64 o
  -4   4  -3       1246.54       1210.05        38.47 o
  -2   4  -3       2338.10       2702.00       190.39 o
   0   4  -3      11005.60      12278.08       850.29 o
   2   4  -3       1732.96       1909.68        86.27 o
   4   4  -3       3049.77       3755.61       133.87 o
   6   4  -3       8095.54      10519.46       292.25 o
   8   4  -3       4384.28       4325.21       114.05 o
  10   4  -3        603.69        598.04        52.04 o
  12   4  -3       1017.79       1111.42        53.75 o
  14   4  -3         38.45         30.56         8.65 o
  16   4  -3        164.25        164.29        12.94 o
  18   4  -3        114.82        104.57         9.03 o
  20   4  -3         46.70         47.10         4.52 o
 -19   5  -3        218.31        270.36        41.98 o
 -17   5  -3         64.96         66.68         5.08 o
 -15   5  -3        224.94        228.14        10.79 o
 -13   5  -3        244.48        281.43        19.15 o
 -11   5  -3        397.06        379.25        52.66 o
  -9   5  -3       1012.75       1191.19        87.43 o
  -7   5  -3       2368.14       2461.49       120.57 o
  -5   5  -3       1450.73       1482.82        56.36 o
  -3   5  -3       1738.91       1794.45       262.85 o
  -1   5  -3        337.60        331.59        28.79 o
   1   5  -3       1497.73       1562.50        78.32 o
   3   5  -3       1159.94       1639.39       123.08 o
   5   5  -3       1359.54       1475.25       173.54 o
   7   5  -3        140.40        172.81        27.70 o
   9   5  -3       2503.33       2578.68       121.76 o
  11   5  -3        134.38        129.82        19.20 o
  13   5  -3        328.35        267.71        11.02 o
  15   5  -3        298.20        283.17        17.53 o
  17   5  -3        632.83        689.02        27.90 o
  19   5  -3        260.50        267.21        13.17 o
 -18   6  -3        256.81        302.83        44.47 o
 -16   6  -3        435.02        462.03        20.33 o
 -14   6  -3        861.29       1093.40       193.02 o
 -12   6  -3        797.59        818.20        82.10 o
 -10   6  -3        445.76        490.71        58.49 o
  -8   6  -3       1728.95       1477.17        96.71 o
  -6   6  -3        198.15        221.34        21.76 o
  -4   6  -3       3594.75       3927.29       103.03 o
  -2   6  -3       2094.69       1917.20        93.86 o
   0   6  -3       3769.21       3640.17       285.76 o
   2   6  -3        856.48       1077.65        63.76 o
   4   6  -3       1911.40       1964.76       230.62 o
   6   6  -3          7.98          3.73         4.80 o
   8   6  -3        256.49        241.89        32.69 o
  10   6  -3       1127.69       1030.82        63.91 o
  12   6  -3        410.82        360.96        32.24 o
  14   6  -3        447.58        418.79        15.27 o
  16   6  -3         94.35         90.70         9.01 o
  18   6  -3        185.32        170.48        10.90 o
 -17   7  -3        241.38        256.19        22.31 o
 -15   7  -3        226.58        217.84        13.82 o
 -13   7  -3         19.88         23.29         6.96 o
 -11   7  -3        422.91        363.42        52.35 o
  -9   7  -3        116.09        106.69        27.40 o
  -7   7  -3         78.70         73.79        21.09 o
  -5   7  -3         44.15         50.10        15.56 o
  -3   7  -3        692.67        743.95        58.53 o
  -1   7  -3       4229.30       4849.33       115.72 o
   1   7  -3       4735.65       4703.40       144.22 o
   3   7  -3        692.57        692.86        30.97 o
   5   7  -3       1936.12       1922.09        98.13 o
   7   7  -3        619.29        552.76        50.79 o
   9   7  -3        535.43        386.58        44.82 o
  11   7  -3        583.64        600.03        41.91 o
  13   7  -3        314.54        303.25        12.86 o
  15   7  -3        138.38        145.32         8.11 o
  17   7  -3        163.56        172.21        11.53 o
  19   7  -3         12.46         14.81         2.62 o
 -18   8  -3         40.24         48.46         6.64 o
 -16   8  -3         36.94         48.88         6.28 o
 -14   8  -3        524.19        490.91        21.63 o
 -12   8  -3        209.28        189.32        18.97 o
 -10   8  -3        473.86        442.57        57.38 o
  -8   8  -3        138.17        130.24        29.28 o
  -6   8  -3        109.79        103.04        24.43 o
  -4   8  -3        272.24        252.03        35.89 o
  -2   8  -3         92.21         85.83        12.92 o
   0   8  -3        888.09        812.17        34.39 o
   2   8  -3       1158.59       1259.75        56.50 o
   4   8  -3          1.60         -3.60         4.65 o
   6   8  -3        379.73        351.91        40.35 o
   8   8  -3       1244.70       1081.39        75.45 o
  10   8  -3       1382.62       1275.82        62.98 o
  12   8  -3         48.87         46.08         4.89 o
  14   8  -3        306.08        327.00        12.78 o
  16   8  -3        303.60        296.73        23.94 o
  18   8  -3         95.94        106.65         7.24 o
 -17   9  -3         75.22         76.06         9.02 o
 -15   9  -3         50.02         51.64         6.73 o
 -13   9  -3        126.63        139.97        16.01 o
 -11   9  -3        101.11         85.84         8.38 o
  -9   9  -3         93.12         84.91        25.46 o
  -7   9  -3        194.55        161.40        32.66 o
  -5   9  -3        452.26        389.74        47.76 o
  -3   9  -3        148.51        131.38        26.19 o
  -1   9  -3        595.61        530.34        52.90 o
   1   9  -3       1193.33        949.44        47.37 o
   3   9  -3         35.95         32.83         9.96 o
   5   9  -3        748.64        757.04        59.80 o
   7   9  -3        142.91        118.87        24.41 o
   9   9  -3         85.45         89.84        16.35 o
  11   9  -3         42.08         45.49         6.77 o
  13   9  -3         33.54         39.38         4.28 o
  15   9  -3         32.33         31.45         3.50 o
  17   9  -3        171.39        182.32        10.00 o
 -16  10  -3          3.54         -0.36         3.06 o
 -14  10  -3        203.33        206.89        15.05 o
 -12  10  -3        860.15        913.94        30.48 o
 -10  10  -3        760.22        686.82        34.89 o
  -8  10  -3        910.21        868.76        79.67 o
  -6  10  -3        152.91        126.05        29.18 o
  -4  10  -3        441.69        344.11        44.96 o
  -2  10  -3        270.03        272.80        26.81 o
   0  10  -3        479.03        418.33        51.37 o
   2  10  -3        388.42        310.14        30.11 o
   4  10  -3        243.62        254.50        37.65 o
   6  10  -3       1105.48       1186.39        83.70 o
   8  10  -3        210.62        220.89        12.90 o
  10  10  -3        143.91        132.15        11.64 o
  12  10  -3         37.96         37.38         6.02 o
  14  10  -3        114.23        146.20        10.80 o
  16  10  -3        135.84        153.59         9.07 o
 -15  11  -3         45.16         42.89         7.14 o
 -13  11  -3        142.58        152.76        10.08 o
 -11  11  -3        184.11        184.52        17.26 o
  -9  11  -3        484.95        439.54        27.02 o
  -7  11  -3        908.41        849.85        32.01 o
  -5  11  -3        334.81        266.02        41.84 o
  -3  11  -3         41.12         52.65        17.34 o
  -1  11  -3         62.05         46.60        11.33 o
   1  11  -3       1708.14       1644.35       310.57 o
   3  11  -3        397.20        427.30        49.23 o
   5  11  -3        173.08        163.69        32.42 o
   7  11  -3        754.71        712.99        27.58 o
   9  11  -3        414.55        420.00        21.58 o
  11  11  -3        135.35        148.01        11.92 o
  13  11  -3        686.17        778.70        28.87 o
  15  11  -3         34.38         37.29         4.57 o
 -14  12  -3         49.62         44.00         7.02 o
 -12  12  -3        429.21        421.35        17.36 o
 -10  12  -3        452.75        474.45        28.01 o
  -8  12  -3        189.54        179.29        15.28 o
  -6  12  -3        753.33        629.71        45.64 o
  -4  12  -3        600.44        541.52        19.70 o
  -2  12  -3       2220.99       1861.10        79.22 o
   0  12  -3       1911.13       1613.55       134.51 o
   2  12  -3        936.80       1095.57        82.73 o
   4  12  -3         93.88         87.74        10.20 o
   6  12  -3          6.89          7.20         3.08 o
   8  12  -3        337.74        332.40        18.75 o
  10  12  -3        281.94        306.17        17.46 o
  12  12  -3         63.27         70.57         7.51 o
  14  12  -3        155.87        161.00         9.88 o
 -13  13  -3        612.09        704.46        19.81 o
 -11  13  -3       1098.11       1042.03        40.59 o
  -9  13  -3        957.89        869.55        38.58 o
  -7  13  -3        603.91        578.29        23.39 o
  -5  13  -3         15.53         13.61         3.22 o
  -3  13  -3        197.04        185.25        11.42 o
  -1  13  -3        168.46        143.02        13.02 o
   1  13  -3        141.60        114.30        12.66 o
   3  13  -3         56.93         59.93         9.21 o
   5  13  -3        948.28        903.70        38.72 o
   7  13  -3        618.66        618.37        19.95 o
   9  13  -3        174.95        203.25        10.10 o
  11  13  -3        290.60        316.27        11.87 o
  13  13  -3         19.36         23.30         2.68 o
 -12  14  -3        127.35        133.20        10.78 o
 -10  14  -3          3.42          3.47         3.34 o
  -8  14  -3        319.91        379.79        24.05 o
  -6  14  -3        308.83        309.34        11.94 o
  -4  14  -3        515.11        515.36        27.65 o
  -2  14  -3        774.45        673.73        28.67 o
   0  14  -3        847.78        728.19        34.27 o
   2  14  -3        322.32        291.20        20.43 o
   4  14  -3        138.51        144.78        13.94 o
   6  14  -3        166.49        183.51        11.78 o
   8  14  -3        159.99        165.47         8.75 o
  10  14  -3         60.31         66.63         5.09 o
  12  14  -3        474.17        500.54        21.37 o
 -11  15  -3         52.61         56.31         6.70 o
  -9  15  -3        120.70        116.44        11.35 o
  -7  15  -3         16.35         16.02         4.99 o
  -5  15  -3         36.01         30.33         3.60 o
  -3  15  -3        161.39        171.91         8.42 o
  -1  15  -3        141.67        139.29        10.87 o
   1  15  -3       1010.83        917.08        38.13 o
   3  15  -3        245.43        245.92        17.64 o
   5  15  -3         53.16         51.09         7.90 o
   7  15  -3         59.71         58.25         5.11 o
   9  15  -3         87.15        110.15         6.18 o
  11  15  -3        316.55        364.16        40.95 o
  -8  16  -3         32.55         36.70         5.65 o
  -6  16  -3          8.62         10.87         3.99 o
  -4  16  -3        119.10        115.49         6.19 o
  -2  16  -3         18.31         22.24         3.55 o
   0  16  -3        165.04        161.76         9.42 o
   2  16  -3         40.27         46.57         5.16 o
   4  16  -3        155.99        159.96        12.71 o
   6  16  -3         54.36         53.75         6.71 o
   8  16  -3         54.81         55.31         6.74 o
  -7  17  -3         15.64         21.28         3.66 o
  -5  17  -3          7.93          9.37         2.76 o
  -3  17  -3          6.83          6.29         1.86 o
  -1  17  -3         22.69         28.28         3.40 o
   1  17  -3          4.67          6.42         2.32 o
   3  17  -3         27.52         31.62         3.62 o
   5  17  -3         22.01         19.16         2.68 o
   7  17  -3         81.40         96.89         6.93 o
   0  18  -3          6.29          4.70         2.55 o
   2  18  -3        102.15        126.60         5.89 o
 -20   0  -2       1192.51       1582.63        46.95 o
 -18   0  -2        406.79        456.66        23.59 o
 -16   0  -2         99.06         89.21        11.58 o
  -6   0  -2       1916.48       1647.10        71.65 o
  -2   0  -2      72555.34      73701.25      1556.65 o
   0   0  -2      41241.20      30944.31       655.76 o
   6   0  -2      16000.54      17012.26       406.47 o
   8   0  -2      10303.37      11891.06      1011.18 o
  10   0  -2       2046.18       1873.34        64.39 o
  12   0  -2       1362.26       1212.33        78.47 o
  14   0  -2        952.75        836.67        50.49 o
  16   0  -2        445.48        363.25        20.25 o
 -21   1  -2         39.52         30.34         3.01 o
 -19   1  -2        125.55        165.09        15.58 o
 -17   1  -2       1141.43       1145.84       207.78 o
 -15   1  -2         17.04         15.34         2.87 o
  -5   1  -2       9362.89       9699.10      1370.44 o
  -3   1  -2      23925.18      20863.15       453.70 o
  -1   1  -2      10433.74      10165.62       222.61 o
   1   1  -2      12994.71       9724.96       225.10 o
   3   1  -2      14452.70      15980.70       247.00 o
   5   1  -2       1230.26       1487.01        67.13 o
   7   1  -2       5022.81       6631.23       110.25 o
   9   1  -2        603.44        747.94        37.83 o
  11   1  -2        246.20        206.34        22.74 o
  13   1  -2         13.32          6.44         6.95 o
  15   1  -2        935.81        811.79        43.70 o
  17   1  -2         64.72         43.50         6.61 o
  19   1  -2         35.18         38.45         5.01 o
 -20   2  -2         55.07         68.13         6.64 o
 -18   2  -2        404.17        475.47        37.55 o
 -16   2  -2        215.61        191.93        11.61 o
  -6   2  -2       3733.76       3437.84       112.62 o
  -4   2  -2        799.97        909.60        74.66 o
  -2   2  -2      11949.52      13609.61       316.06 o
   0   2  -2      11671.04      12387.00       625.39 o
   2   2  -2       9530.23      10143.21       581.36 o
   4   2  -2      11233.80      11413.27       202.51 o
   6   2  -2       4457.45       4933.02       301.42 o
   8   2  -2       1182.61       1409.51        52.69 o
  10   2  -2       1411.97       1508.33        48.47 o
  12   2  -2        402.31        410.77        30.89 o
  14   2  -2       1272.27       1022.24       168.58 o
  16   2  -2        344.65        298.87        18.58 o
  18   2  -2        115.61         95.97         9.24 o
  20   2  -2         91.68        102.72         7.56 o
 -19   3  -2        132.47        173.38        32.23 o
 -17   3  -2         43.77         51.50         5.70 o
 -15   3  -2        164.14        149.70         8.85 o
  -5   3  -2       3076.84       3283.75       110.68 o
  -3   3  -2        159.85        226.04        19.96 o
  -1   3  -2        328.71        398.63        15.62 o
   1   3  -2       7047.77       7737.23       397.59 o
   3   3  -2       3764.61       3878.79       129.51 o
   5   3  -2        581.83        677.64        55.92 o
   7   3  -2       7581.53       9911.15       191.13 o
   9   3  -2        547.46        693.28        35.80 o
  11   3  -2       1466.34       1522.94        79.74 o
  13   3  -2        957.02        871.17        46.67 o
  15   3  -2         79.24         72.87         8.53 o
  17   3  -2          3.44          2.25         2.06 o
  19   3  -2        112.56         90.22         8.19 o
 -20   4  -2        156.35        202.20        18.06 o
 -18   4  -2        100.67        108.87         8.44 o
 -16   4  -2         45.77         40.02         3.91 o
 -14   4  -2         47.39         48.34         4.32 o
  -6   4  -2        436.23        459.11        37.42 o
  -4   4  -2       4475.18       4273.12        91.02 o
  -2   4  -2       4510.87       5630.69       106.65 o
   0   4  -2       5238.98       5959.72       504.70 o
   2   4  -2        133.46        211.63        15.89 o
   4   4  -2       1197.96       1548.13        69.51 o
   6   4  -2       1454.29       1745.59        70.57 o
   8   4  -2       1021.09       1199.46        56.29 o
  10   4  -2        428.74        476.94        26.97 o
  12   4  -2         63.14         69.55        10.78 o
  14   4  -2        750.35        729.68        46.93 o
  16   4  -2        457.39        470.18        23.03 o
  18   4  -2        204.42        212.04        13.82 o
  20   4  -2          2.06          2.25         1.62 o
 -19   5  -2         66.82         88.72        10.82 o
 -17   5  -2         55.64         62.05         6.72 o
 -15   5  -2         95.60        102.17         7.00 o
  -5   5  -2       1536.86       1716.34        52.81 o
  -3   5  -2        304.66        293.46        17.81 o
  -1   5  -2          7.32          6.46         2.36 o
   1   5  -2       1823.61       2086.91       449.81 o
   3   5  -2       2183.80       2734.92       231.35 o
   5   5  -2        840.36       1284.30        56.46 o
   7   5  -2       2485.94       3313.81       231.89 o
   9   5  -2       1849.55       1939.92        50.08 o
  11   5  -2        522.00        529.35        45.33 o
  13   5  -2       2614.79       2616.34       489.33 o
  15   5  -2        290.91        292.22        18.15 o
  17   5  -2        189.77        181.46        12.77 o
  19   5  -2         70.51         85.17         7.29 o
 -18   6  -2        464.04        472.51        25.18 o
 -16   6  -2        339.34        309.98        16.73 o
 -14   6  -2        395.61        394.62        19.44 o
 -12   6  -2       1254.26       1254.68        99.51 o
 -10   6  -2        137.74        137.86        29.70 o
  -8   6  -2         85.53         85.47        20.83 o
  -6   6  -2        488.37        494.82        46.04 o
  -4   6  -2        951.87        893.80        30.63 o
  -2   6  -2       4859.25       5297.70       295.17 o
   0   6  -2       1833.22       1882.75        56.02 o
   2   6  -2       4149.55       5505.65       114.66 o
   4   6  -2      14238.62      16744.20       418.50 o
   6   6  -2        865.35       1135.37        48.75 o
   8   6  -2         11.67         17.97         6.71 o
  10   6  -2        309.21        345.99        31.87 o
  12   6  -2       1348.16       1362.49       126.71 o
  14   6  -2        716.26        673.92        29.31 o
  16   6  -2         64.41         64.99         7.90 o
  18   6  -2        210.33        224.92        13.40 o
  20   6  -2        264.58        319.90        12.47 o
 -19   7  -2         76.06         86.04         8.43 o
 -17   7  -2         56.40         53.91         9.29 o
 -15   7  -2       1326.93       1345.85        39.12 o
 -13   7  -2       1387.76       1358.82        51.32 o
 -11   7  -2       2580.36       2440.50       140.64 o
  -9   7  -2        349.11        365.12        47.52 o
  -7   7  -2       1640.29       1605.38        94.06 o
  -5   7  -2       2159.04       2345.72        74.23 o
  -3   7  -2        523.99        509.63        29.72 o
  -1   7  -2        254.32        235.20        15.45 o
   1   7  -2       6590.85       8089.63       159.54 o
   3   7  -2        863.50        899.84        49.20 o
   5   7  -2        130.83        243.11        30.36 o
   7   7  -2        287.75        309.96        39.01 o
   9   7  -2       1260.54       1389.64        76.80 o
  11   7  -2       1365.87       1381.22        68.33 o
  13   7  -2       3218.19       3232.27        77.37 o
  15   7  -2        463.19        463.98        22.71 o
  17   7  -2         25.77         30.85         5.01 o
  19   7  -2         46.06         50.88         5.04 o
 -18   8  -2         16.86         21.03         4.84 o
 -16   8  -2        153.93        160.44        11.37 o
 -14   8  -2        971.66        923.24        31.43 o
 -12   8  -2        975.74        949.59        40.71 o
 -10   8  -2        789.78        768.89        73.61 o
  -8   8  -2        212.98        149.18        29.62 o
  -6   8  -2         29.00          8.40         7.63 o
  -4   8  -2        995.83       1073.87        48.76 o
  -2   8  -2        370.70        302.20        24.18 o
   0   8  -2       3372.16       3978.23       340.16 o
   2   8  -2        324.03        280.54        19.98 o
   4   8  -2       1827.17       2075.43        96.63 o
   6   8  -2       1386.78       1451.69        82.88 o
   8   8  -2       2318.80       2383.08        85.17 o
  10   8  -2        610.72        664.25        36.03 o
  12   8  -2          0.47          0.06         1.21 o
  14   8  -2         10.86          9.96         2.27 o
  16   8  -2        256.87        273.26        15.19 o
  18   8  -2        268.08        347.74        15.09 o
 -17   9  -2        537.98        579.52        28.05 o
 -15   9  -2        170.42        203.06        12.90 o
 -13   9  -2        286.77        272.69        26.13 o
 -11   9  -2       1542.41       1408.73        79.98 o
  -9   9  -2        338.01        283.65        44.00 o
  -7   9  -2         33.92         31.73        15.32 o
  -5   9  -2       1127.64       1027.87       101.39 o
  -3   9  -2        157.22        130.62        16.85 o
  -1   9  -2       1388.24       1225.17        69.28 o
   1   9  -2        451.54        432.23        30.86 o
   3   9  -2       2044.67       2188.64        76.88 o
   5   9  -2        413.28        541.05        48.19 o
   7   9  -2        638.12        686.48        57.56 o
   9   9  -2       2179.25       2018.77       138.10 o
  11   9  -2        490.56        508.27        16.82 o
  13   9  -2        630.53        687.59        20.01 o
  15   9  -2        179.01        192.53         8.84 o
  17   9  -2         27.78         30.65         4.24 o
 -16  10  -2        316.11        324.13        20.50 o
 -14  10  -2        212.77        187.90        19.28 o
 -12  10  -2        158.16        159.79        11.50 o
 -10  10  -2        105.45         94.01        11.01 o
  -8  10  -2        694.75        616.70        64.77 o
  -6  10  -2        484.00        434.84        35.92 o
  -4  10  -2        745.53        630.70        41.62 o
  -2  10  -2        597.74        542.24        36.77 o
   0  10  -2        102.21         98.43        15.12 o
   2  10  -2       1717.03       1758.08       215.89 o
   4  10  -2        620.01        627.56        57.25 o
   6  10  -2         10.20         -1.68         6.97 o
   8  10  -2        530.81        513.04        43.80 o
  10  10  -2        667.13        682.10        24.20 o
  12  10  -2       1145.67       1141.85        39.25 o
  14  10  -2        581.58        681.16        26.41 o
  16  10  -2         67.42         79.44         6.30 o
 -17  11  -2         15.55         22.92         4.10 o
 -15  11  -2        127.23        130.68        13.09 o
 -13  11  -2        225.67        234.58        13.11 o
 -11  11  -2        402.55        378.08        17.97 o
  -9  11  -2        378.14        360.01        16.36 o
  -7  11  -2         24.92         28.55        14.05 o
  -5  11  -2        397.53        312.17        30.98 o
  -3  11  -2        528.85        457.11        36.09 o
  -1  11  -2        161.05        141.50        19.50 o
   1  11  -2        959.33        879.63        56.60 o
   3  11  -2       1661.67       1875.10       106.19 o
   5  11  -2        226.67        250.39        39.12 o
   7  11  -2        451.33        480.67        52.41 o
   9  11  -2        152.94        148.37        12.20 o
  11  11  -2        171.27        184.48        13.32 o
  13  11  -2        390.43        427.79        19.96 o
  15  11  -2         15.07         13.55         2.93 o
 -14  12  -2        142.67        151.62         8.99 o
 -12  12  -2       1160.28       1347.35        36.21 o
 -10  12  -2        396.54        388.35        25.34 o
  -8  12  -2        120.28        120.31        10.11 o
  -6  12  -2        391.67        345.20        16.56 o
  -4  12  -2         34.09         23.94        15.27 o
  -2  12  -2       1990.33       1803.37       110.86 o
   0  12  -2        483.46        433.03        51.63 o
   2  12  -2        790.83        858.36        72.86 o
   4  12  -2        835.39        970.42        76.15 o
   6  12  -2         61.42         65.88         7.55 o
   8  12  -2        555.51        564.42        25.53 o
  10  12  -2        713.31        759.79        29.93 o
  12  12  -2         64.71         78.81         7.88 o
  14  12  -2         24.04         21.94         3.92 o
 -13  13  -2        131.28        138.61        11.89 o
 -11  13  -2        741.20        779.10        35.78 o
  -9  13  -2         37.46         37.20         8.30 o
  -7  13  -2        719.76        673.70        24.22 o
  -5  13  -2         27.37         32.76         6.96 o
  -3  13  -2       1172.01       1091.03        25.84 o
  -1  13  -2       1099.46        962.47        26.28 o
   1  13  -2       2122.12       1980.52       160.02 o
   3  13  -2         85.12         78.37        23.58 o
   5  13  -2         89.55         97.12         9.87 o
   7  13  -2        137.50        153.96        12.04 o
   9  13  -2         48.19         41.24         6.39 o
  11  13  -2        252.04        274.38        15.26 o
  13  13  -2         84.62         99.40         7.90 o
  15  13  -2         14.93         14.68         2.42 o
 -12  14  -2         88.33         94.43         9.96 o
 -10  14  -2        118.80        119.75        12.55 o
  -8  14  -2        906.60        886.83        43.09 o
  -6  14  -2        537.92        502.06        20.06 o
  -4  14  -2          4.36          3.55         1.72 o
  -2  14  -2        669.65        614.65        22.13 o
   0  14  -2         64.72         50.24         8.47 o
   2  14  -2        350.23        294.82        20.51 o
   4  14  -2         29.57         30.01         6.04 o
   6  14  -2         13.34         10.69         3.44 o
   8  14  -2        291.48        288.34        16.25 o
  10  14  -2         44.76         48.94         6.11 o
  12  14  -2         55.28         71.65         5.80 o
  14  14  -2         66.82         81.03         5.47 o
 -11  15  -2         46.22         42.83         6.16 o
  -9  15  -2         66.26         70.99         9.44 o
  -7  15  -2        168.03        187.57        23.65 o
  -5  15  -2        130.26        130.21         9.56 o
  -3  15  -2         93.61         88.35         6.57 o
  -1  15  -2         76.05         60.78         6.38 o
   1  15  -2       1244.40       1110.37        43.43 o
   3  15  -2         46.29         40.58         7.45 o
   5  15  -2        121.24        110.29        11.63 o
   7  15  -2          5.63          6.54         2.08 o
   9  15  -2        114.57        127.56         7.24 o
  11  15  -2         67.33         87.60         5.08 o
 -10  16  -2         76.67        100.95         8.84 o
  -8  16  -2        107.82        108.65        10.59 o
  -6  16  -2         37.41         46.47        11.71 o
  -4  16  -2        180.07        172.79        22.18 o
  -2  16  -2        237.53        237.56        11.89 o
   0  16  -2         89.05         82.31         6.93 o
   2  16  -2        577.08        554.56        26.63 o
   4  16  -2          5.35          3.37         2.95 o
   6  16  -2         18.30         18.19         3.57 o
   8  16  -2        138.25        155.49         7.34 o
  10  16  -2        183.05        219.98         7.89 o
  -7  17  -2         43.80         49.35         5.91 o
  -5  17  -2         82.75         95.06         6.57 o
  -3  17  -2        153.09        156.05        12.67 o
  -1  17  -2        174.37        194.08         9.69 o
   1  17  -2        494.20        527.88        17.12 o
   3  17  -2         98.14         95.78         6.59 o
   5  17  -2        122.86        126.45        10.00 o
   7  17  -2        142.25        158.66        10.22 o
  -4  18  -2        113.74        166.08        11.39 o
  -2  18  -2        103.23        109.25         9.08 o
   0  18  -2        280.77        322.68        18.55 o
   2  18  -2          4.89          7.23         2.56 o
   4  18  -2         34.10         29.89         3.00 o
 -21   1  -1        255.67        305.10        15.76 o
 -19   1  -1        187.11        200.32        10.50 o
 -17   1  -1        190.25        180.68        19.86 o
 -15   1  -1         20.76         20.31         3.41 o
  -7   1  -1       3951.16       4220.43       122.42 o
  -5   1  -1       6833.49       8180.53       682.14 o
  -3   1  -1      17909.44      18744.52       313.12 o
  -1   1  -1      11854.75      10466.77       224.11 o
   1   1  -1        140.13        130.81        11.63 o
   3   1  -1      25281.77      26579.94       574.19 o
   5   1  -1      18281.25      26359.28       597.02 o
   7   1  -1       1247.56       1621.12        36.29 o
   9   1  -1        106.96        155.95        11.67 o
  11   1  -1        111.39        137.11        17.24 o
  13   1  -1        233.21        236.19        23.83 o
  15   1  -1         27.46         29.25         4.75 o
  17   1  -1        185.72        213.85        14.64 o
  19   1  -1        187.78        202.16        12.24 o
 -20   2  -1         12.58         17.17         3.17 o
 -18   2  -1        307.83        367.71        67.73 o
 -16   2  -1        529.82        498.76        17.01 o
  -6   2  -1        566.37        580.23        30.64 o
  -4   2  -1       8164.28       9489.31       270.56 o
   0   2  -1       1340.17       1680.29       231.20 o
   2   2  -1      43321.10      48261.92      2505.44 o
   4   2  -1      19254.92      29814.40       670.22 o
   6   2  -1       2139.59       2542.90       149.76 o
   8   2  -1        173.30        192.62        12.61 o
  10   2  -1       2212.40       2532.03        64.16 o
  12   2  -1        209.98        278.17        20.20 o
  14   2  -1        530.64        475.39        35.37 o
  16   2  -1        170.96        179.26        13.78 o
  18   2  -1         97.72         86.76         8.85 o
  20   2  -1         33.61         31.01         4.20 o
 -21   3  -1        159.91        138.23         9.12 o
 -19   3  -1        384.29        397.84        14.57 o
 -17   3  -1        357.20        343.98        12.42 o
 -15   3  -1        124.36        124.58         9.93 o
  -5   3  -1        217.77        213.95        27.97 o
  -1   3  -1      14735.12      18694.10       540.75 o
   1   3  -1       1175.95       1529.45        64.22 o
   3   3  -1       9098.03      12299.01       557.81 o
   5   3  -1      10247.02      13017.62       227.33 o
   7   3  -1         87.43         90.77         9.61 o
   9   3  -1       1032.59       1315.16        37.23 o
  11   3  -1        189.77        207.78        15.28 o
  13   3  -1        714.43        692.20       109.60 o
  15   3  -1       1410.69       1568.71       103.76 o
  17   3  -1       1004.16        948.36        36.61 o
  19   3  -1        229.57        221.57        12.95 o
 -20   4  -1        525.34        684.24        24.43 o
 -18   4  -1        331.77        330.73        14.79 o
 -16   4  -1        333.29        292.57        20.33 o
  -6   4  -1       1164.27       1170.86       163.49 o
  -4   4  -1        470.66        528.44        32.37 o
  -2   4  -1      11431.69      13385.49       315.08 o
   0   4  -1       2371.90       3118.90       221.84 o
   2   4  -1       4420.75       5678.30       148.87 o
   4   4  -1        382.33        399.95        29.10 o
   6   4  -1       1237.78       1547.49        54.12 o
   8   4  -1       3500.03       4623.85       142.38 o
  10   4  -1        828.27        871.32        39.13 o
  12   4  -1        491.06        457.45        28.82 o
  14   4  -1        706.99        729.37        97.82 o
  16   4  -1        806.54        782.88        31.87 o
  18   4  -1         51.16         52.87         6.68 o
  20   4  -1        170.71        170.23         9.74 o
 -19   5  -1        159.95        150.63         8.66 o
 -17   5  -1        231.90        251.05        13.28 o
 -15   5  -1        192.31        180.69         9.90 o
  -7   5  -1        525.29        546.77        43.90 o
  -5   5  -1         23.81         13.90         6.96 o
  -3   5  -1       4989.39       5319.18       177.24 o
  -1   5  -1       1340.95       1604.98        36.36 o
   1   5  -1       2412.22       3009.62        80.31 o
   3   5  -1         58.87         59.34         6.56 o
   5   5  -1       5267.33       6694.35       426.40 o
   7   5  -1       2428.65       2925.84        63.38 o
   9   5  -1       2000.86       2144.56        72.07 o
  11   5  -1       2489.48       2548.43        87.73 o
  13   5  -1        230.37        222.74        20.65 o
  15   5  -1        358.55        427.99        15.43 o
  17   5  -1         82.27         71.50         8.51 o
  19   5  -1        259.66        288.17        14.76 o
 -20   6  -1          8.54          8.03         2.76 o
 -18   6  -1        118.91        125.35        12.71 o
 -16   6  -1         56.80         52.74         9.38 o
 -14   6  -1         91.57         90.92         9.38 o
  -8   6  -1       1728.70       1810.77        94.73 o
  -6   6  -1       3886.20       4233.53       105.73 o
  -4   6  -1       4760.57       5353.37       115.72 o
  -2   6  -1        477.17        474.72        29.76 o
   0   6  -1        454.77        539.35        24.12 o
   2   6  -1       6328.49       7785.85       104.01 o
   4   6  -1       1333.58       1595.28        82.20 o
   6   6  -1       2608.52       3327.86        71.28 o
   8   6  -1        108.16        170.21        12.91 o
  10   6  -1        103.31         97.52        13.18 o
  12   6  -1       1130.62       1093.58        80.83 o
  14   6  -1        467.72        451.74        19.64 o
  16   6  -1        398.61        434.92        15.07 o
  18   6  -1         62.78         71.27         7.22 o
  20   6  -1          0.68          3.04         1.57 o
 -19   7  -1        148.22        143.78        11.57 o
 -17   7  -1        109.91        113.73        13.20 o
 -15   7  -1        702.56        664.94        26.85 o
 -13   7  -1       1080.86        974.30        30.74 o
 -11   7  -1        108.32        107.02        27.62 o
  -9   7  -1        348.13        326.00        42.75 o
  -7   7  -1        784.34        784.65        43.19 o
  -5   7  -1       1218.78       1295.91        51.36 o
  -3   7  -1         10.75         41.42        44.80 o
  -1   7  -1         15.93         17.04         4.36 o
   1   7  -1       5704.41       6903.81       114.02 o
   3   7  -1       2433.86       3306.45       116.91 o
   5   7  -1        881.09       1102.61        43.38 o
   7   7  -1         78.03         69.10         8.22 o
   9   7  -1        232.64        206.35        18.77 o
  11   7  -1        895.69        980.90        44.09 o
  13   7  -1        643.04        709.94        18.64 o
  15   7  -1        501.83        506.83        16.80 o
  17   7  -1         20.48         22.49         4.40 o
  19   7  -1         85.48         78.22         6.47 o
 -18   8  -1         98.06         84.58         9.73 o
 -16   8  -1         80.95         67.91        10.27 o
 -14   8  -1        317.19        300.62        17.21 o
 -12   8  -1        746.68        742.18        26.03 o
 -10   8  -1        170.22        125.83        28.65 o
  -8   8  -1        256.60        223.47        25.11 o
  -6   8  -1        129.58        130.28        17.03 o
  -4   8  -1        945.66       1119.42       105.81 o
  -2   8  -1       2696.59       3000.59       221.58 o
   0   8  -1        432.52        500.30        24.58 o
   2   8  -1        479.54        650.66        27.58 o
   4   8  -1        156.36        165.38        16.64 o
   6   8  -1        454.55        587.90        27.98 o
   8   8  -1        143.87        149.98        15.77 o
  10   8  -1       2525.93       2611.53        76.47 o
  12   8  -1        432.58        504.26        14.85 o
  14   8  -1         35.71         33.90         3.29 o
  16   8  -1         98.48         91.56         8.84 o
  18   8  -1         11.56         10.56         2.56 o
 -17   9  -1         48.01         45.09         7.83 o
 -15   9  -1        358.67        352.01        24.99 o
 -13   9  -1       1072.88       1038.40        33.86 o
 -11   9  -1        664.51        585.51        64.64 o
  -9   9  -1         65.18         41.99        11.92 o
  -7   9  -1         27.77         30.30         9.31 o
  -5   9  -1        530.76        512.03        35.22 o
  -3   9  -1        142.86        134.08        16.84 o
  -1   9  -1        595.76        673.98        64.89 o
   1   9  -1        651.71        768.78        40.84 o
   3   9  -1        195.84        241.24        21.37 o
   5   9  -1        176.85        244.86        17.97 o
   7   9  -1        899.34        923.31        48.76 o
   9   9  -1        311.12        338.82        25.33 o
  11   9  -1        306.19        325.33        15.15 o
  13   9  -1       1117.49       1196.03        31.88 o
  15   9  -1        117.52        135.52         7.30 o
  17   9  -1         11.51         13.86         2.80 o
 -18  10  -1         38.45         37.38         5.40 o
 -16  10  -1         91.60        102.45        11.59 o
 -14  10  -1        571.08        573.68        32.29 o
 -12  10  -1         55.19         45.48         6.31 o
 -10  10  -1        137.13        130.92        14.63 o
  -8  10  -1         38.82         26.31         9.27 o
  -6  10  -1        191.75        197.24        22.87 o
  -4  10  -1       2554.88       2559.46       145.20 o
  -2  10  -1        574.14        469.52        32.93 o
   0  10  -1        332.09        339.41        28.17 o
   2  10  -1        149.82        192.68        20.52 o
   4  10  -1        421.75        520.75        34.26 o
   6  10  -1       1363.96       1605.64        93.98 o
   8  10  -1       1324.49       1572.36        64.86 o
  10  10  -1       1048.40       1091.38        30.82 o
  12  10  -1        276.10        282.72        11.91 o
  14  10  -1        178.17        231.19        13.80 o
  16  10  -1         93.40        112.76         8.24 o
 -17  11  -1         22.30         18.92         3.95 o
 -15  11  -1        562.76        556.60        28.70 o
 -13  11  -1        790.79        832.40        27.05 o
 -11  11  -1        148.19        140.57        10.79 o
  -9  11  -1        477.92        448.58        19.19 o
  -7  11  -1        959.98        705.55        71.71 o
  -5  11  -1        518.33        410.37        51.86 o
  -3  11  -1         79.22         81.58        21.72 o
  -1  11  -1        542.32        503.53        53.19 o
   1  11  -1          2.82          1.40        14.70 o
   3  11  -1         45.34         29.51         9.50 o
   5  11  -1       1658.15       2049.86       109.99 o
   7  11  -1        460.76        576.29        56.43 o
   9  11  -1        287.01        328.23        12.71 o
  11  11  -1       1702.82       1848.87        39.25 o
  13  11  -1        106.84        125.96         9.96 o
  15  11  -1         92.61        115.60         8.45 o
 -16  12  -1        330.96        360.14        17.32 o
 -14  12  -1        187.96        187.67        10.38 o
 -12  12  -1        167.33        160.14        15.13 o
 -10  12  -1       1011.30        894.58        41.02 o
  -8  12  -1       1461.11       1313.26        59.93 o
  -6  12  -1        171.89        124.76        30.21 o
  -4  12  -1        698.79        593.72        65.58 o
  -2  12  -1        514.52        427.97        52.26 o
   0  12  -1        432.00        421.46        50.31 o
   2  12  -1       1000.45       1013.38        76.32 o
   4  12  -1       1481.82       1704.09       102.65 o
   6  12  -1        373.11        436.61        49.68 o
   8  12  -1        261.55        282.75        17.20 o
  10  12  -1        382.31        404.18        20.26 o
  12  12  -1         60.47         60.85         7.05 o
  14  12  -1        152.71        195.93        11.40 o
 -13  13  -1         11.11          9.07         4.06 o
 -11  13  -1        102.71         88.93        11.23 o
  -9  13  -1        441.51        396.29        25.93 o
  -7  13  -1       1273.08       1149.04        33.62 o
  -5  13  -1        386.32        373.45        17.34 o
  -3  13  -1       3320.16       2831.52       122.44 o
  -1  13  -1       3785.97       3464.86       164.54 o
   1  13  -1       1338.62       1425.15        97.85 o
   3  13  -1       1390.08       1217.30       136.04 o
   5  13  -1         15.49         20.54         4.48 o
   7  13  -1        133.05        116.98        10.80 o
   9  13  -1        986.10       1030.20        36.35 o
  11  13  -1        555.58        587.78        24.01 o
  13  13  -1         28.28         31.19         4.43 o
  15  13  -1        134.22        171.59         8.57 o
 -14  14  -1        367.46        343.23        15.87 o
 -12  14  -1        224.79        229.06        16.03 o
 -10  14  -1        261.68        278.17        20.24 o
  -8  14  -1        235.30        240.31        24.16 o
  -6  14  -1        794.54        713.21        31.64 o
  -4  14  -1         49.85         53.89        16.76 o
  -2  14  -1         16.59         15.68         8.89 o
   0  14  -1       1768.67       1509.06        37.10 o
   2  14  -1        308.33        266.02        18.76 o
   4  14  -1        255.02        247.68        16.16 o
   6  14  -1        162.72        177.16        13.22 o
   8  14  -1        117.38        105.75        10.09 o
  10  14  -1        157.69        181.18        12.04 o
  12  14  -1         58.09         75.93         6.79 o
  14  14  -1        225.31        238.53        27.99 o
 -11  15  -1        108.93        113.42        10.98 o
  -9  15  -1         81.76         72.72         9.96 o
  -7  15  -1          2.25          0.73         6.26 o
  -5  15  -1        160.92        174.05        15.16 o
  -3  15  -1        346.43        330.74        30.30 o
  -1  15  -1         89.11         98.58        27.93 o
   1  15  -1         20.17         43.83        27.97 o
   3  15  -1        267.76        243.43        17.92 o
   5  15  -1        253.06        211.86        14.09 o
   7  15  -1         22.73         17.17         3.92 o
   9  15  -1        154.00        156.35        10.67 o
  11  15  -1        103.44        119.39         8.26 o
  13  15  -1         95.18        127.34         7.02 o
 -10  16  -1         78.92         85.26         8.66 o
  -8  16  -1         22.05         21.17         5.40 o
  -6  16  -1         39.60         52.39         6.09 o
  -4  16  -1         70.49         63.94         9.38 o
  -2  16  -1        235.26        226.75        17.19 o
   0  16  -1        188.62        175.76        10.25 o
   2  16  -1        105.15         94.46        10.31 o
   4  16  -1         24.23         22.04         5.04 o
   6  16  -1        179.30        193.05         9.24 o
   8  16  -1         56.99         64.09         4.91 o
  10  16  -1         53.82         54.50         3.92 o
  -9  17  -1         16.82         17.79         3.33 o
  -7  17  -1         16.27         11.83         3.25 o
  -5  17  -1         12.00         13.71         5.28 o
  -3  17  -1        117.32        124.89        11.68 o
  -1  17  -1        135.38        143.78        12.82 o
   1  17  -1        223.27        247.14        11.40 o
   3  17  -1         45.29         43.16         4.50 o
   5  17  -1         42.10         32.84         5.18 o
   7  17  -1        129.72        124.80         6.07 o
   9  17  -1          7.42          7.55         1.45 o
  -4  18  -1         49.42         81.64         8.51 o
  -2  18  -1        207.12        224.10        14.10 o
   0  18  -1        208.95        225.91        14.17 o
   2  18  -1        157.71        189.78         8.29 o
   4  18  -1         26.00         30.73         3.16 o
   6  18  -1         23.42         36.32         3.09 o
 -20   0   0        192.85        218.61        14.93 o
 -18   0   0        508.77        505.25        26.13 o
 -16   0   0         48.06         33.97         6.98 o
   2   0   0       2507.41       4098.18       102.83 o
   4   0   0      22121.82      32182.86       705.14 o
   6   0   0       1654.22       2198.59       153.08 o
   8   0   0       4203.20       5504.18       112.93 o
  10   0   0        746.29        836.95        51.48 o
  12   0   0       2032.01       2544.78       119.10 o
  14   0   0        165.27        203.62        32.31 o
  16   0   0         22.63         17.36         4.82 o
  18   0   0        555.07        529.89        23.76 o
 -21   1   0         49.66         37.94         2.88 o
 -19   1   0        312.91        347.32        14.77 o
 -17   1   0        174.20        163.17        10.21 o
  -5   1   0       2869.19       3734.08       105.51 o
  -3   1   0        153.16        194.54        13.00 o
  -1   1   0       7038.54       7959.08       173.94 o
   1   1   0       6929.65       8058.03       493.21 o
   3   1   0        115.11        175.76        16.16 o
   5   1   0       2900.22       3483.13       147.15 o
   7   1   0       6158.96       8118.84       121.88 o
   9   1   0      14685.99      17811.15       533.93 o
  11   1   0       1296.47       1363.96        52.24 o
  13   1   0        869.48        734.33        42.83 o
  15   1   0        656.63        464.95        44.31 o
  17   1   0        188.17        162.71        13.24 o
  19   1   0        286.38        298.78        15.61 o
 -20   2   0        201.82        232.40        10.62 o
 -18   2   0        304.19        340.77        24.91 o
 -16   2   0        166.56        160.30        13.05 o
  -6   2   0        277.23        283.06        22.87 o
  -4   2   0       3042.53       3658.31        88.53 o
  -2   2   0        441.02        557.15        22.97 o
   0   2   0        107.98        234.25        91.59 o
   2   2   0        484.57        688.74        29.03 o
   4   2   0       3163.42       3928.63       114.94 o
   6   2   0        235.49        297.67        12.71 o
   8   2   0       1828.62       2241.05        60.41 o
  10   2   0         63.59         63.07         8.75 o
  12   2   0       1444.65       1494.79        43.59 o
  14   2   0        400.62        314.56        28.06 o
  16   2   0        127.78        153.08        13.06 o
  18   2   0        301.29        280.48        16.77 o
  20   2   0        205.23        215.31        11.70 o
 -21   3   0        196.06        185.05        11.17 o
 -19   3   0         21.88         23.65         3.86 o
 -17   3   0        264.08        277.78        13.49 o
 -15   3   0        226.71        227.29        12.47 o
  -5   3   0        815.03       1085.15       224.00 o
  -3   3   0        491.21        591.38        28.53 o
  -1   3   0       5629.72       8002.42       191.11 o
   1   3   0       5324.51       6840.91       275.83 o
   3   3   0        423.03        555.03        30.72 o
   5   3   0        947.10       1092.42        89.17 o
   7   3   0        498.98        543.98        27.62 o
   9   3   0        176.02        194.94        13.34 o
  11   3   0       1314.51       1454.35        41.80 o
  13   3   0         26.91         25.81        10.13 o
  15   3   0        207.68        236.52        31.12 o
  17   3   0        284.53        273.09        17.48 o
  19   3   0         29.72         27.86         5.04 o
  21   3   0        182.86        168.91         8.43 o
 -20   4   0        198.58        220.34        11.95 o
 -18   4   0        128.82        146.19         7.67 o
 -16   4   0        392.30        384.96        22.53 o
  -6   4   0        553.24        705.54        45.91 o
  -4   4   0       1809.67       2369.93        83.99 o
  -2   4   0        807.62       1237.13        37.24 o
   0   4   0        376.51        469.73        50.06 o
   2   4   0        784.18       1064.04        56.17 o
   4   4   0       1777.21       2098.60        49.33 o
   6   4   0        538.32        686.91        39.16 o
   8   4   0        323.01        339.14        18.64 o
  10   4   0        343.10        377.14        31.37 o
  12   4   0        220.64        239.67        20.63 o
  14   4   0         32.46         35.07         7.97 o
  16   4   0        402.87        392.01        22.31 o
  18   4   0        135.29        132.51        11.31 o
  20   4   0        200.45        181.74        10.41 o
 -19   5   0        107.43        101.01         7.20 o
 -17   5   0        238.13        243.32        13.06 o
 -15   5   0        343.80        279.14        48.24 o
  -7   5   0        179.93        158.79        23.39 o
  -5   5   0         30.59         55.68        11.37 o
  -3   5   0        872.80       1058.25        35.60 o
  -1   5   0       3478.18       5186.92        95.53 o
   1   5   0       3583.88       4360.31       102.97 o
   3   5   0        824.22        986.40        59.94 o
   5   5   0         34.02         50.76         6.80 o
   7   5   0        209.87        188.42        14.32 o
   9   5   0        348.61        378.59        19.89 o
  11   5   0       1097.04       1396.41        52.19 o
  13   5   0       1805.36       1797.35       112.39 o
  15   5   0        334.90        323.64        31.62 o
  17   5   0        233.02        237.38        15.60 o
  19   5   0        117.17        107.63         8.78 o
 -20   6   0        312.56        300.74        14.93 o
 -18   6   0        120.79        124.17         8.36 o
 -16   6   0        937.13        955.60        29.04 o
 -14   6   0        113.00        105.10         9.92 o
  -8   6   0       1947.95       2083.22       104.08 o
  -6   6   0       1066.56       1415.52        76.97 o
  -4   6   0       1674.93       2114.71        63.20 o
  -2   6   0        969.43       1075.57        60.41 o
   0   6   0        962.77       1161.69        40.51 o
   2   6   0        990.63       1157.17        31.70 o
   4   6   0       1703.58       2289.80        73.71 o
   6   6   0        910.82       1085.10        47.01 o
   8   6   0       1835.31       2060.20        59.20 o
  10   6   0        474.58        494.73        24.50 o
  12   6   0       3027.82       2933.68        81.02 o
  14   6   0        150.50        140.78         8.71 o
  16   6   0       1010.61       1127.96        27.65 o
  18   6   0        142.06        147.76        11.15 o
  20   6   0        282.10        306.54        13.11 o
 -19   7   0         44.15         42.18         5.92 o
 -17   7   0        385.19        395.41        25.27 o
 -15   7   0        216.49        199.99        18.92 o
 -13   7   0       1070.50       1056.52        54.24 o
  -7   7   0       1243.95       1308.89        95.52 o
  -5   7   0       4775.29       5357.40       274.09 o
  -3   7   0       6603.23       7611.10       343.35 o
  -1   7   0        835.40        958.06        36.54 o
   1   7   0        791.51        899.67        29.51 o
   3   7   0       6527.48       8013.70       162.93 o
   5   7   0       4983.28       6178.17       109.29 o
   7   7   0       1187.45       1228.40        44.62 o
   9   7   0        790.77        890.10        33.13 o
  11   7   0       2067.69       2407.08       125.49 o
  13   7   0        930.86        992.22        24.25 o
  15   7   0        160.62        179.03         9.48 o
  17   7   0        336.56        371.65        16.57 o
  19   7   0         36.11         50.66         5.31 o
 -18   8   0         97.78         97.47         6.84 o
 -16   8   0        170.89        169.06        16.87 o
 -14   8   0         20.34         12.25         5.05 o
 -10   8   0       1742.50       1650.79       103.96 o
  -8   8   0        818.10        850.37        47.82 o
  -6   8   0       3230.56       3501.09       171.72 o
  -4   8   0        639.63        954.72        63.92 o
  -2   8   0       1634.03       1764.95       100.73 o
   0   8   0         65.55         30.88         7.55 o
   2   8   0       1481.99       1676.97        57.02 o
   4   8   0        565.29        804.30        30.80 o
   6   8   0       3277.25       4072.58       103.08 o
   8   8   0        739.67        855.65        36.56 o
  10   8   0       1621.91       1640.66        62.24 o
  12   8   0       4952.26       5372.58       119.38 o
  14   8   0         38.22         40.50         5.49 o
  16   8   0        185.50        200.98         9.33 o
  18   8   0        122.42        142.55         9.27 o
 -17   9   0        274.09        276.53        18.96 o
 -15   9   0        421.84        404.23        27.00 o
 -13   9   0       1363.46       1312.17        45.74 o
  -7   9   0        519.68        429.26        50.88 o
  -5   9   0         19.05         -0.65         9.34 o
  -3   9   0       2850.29       3248.11       137.01 o
  -1   9   0        756.13        863.52        42.83 o
   1   9   0        938.77       1073.98        47.27 o
   3   9   0       2571.67       2929.97       107.24 o
   5   9   0         19.72         21.58         6.74 o
   7   9   0        621.26        710.22        32.29 o
   9   9   0        489.66        531.40        25.78 o
  11   9   0        129.58        138.12        19.28 o
  13   9   0       1271.13       1397.99        35.53 o
  15   9   0        505.92        554.04        16.91 o
  17   9   0        299.50        348.53        15.69 o
 -16  10   0         42.47         38.99         5.20 o
 -14  10   0        294.34        264.96        13.97 o
 -12  10   0        694.24        668.05        24.97 o
  -8  10   0        656.51        479.40        57.23 o
  -6  10   0       1471.65       1368.24        95.71 o
  -4  10   0        353.44        340.51        43.39 o
  -2  10   0        101.42         91.84        22.22 o
   0  10   0        418.44        437.15        70.14 o
   2  10   0        114.97        102.19        15.42 o
   4  10   0        382.81        409.01        46.46 o
   6  10   0       1482.77       1622.00        81.44 o
   8  10   0        616.58        699.30        35.37 o
  10  10   0        639.76        678.79        43.99 o
  12  10   0        657.91        697.54        20.26 o
  14  10   0        288.76        296.51        11.39 o
  16  10   0         41.64         46.55         5.17 o
 -15  11   0         13.80         11.63         2.80 o
 -13  11   0         40.21         47.92         4.91 o
 -11  11   0        199.87        193.64        12.32 o
  -9  11   0         53.45         59.94         5.77 o
  -7  11   0        292.91        183.60        35.76 o
  -5  11   0       1842.40       1610.04       107.40 o
  -3  11   0        314.07        273.85        39.66 o
  -1  11   0       2675.84       2886.48       137.92 o
   1  11   0       2692.74       2762.75       230.65 o
   3  11   0        272.68        295.51        27.21 o
   5  11   0       1868.58       2050.49       102.75 o
   7  11   0        231.22        272.37        26.37 o
   9  11   0         69.42         85.55         7.29 o
  11  11   0        158.62        175.08         9.21 o
  13  11   0         24.07         30.88         3.87 o
  15  11   0         19.40         19.38         3.65 o
 -14  12   0         31.12         31.23         6.11 o
 -12  12   0         70.40         66.80         6.78 o
 -10  12   0        279.13        268.27        14.55 o
  -8  12   0       1292.53       1158.80        27.51 o
  -6  12   0       1086.50        753.21        77.19 o
  -4  12   0        566.26        499.22        59.52 o
  -2  12   0        238.38        231.55        38.78 o
   0  12   0        380.99        383.96        47.25 o
   2  12   0        234.09        257.01        26.85 o
   4  12   0        562.04        642.38        88.85 o
   6  12   0       1137.32       1256.94        60.69 o
   8  12   0       1322.68       1376.47        40.56 o
  10  12   0        283.28        305.58        12.43 o
  12  12   0         75.98         83.43         5.80 o
  14  12   0         37.25         34.88         4.65 o
 -15  13   0         60.14         45.75         5.27 o
 -13  13   0         60.02         80.51         9.70 o
 -11  13   0         26.19         26.17         5.19 o
  -9  13   0        426.10        414.51        18.18 o
  -7  13   0        180.01        180.18         9.65 o
  -5  13   0       1285.58       1211.21        34.32 o
  -3  13   0        102.65         78.62        24.96 o
  -1  13   0        449.88        387.22        50.62 o
   1  13   0        445.13        448.88        54.24 o
   3  13   0         99.13         64.51        13.19 o
   5  13   0       1292.10       1258.70        51.12 o
   7  13   0        185.49        200.56        14.61 o
   9  13   0        445.73        459.54        22.25 o
  11  13   0         30.17         37.10         5.28 o
  13  13   0         55.20         67.83         6.51 o
  15  13   0         58.64         68.90         5.06 o
 -14  14   0        136.05        138.84         9.89 o
 -12  14   0         16.60         19.81         5.49 o
 -10  14   0         34.02         22.44         6.34 o
  -8  14   0         72.80         75.01         6.32 o
  -6  14   0        899.95        902.63        27.06 o
  -4  14   0        210.40        179.09         9.11 o
  -2  14   0         33.64         24.55         8.14 o
   0  14   0       1227.66       1131.07        42.94 o
   2  14   0         38.55         35.34         6.62 o
   4  14   0        237.40        220.97        15.95 o
   6  14   0        965.11        983.14        36.33 o
   8  14   0         70.31         68.30         8.00 o
  10  14   0         28.53         28.20         4.90 o
  12  14   0         23.05         36.94         4.95 o
  14  14   0        141.40        156.48         8.09 o
 -13  15   0         67.13         82.33         7.39 o
 -11  15   0        121.90        146.51        12.42 o
  -9  15   0          8.18          7.25         4.14 o
  -7  15   0         83.68         88.70         9.94 o
  -5  15   0        148.34        137.41         9.94 o
  -3  15   0        726.12        663.03        22.07 o
  -1  15   0        755.00        675.51        22.12 o
   1  15   0        668.93        598.63        27.71 o
   3  15   0        761.51        736.55        18.09 o
   5  15   0        152.58        134.39        11.23 o
   7  15   0         59.01         51.49         6.65 o
   9  15   0          8.86          8.10         2.67 o
  11  15   0         97.57        126.16         8.67 o
  13  15   0         72.84         82.43         5.60 o
 -10  16   0        196.67        240.36        14.81 o
  -8  16   0         33.92         38.00         6.23 o
  -6  16   0        448.86        487.21        18.09 o
  -4  16   0        370.95        350.59        22.36 o
  -2  16   0         17.45         33.38        21.28 o
   0  16   0        626.10        590.27        20.04 o
   2  16   0          8.70         65.14         9.27 o
   4  16   0        371.30        347.71        13.24 o
   6  16   0        444.86        468.51        37.44 o
   8  16   0         23.36         24.08         4.08 o
  10  16   0        207.43        266.40        17.89 o
  -9  17   0         14.10         13.58         3.26 o
  -7  17   0        168.26        159.40        11.21 o
  -5  17   0         52.55         67.41         9.23 o
  -3  17   0         10.31          4.49         2.97 o
  -1  17   0        435.80        466.54        23.76 o
   1  17   0        378.46        385.77        21.00 o
   3  17   0          4.71          4.21         2.45 o
   5  17   0         71.13         74.54         4.95 o
   7  17   0        163.23        149.74         8.09 o
   9  17   0         22.84         26.01         2.55 o
  -4  18   0        218.92        290.18        16.17 o
  -2  18   0         97.90        120.63        10.22 o
   0  18   0         82.52         84.46         8.37 o
   2  18   0         89.60        106.95         9.37 o
   4  18   0        236.17        281.44        14.49 o
   6  18   0         48.94         53.41         5.29 o
 -21   1   1         38.96         38.54         4.61 o
 -19   1   1        196.98        200.18        21.79 o
 -17   1   1        193.54        215.96        11.98 o
 -15   1   1         22.10         15.40         3.72 o
  -7   1   1       1206.61       1296.44        60.76 o
  -5   1   1      17858.15      18262.65       676.32 o
  -3   1   1      25486.82      28534.72       792.25 o
  -1   1   1        162.54        212.95        11.63 o
   1   1   1      11607.74      11074.26       265.47 o
   3   1   1      18295.84      20720.10       728.17 o
   5   1   1       7085.59       8339.64       153.95 o
   7   1   1       3988.98       4627.78       138.33 o
   9   1   1       3308.69       3736.79        78.61 o
  11   1   1        832.42        937.17        56.22 o
  13   1   1        248.62        241.91        20.74 o
  15   1   1         22.58         18.85         3.74 o
  17   1   1        174.70        164.11        13.11 o
  19   1   1        207.66        188.81        12.21 o
 -20   2   1         27.66         28.42         3.67 o
 -18   2   1         95.65         88.60         7.35 o
 -16   2   1        190.61        163.89        10.55 o
  -6   2   1       2130.08       2157.48        84.27 o
  -4   2   1      20023.00      23174.16       921.71 o
  -2   2   1      41936.76      43508.54       927.15 o
   0   2   1       1500.25       1897.50        57.18 o
   2   2   1      15185.14      16708.12       285.22 o
   4   2   1       8244.13      10603.81       681.77 o
   6   2   1        484.76        653.35        27.33 o
   8   2   1        230.93        274.85        22.16 o
  10   2   1        476.84        539.54        27.18 o
  12   2   1        148.98        153.54        15.44 o
  14   2   1         55.61         58.23         9.86 o
  16   2   1        515.45        474.22        24.68 o
  18   2   1        293.48        311.06        17.58 o
  20   2   1         12.42         12.47         2.73 o
 -21   3   1         40.43         38.27         4.67 o
 -19   3   1        186.19        172.65         9.38 o
 -17   3   1        966.72       1005.24        34.57 o
 -15   3   1       1544.13       1637.30        64.99 o
  -5   3   1      10659.10      13820.10       338.99 o
  -3   3   1       8347.33      11411.15      1078.62 o
   1   3   1      14877.36      16386.68       370.25 o
   3   3   1        181.59        180.29        12.22 o
   5   3   1        335.87        338.98        19.60 o
   7   3   1       6870.57       7171.70       394.81 o
   9   3   1       3721.67       4636.87       161.30 o
  11   3   1       1022.24       1204.86        43.99 o
  13   3   1       1057.51        938.25        40.71 o
  15   3   1        134.35        118.18         9.02 o
  17   3   1        322.26        317.41        18.91 o
  19   3   1        367.46        340.79        16.82 o
 -20   4   1        150.56        124.46        10.29 o
 -18   4   1         72.38         63.29         6.60 o
 -16   4   1        720.61        660.71       123.06 o
  -6   4   1       1520.83       2028.42        62.52 o
  -4   4   1        534.77        549.61        34.10 o
  -2   4   1       4730.62       5913.40       158.58 o
   0   4   1       2845.19       3676.21       108.22 o
   2   4   1      10976.09      11368.28       192.34 o
   4   4   1        471.45        524.02        22.41 o
   6   4   1        992.49       1142.12       103.20 o
   8   4   1       2402.13       2466.58        67.04 o
  10   4   1       3900.16       4378.97       111.90 o
  12   4   1         45.39         51.21         9.42 o
  14   4   1        554.33        467.77        29.21 o
  16   4   1        296.44        302.60        18.98 o
  18   4   1        344.45        318.76        17.48 o
  20   4   1        548.93        547.93        19.84 o
 -19   5   1        314.16        310.10        18.24 o
 -17   5   1        106.01         94.61         8.23 o
 -15   5   1        279.13        280.79        24.49 o
  -7   5   1       2364.34       2749.35       118.23 o
  -5   5   1       5301.86       6321.72       217.90 o
  -3   5   1         10.60         11.36         4.26 o
  -1   5   1       2239.53       2681.20        63.16 o
   1   5   1       1457.35       1845.12        67.82 o
   3   5   1       5165.38       5801.99       204.34 o
   5   5   1         11.91         10.95         4.10 o
   7   5   1        626.97        783.47        29.05 o
   9   5   1       1026.61       1080.54        37.99 o
  11   5   1       1355.29       1440.24        51.60 o
  13   5   1        745.91        696.19        52.44 o
  15   5   1        172.74        169.19         9.52 o
  17   5   1        252.76        257.95        13.67 o
  19   5   1        195.92        215.33        12.42 o
 -20   6   1          0.10          0.25         1.80 o
 -18   6   1         65.16         67.35         6.84 o
 -16   6   1        455.65        452.23        32.50 o
 -14   6   1        449.64        384.86        31.86 o
  -6   6   1       2611.73       3059.16        88.97 o
  -4   6   1       1116.72       1281.25        47.97 o
  -2   6   1       6158.64       7119.69       127.52 o
   0   6   1        318.41        362.07        43.88 o
   2   6   1        640.06        723.72        52.98 o
   4   6   1       4475.67       5225.38       144.06 o
   6   6   1       3976.09       4306.35       145.90 o
   8   6   1       1678.93       1918.02        67.68 o
  10   6   1        409.77        367.43        29.51 o
  12   6   1       2228.06       2212.98        68.58 o
  14   6   1         65.04         69.97         6.19 o
  16   6   1         62.17         58.17         5.26 o
  18   6   1        105.35         99.92         5.94 o
  20   6   1          4.29          6.52         1.91 o
 -19   7   1         76.45         55.14         6.61 o
 -17   7   1         31.47         28.11         4.84 o
 -15   7   1        448.79        457.36        29.12 o
 -13   7   1        621.34        644.47        35.92 o
  -7   7   1        115.47        103.15        16.05 o
  -5   7   1        921.83       1216.32        74.50 o
  -3   7   1       2614.90       3048.76        82.49 o
  -1   7   1       6047.98       6895.99       190.69 o
   1   7   1         26.49         26.52         5.99 o
   3   7   1         20.16         11.65         3.75 o
   5   7   1       1086.84       1354.92        39.46 o
   7   7   1        770.38        865.05        58.05 o
   9   7   1        368.15        401.20        30.59 o
  11   7   1         80.87         61.98        10.34 o
  13   7   1       1087.78       1088.23        29.91 o
  15   7   1        727.86        740.36        21.48 o
  17   7   1        130.82        126.51         7.11 o
  19   7   1        148.56        148.31         9.14 o
 -18   8   1         14.12          8.93         3.05 o
 -16   8   1         95.67         78.73         7.25 o
 -14   8   1         43.04         36.06         7.86 o
 -12   8   1        446.19        490.46        30.69 o
  -8   8   1        162.17        146.38        30.31 o
  -6   8   1        417.50        481.58        85.63 o
  -4   8   1        151.16        148.41        17.79 o
  -2   8   1        443.20        578.50        57.41 o
   0   8   1        472.65        546.56        31.24 o
   2   8   1       2671.05       3173.63        84.91 o
   4   8   1        961.43       1222.99        48.37 o
   6   8   1        113.27        134.25        16.48 o
   8   8   1        278.81        309.93        36.07 o
  10   8   1        170.34        178.33        27.97 o
  12   8   1        722.62        843.68        26.27 o
  14   8   1        300.21        308.91        13.00 o
  16   8   1         88.17         79.38         5.74 o
  18   8   1         97.79         89.97         6.32 o
 -17   9   1         11.89          9.24         3.72 o
 -15   9   1        109.19         95.88        12.48 o
 -13   9   1       1158.50       1086.78        49.66 o
  -7   9   1        899.41        716.67        67.18 o
  -5   9   1        161.95        209.55        33.52 o
  -3   9   1        199.14        246.37        34.24 o
  -1   9   1        678.05        803.05        41.98 o
   1   9   1        618.23        709.90        38.51 o
   3   9   1        135.75        139.74        16.85 o
   5   9   1        525.77        619.03        36.08 o
   7   9   1         22.55         23.87        11.36 o
   9   9   1         62.63         47.30        15.20 o
  11   9   1        644.09        670.22        18.71 o
  13   9   1       1100.88       1123.80        46.08 o
  15   9   1        349.46        401.05        13.92 o
  17   9   1         49.92         46.63         3.78 o
 -16  10   1         80.00         74.69         6.88 o
 -14  10   1        149.41        155.65        10.43 o
 -12  10   1        271.00        270.98        15.09 o
 -10  10   1       1101.10       1048.09        45.31 o
  -8  10   1       1271.61        886.80        81.04 o
  -6  10   1       1487.87       1415.64        99.04 o
  -4  10   1        415.50        448.92        51.22 o
  -2  10   1        165.90        203.00        31.79 o
   0  10   1        266.67        279.84        25.77 o
   2  10   1        598.13        565.66        36.09 o
   4  10   1       2388.93       2788.14       164.16 o
   6  10   1        233.71        268.93        24.99 o
   8  10   1         38.14         31.27        12.21 o
  10  10   1        123.39        141.81         6.58 o
  12  10   1         58.41         65.74         5.48 o
  14  10   1        535.01        586.86        24.95 o
  16  10   1        105.42        114.39         6.03 o
 -17  11   1        148.43        179.66        11.90 o
 -15  11   1        114.37        122.01         9.40 o
 -13  11   1         95.80         99.41         8.44 o
 -11  11   1       1632.77       1574.17        41.20 o
  -9  11   1        338.04        336.95        16.53 o
  -7  11   1        452.40        306.55        48.30 o
  -5  11   1       1622.83       1491.67       104.29 o
  -3  11   1         82.80         68.96        20.65 o
  -1  11   1          1.84          2.49         6.25 o
   1  11   1        537.36        477.55        35.54 o
   3  11   1        129.70        157.56        20.17 o
   5  11   1        610.36        605.53        39.83 o
   7  11   1        869.70        910.08        69.25 o
   9  11   1        456.98        485.19        13.29 o
  11  11   1        111.24        110.68         7.21 o
  13  11   1        845.81        912.82        44.26 o
  15  11   1        527.04        568.77        22.08 o
 -16  12   1         59.61         67.69         7.14 o
 -14  12   1        119.58        130.02         8.66 o
 -12  12   1         94.00         74.97         7.48 o
 -10  12   1        324.08        288.65        15.18 o
  -8  12   1        185.60        173.64         9.41 o
  -6  12   1        294.64        202.58        38.99 o
  -4  12   1       1448.70       1003.62        88.05 o
  -2  12   1       1122.61        954.40        81.64 o
   0  12   1        560.24        512.51        39.18 o
   2  12   1        655.90        585.42        41.15 o
   4  12   1        701.66        694.72        44.63 o
   6  12   1        110.88         97.05        23.91 o
   8  12   1       1491.93       1460.73        42.61 o
  10  12   1       1070.05       1082.07        27.01 o
  12  12   1        139.61        142.76         7.63 o
  14  12   1        210.37        231.14         8.73 o
 -15  13   1        156.25        165.19        15.94 o
 -13  13   1         32.56         33.37         4.57 o
 -11  13   1        641.08        631.98        22.31 o
  -9  13   1       1072.76       1019.42        31.37 o
  -7  13   1        198.69        158.04         8.99 o
  -5  13   1          8.71          7.60         1.68 o
  -3  13   1       1237.83       1070.78        24.65 o
  -1  13   1       1209.34        877.97        79.23 o
   1  13   1       3638.23       2953.33       121.53 o
   3  13   1       3119.79       2742.53        48.11 o
   5  13   1        360.70        340.47        13.18 o
   7  13   1       1389.74       1265.53        43.42 o
   9  13   1        510.79        473.38        22.55 o
  11  13   1        113.75        120.89         6.98 o
  13  13   1          2.99          3.44         1.25 o
 -14  14   1        218.31        197.00        11.55 o
 -12  14   1         46.45         51.99         5.53 o
 -10  14   1        141.09        180.47        10.92 o
  -8  14   1         81.98         73.54         7.34 o
  -6  14   1        155.35        145.93         8.43 o
  -4  14   1        235.86        181.71        11.04 o
  -2  14   1        261.07        211.90        20.84 o
   0  14   1       1961.85       1620.80        54.02 o
   2  14   1         30.64         23.04         3.67 o
   4  14   1         71.09         66.82         6.04 o
   6  14   1        846.02        721.60        36.14 o
   8  14   1        206.93        185.40        13.31 o
  10  14   1        221.52        235.27        13.92 o
  12  14   1        234.38        247.85        12.59 o
 -13  15   1         99.74         99.18         7.72 o
 -11  15   1        123.86        126.25        11.58 o
  -9  15   1        141.07        114.19        12.07 o
  -7  15   1         30.67         36.07        14.07 o
  -5  15   1        293.33        273.07        12.79 o
  -3  15   1        256.10        216.43        11.83 o
  -1  15   1         27.64         16.32         7.23 o
   1  15   1         65.19         53.32         7.37 o
   3  15   1        383.69        350.24        13.73 o
   5  15   1        138.14        144.74        18.58 o
   7  15   1          1.84          3.71         2.11 o
   9  15   1        100.89        101.72         8.76 o
  11  15   1         96.03         95.82         7.27 o
 -10  16   1         46.14         45.48         6.42 o
  -8  16   1         69.11         74.25         8.80 o
  -6  16   1        164.60        188.75        10.44 o
  -4  16   1         20.50         17.17         3.25 o
  -2  16   1        118.14        113.95         8.03 o
   0  16   1        178.47        173.97         9.88 o
   2  16   1        233.92        246.00        11.56 o
   4  16   1         75.16         93.78        11.70 o
   6  16   1         35.59         39.39         5.46 o
   8  16   1         20.14         24.19         4.30 o
  10  16   1         72.97         74.02         5.98 o
  -9  17   1          7.48         -4.28         4.28 o
  -7  17   1        137.74        134.45         9.84 o
  -5  17   1         43.72         81.92         6.37 o
  -3  17   1         41.93         66.71        22.90 o
  -1  17   1        229.01        272.07        16.34 o
   1  17   1        134.32        165.89        13.70 o
   3  17   1        115.50        118.62         6.65 o
   5  17   1         11.91         13.56         2.32 o
   7  17   1         17.70         11.52         1.59 o
   9  17   1         15.07         14.28         2.38 o
  -2  18   1        145.23        193.86        12.31 o
   0  18   1        225.37        247.31        13.97 o
   2  18   1        190.79        203.75        12.04 o
   4  18   1         43.47         59.04         5.75 o
 -20   0   2         33.17         30.81         4.56 o
 -18   0   2        646.76        618.07        20.31 o
 -16   0   2        399.84        288.71        20.79 o
  -6   0   2      15918.51      14859.21      1328.47 o
  -4   0   2       1738.40       2029.73        75.53 o
  -2   0   2       5302.19       5688.12       140.69 o
   0   0   2      39905.38      32333.80       682.67 o
   4   0   2      37890.91      25340.51       566.47 o
   8   0   2       4032.60       3808.01       136.69 o
  10   0   2       3183.04       2995.31       126.06 o
  12   0   2       3383.44       3465.09       144.77 o
  14   0   2       1286.07       1193.97        80.32 o
  16   0   2         64.13         83.55         9.72 o
  18   0   2        475.54        504.69        22.65 o
 -19   1   2         21.07         18.73         4.62 o
 -17   1   2         98.67         69.62        10.82 o
 -15   1   2        917.66        879.74        27.06 o
  -7   1   2       4464.77       5286.16       166.62 o
  -5   1   2       1446.97       1807.92       199.81 o
  -3   1   2      14264.74      15413.82       350.66 o
  -1   1   2      12726.81      10989.97       246.26 o
   1   1   2      11189.18       9195.49       204.84 o
   3   1   2      24701.39      18874.61       400.54 o
   5   1   2       9669.94       8728.30       235.52 o
   7   1   2       1052.67       1172.40        63.92 o
   9   1   2       2339.75       2302.36       260.32 o
  11   1   2       1952.14       2032.49        85.97 o
  13   1   2       1019.02        979.92        50.03 o
  15   1   2         23.72         13.99         6.31 o
  17   1   2       1105.57       1082.50        39.30 o
  19   1   2        108.77        106.55         8.62 o
 -20   2   2         84.38         83.91         8.07 o
 -18   2   2         89.77         72.83         5.39 o
 -16   2   2        339.91        286.81        14.09 o
  -6   2   2       4829.66       5699.47       122.63 o
  -4   2   2      10931.40      12118.68       256.48 o
  -2   2   2      10228.48       9987.27       234.28 o
   2   2   2      12716.77      10086.01      3009.58 o
   4   2   2        840.85       1212.43        40.97 o
   6   2   2       3806.75       3547.47       122.57 o
   8   2   2        984.70       1042.04       142.20 o
  10   2   2         16.09         15.72         6.53 o
  12   2   2         62.49         54.51         9.39 o
  14   2   2        831.26        709.65        43.27 o
  16   2   2        256.57        224.96        16.18 o
  18   2   2        363.22        374.65        19.24 o
  20   2   2         46.43         48.22         4.98 o
 -19   3   2        109.41         88.81         9.82 o
 -17   3   2          4.52          2.66         2.55 o
 -15   3   2         66.84         70.08         6.15 o
  -7   3   2       7704.61       9095.55       258.85 o
  -5   3   2        570.77        730.81        76.51 o
  -3   3   2       3841.70       4650.66        94.79 o
   1   3   2        260.72        282.61        20.66 o
   3   3   2        210.49        282.95        25.21 o
   5   3   2       2881.99       3077.68       325.62 o
   7   3   2        745.32        915.75        40.14 o
   9   3   2       1975.69       2143.54       183.61 o
  11   3   2         95.80        121.74        13.53 o
  13   3   2        291.37        262.85        21.17 o
  15   3   2        144.03        141.26        12.42 o
  17   3   2         54.24         66.25         8.26 o
  19   3   2        138.26        143.56        10.12 o
 -20   4   2          2.26          0.64         1.89 o
 -18   4   2        212.30        203.03        15.82 o
 -16   4   2        462.71        423.02        64.54 o
 -14   4   2        730.16        696.06        73.14 o
  -8   4   2       1051.47       1243.96        78.03 o
  -6   4   2       1419.31       1608.77        57.99 o
  -4   4   2       1205.83       1521.17        51.26 o
  -2   4   2        134.77        170.93        16.41 o
   0   4   2       5202.93       4827.54       167.04 o
   2   4   2       4571.34       5286.83        97.49 o
   4   4   2       4435.39       4383.70       348.70 o
   6   4   2        429.26        559.61        23.77 o
   8   4   2       1318.19       1400.10        75.90 o
  10   4   2        888.37        934.50        45.60 o
  12   4   2        177.60        160.15        16.31 o
  14   4   2         46.80         43.90         7.50 o
  16   4   2         48.18         47.80         5.42 o
  18   4   2         99.45         86.71         8.55 o
  20   4   2        158.63        152.19         8.77 o
 -19   5   2         78.46         79.66         8.60 o
 -17   5   2        187.63        148.43        14.45 o
 -15   5   2        268.40        252.75        39.92 o
  -7   5   2       2414.10       2795.98       122.78 o
  -5   5   2        865.12       1081.50        37.17 o
  -3   5   2       2200.06       2458.10        53.76 o
  -1   5   2       1771.88       1820.46        52.38 o
   1   5   2          9.10          9.91         3.06 o
   3   5   2        278.43        295.34        19.68 o
   5   5   2       1507.89       2007.85        59.53 o
   7   5   2       3343.19       4126.03        99.00 o
   9   5   2         77.34         80.12        10.44 o
  11   5   2        655.91        568.35        29.77 o
  13   5   2        442.34        390.67        24.59 o
  15   5   2        102.70        101.55        10.81 o
  17   5   2         55.18         51.85         4.69 o
  19   5   2         60.91         65.66         6.42 o
 -20   6   2        250.36        250.29        12.42 o
 -18   6   2        200.50        188.80        14.55 o
 -16   6   2         82.40         82.08         8.10 o
 -14   6   2        793.47        748.10        73.36 o
  -8   6   2          1.72          5.44         8.80 o
  -6   6   2        799.18        948.29        46.70 o
  -4   6   2      14499.56      18832.29       704.77 o
  -2   6   2       4239.95       5268.10       157.50 o
   0   6   2       1990.84       2287.95        51.34 o
   2   6   2       4725.90       4972.07       135.11 o
   4   6   2        944.95       1043.20        41.20 o
   6   6   2        525.28        611.71        47.31 o
   8   6   2        115.38        144.06        16.35 o
  10   6   2        113.39        118.41        13.05 o
  12   6   2       1155.31       1076.45        45.83 o
  14   6   2        415.42        442.08        23.72 o
  16   6   2        314.56        286.08        11.94 o
  18   6   2        442.12        441.32        31.27 o
  20   6   2        200.14        187.40         8.84 o
 -19   7   2         34.49         29.86         4.65 o
 -17   7   2         37.40         39.72         7.03 o
 -15   7   2        480.99        476.17        28.39 o
 -13   7   2       3132.68       3415.75       104.75 o
  -7   7   2        236.34        228.61        34.00 o
  -5   7   2        162.32        293.56        25.30 o
  -3   7   2        854.86        785.12        52.91 o
  -1   7   2       6048.39       6649.56       142.28 o
   1   7   2        194.62        199.63        14.05 o
   3   7   2        677.94        777.71        29.15 o
   5   7   2       2001.55       2502.58        74.22 o
   7   7   2       1523.19       1817.07        65.14 o
   9   7   2        315.13        339.17        39.16 o
  11   7   2       2527.68       2599.38       122.89 o
  13   7   2       1534.52       1549.43        48.37 o
  15   7   2       1423.48       1427.53        33.00 o
  17   7   2         66.54         63.21         4.93 o
  19   7   2         85.26         85.52         4.19 o
 -18   8   2        308.57        298.05        15.75 o
 -16   8   2        260.82        223.79        16.12 o
 -14   8   2         19.94         16.50         3.05 o
 -12   8   2          4.85          9.30         2.66 o
  -8   8   2       2116.88       2198.49       126.14 o
  -6   8   2       1322.77       1374.15        63.58 o
  -4   8   2       1760.58       1990.37        73.14 o
  -2   8   2        436.48        409.43        23.22 o
   0   8   2       3586.26       4135.65       103.29 o
   2   8   2        449.86        415.32        22.42 o
   4   8   2       1115.82       1322.27        52.28 o
   6   8   2         39.75         19.85         6.70 o
   8   8   2        186.52        189.82        25.09 o
  10   8   2        856.01        918.66        67.77 o
  12   8   2        838.35        913.85        22.87 o
  14   8   2        932.08        899.30        28.96 o
  16   8   2        148.50        150.14         7.83 o
  18   8   2         21.38         17.36         2.15 o
 -17   9   2         20.37         14.78         3.73 o
 -15   9   2        179.60        174.95        13.89 o
 -13   9   2        523.17        541.58        28.47 o
 -11   9   2        586.09        590.20        32.35 o
  -7   9   2        692.26        643.31        69.01 o
  -5   9   2        529.01        585.55        56.29 o
  -3   9   2       2057.64       2116.24        77.76 o
  -1   9   2        560.60        615.82        30.19 o
   1   9   2       1536.58       1543.40        52.98 o
   3   9   2        180.80        187.52        20.18 o
   5   9   2       1006.20       1159.44        73.55 o
   7   9   2         39.52         20.59        10.18 o
   9   9   2        380.60        391.73        43.28 o
  11   9   2       1592.71       1615.52        45.74 o
  13   9   2        229.60        224.88        15.25 o
  15   9   2        161.46        180.76         8.72 o
  17   9   2        521.70        484.16        16.45 o
 -16  10   2         61.50         81.99        10.02 o
 -14  10   2        657.12        711.79        23.44 o
 -12  10   2       1023.85        977.42        43.40 o
 -10  10   2        715.95        719.75        37.18 o
  -6  10   2         30.83         18.57        13.99 o
  -4  10   2        613.86        513.15        56.72 o
  -2  10   2       1742.65       1595.80        68.06 o
   0  10   2         94.01         56.75        12.01 o
   2  10   2        552.49        577.37        37.23 o
   4  10   2        850.17        849.86        65.63 o
   6  10   2        465.00        530.91        51.58 o
   8  10   2        650.54        620.05        56.79 o
  10  10   2         68.52         71.44         6.87 o
  12  10   2        148.59        154.15         8.85 o
  14  10   2        252.48        232.53        14.47 o
  16  10   2        277.72        265.83        13.42 o
 -17  11   2        353.43        412.74        18.80 o
 -15  11   2         12.80         12.32         2.91 o
 -13  11   2        428.29        435.15        18.10 o
 -11  11   2        148.87        142.07        10.68 o
  -9  11   2        189.89        177.05        12.00 o
  -7  11   2        433.91        235.38        43.94 o
  -5  11   2        172.32        105.17        26.09 o
  -3  11   2       1625.50       1216.12        93.76 o
  -1  11   2        846.77        693.13        57.36 o
   1  11   2        139.22        115.43        17.74 o
   3  11   2        448.18        408.70        46.97 o
   5  11   2        368.30        346.58        42.44 o
   7  11   2         43.97         33.72        14.20 o
   9  11   2        401.00        407.35        15.96 o
  11  11   2        451.72        425.60        12.35 o
  13  11   2        256.90        236.76        14.51 o
  15  11   2        142.26        150.57         9.87 o
 -16  12   2         88.84         83.32         7.96 o
 -14  12   2         25.40         10.71         6.74 o
 -12  12   2         57.99         56.55         6.48 o
 -10  12   2        746.05        718.70        25.28 o
  -8  12   2        509.86        492.85        20.67 o
  -6  12   2         49.67         42.28         4.20 o
  -4  12   2        815.00        281.54        45.51 o
  -2  12   2        750.20        405.40        55.12 o
   0  12   2        524.55        376.74        64.26 o
   2  12   2       2031.22       1566.16       236.37 o
   4  12   2         44.66         36.33        16.06 o
   6  12   2        392.12        364.53        18.61 o
   8  12   2        108.78        113.03         7.58 o
  10  12   2        419.05        428.58        12.25 o
  12  12   2       1126.28       1215.79        27.36 o
  14  12   2        141.25        136.59         9.23 o
 -15  13   2         13.37          7.47         2.72 o
 -13  13   2         92.57         79.29        12.08 o
 -11  13   2        249.00        256.23        13.31 o
  -9  13   2         55.62         35.48         5.33 o
  -7  13   2        141.95        138.52        10.46 o
  -5  13   2         96.90         84.04         6.28 o
  -3  13   2         79.33         82.28         9.57 o
  -1  13   2       2091.21       1778.35       550.15 o
   1  13   2       1115.80       1045.13        35.14 o
   3  13   2       1170.08       1042.94        26.34 o
   5  13   2         27.95         31.56         7.29 o
   7  13   2        716.93        683.68        29.00 o
   9  13   2         36.95         41.90         4.43 o
  11  13   2        737.80        740.95        19.20 o
  13  13   2        125.26        123.71         5.85 o
 -12  14   2         68.98         65.55        10.49 o
 -10  14   2         32.57         33.95         4.92 o
  -8  14   2        297.61        274.96        14.35 o
  -6  14   2         21.32         46.39        10.54 o
  -4  14   2         38.85         30.83         6.13 o
  -2  14   2        376.75        318.69        20.35 o
   0  14   2         84.24         75.02         9.29 o
   2  14   2        629.64        594.64        19.51 o
   4  14   2          5.04          2.32         2.88 o
   6  14   2        521.98        483.86        23.29 o
   8  14   2        922.24        866.73        32.11 o
  10  14   2        134.73        130.52         9.69 o
  12  14   2         96.30         94.31         6.93 o
 -11  15   2         61.02         49.50         6.61 o
  -9  15   2        127.48        144.09        13.09 o
  -7  15   2          6.25         28.96         6.18 o
  -5  15   2        132.53        130.11        10.04 o
  -3  15   2         50.23         39.25         6.22 o
  -1  15   2       1161.41       1022.58        38.87 o
   1  15   2         96.54         83.69         6.48 o
   3  15   2        116.85        108.75         7.23 o
   5  15   2        104.36        103.88        11.34 o
   7  15   2        178.16        182.23        12.42 o
   9  15   2         83.59         75.45         7.32 o
  11  15   2         58.74         58.50         5.28 o
 -10  16   2        191.40        212.37        12.50 o
  -8  16   2        148.38        134.13        10.76 o
  -6  16   2         26.28         25.65         6.16 o
  -4  16   2          4.53          3.31         2.93 o
  -2  16   2        560.47        500.35        23.71 o
   0  16   2         57.44         55.40         7.09 o
   2  16   2        280.56        278.38        11.31 o
   4  16   2        178.38        157.29        10.69 o
   6  16   2         21.52         26.37         4.42 o
   8  16   2        130.82        115.71         8.30 o
  10  16   2         59.62         65.96         5.31 o
  -5  17   2        127.97        144.23        10.19 o
  -3  17   2        104.50        117.14         9.86 o
  -1  17   2        514.94        538.39        23.06 o
   1  17   2        207.43        246.97        14.44 o
   3  17   2        140.11        156.01        16.57 o
   5  17   2         60.75         60.69         5.91 o
   7  17   2         53.41         52.12         4.94 o
  -4  18   2         31.69         62.98         6.11 o
  -2  18   2          2.70         38.53         6.04 o
   0  18   2        235.81        281.68        14.08 o
 -19   1   3        192.28        199.61        13.15 o
 -17   1   3        101.34         89.89        10.51 o
 -15   1   3        377.48        352.61        13.20 o
  -7   1   3       1174.90       1312.70        45.76 o
  -5   1   3        107.69        100.37         9.16 o
  -3   1   3       1670.27       1696.05        46.13 o
  -1   1   3       1803.83       1750.16        33.73 o
   1   1   3       2543.86       2505.44        83.65 o
   3   1   3       6398.24       5929.76       116.59 o
   5   1   3       7198.21       6496.12       357.06 o
   7   1   3       4105.34       4095.69        99.89 o
   9   1   3        179.51        203.88        23.76 o
  11   1   3        666.08        591.60        37.51 o
  13   1   3        916.99        771.35        46.06 o
  17   1   3        466.43        506.24        24.02 o
  19   1   3         91.65         87.40         7.44 o
 -20   2   3        145.71        128.52         5.07 o
 -18   2   3          4.46          4.58         3.04 o
 -16   2   3        169.35        161.95        10.34 o
 -14   2   3        103.64         92.26         8.11 o
  -8   2   3        707.45        768.38        42.64 o
  -6   2   3       1104.45       1190.74        38.91 o
  -4   2   3        275.59        317.29        20.03 o
  -2   2   3       3781.06       3490.82       144.55 o
   0   2   3       4076.70       4614.38       135.93 o
   2   2   3       1137.03       1170.20        54.35 o
   4   2   3       2295.23       1851.47        71.43 o
   6   2   3       1404.48       1245.16       128.50 o
   8   2   3       2085.41       2561.48       362.08 o
  10   2   3        200.47        183.17        19.71 o
  12   2   3       2092.62       1804.97       191.11 o
  14   2   3        221.58        205.88        33.52 o
  18   2   3        232.77        196.94        13.03 o
  20   2   3        202.51        169.77         8.80 o
 -19   3   3        111.09        102.62         6.13 o
 -17   3   3          4.37          3.74         4.00 o
 -15   3   3        323.22        300.36        21.71 o
  -7   3   3       4173.49       5100.76       125.14 o
  -5   3   3       3236.15       3151.12        67.64 o
  -3   3   3       3603.50       3850.88        93.02 o
  -1   3   3       2977.88       3017.86       103.95 o
   3   3   3       4262.00       4942.13       146.65 o
   5   3   3       7621.63       7176.96       287.79 o
   7   3   3       1053.44       1030.65       146.56 o
   9   3   3        260.26        253.13        23.16 o
  11   3   3        147.71        133.08        18.23 o
  13   3   3         49.50         50.68        11.60 o
  17   3   3        313.56        265.95        16.50 o
  19   3   3         70.96         71.23         6.73 o
 -20   4   3         64.63         66.38         4.31 o
 -18   4   3         85.67         73.03         9.03 o
 -16   4   3        158.89        161.44        15.14 o
 -14   4   3         73.01         72.82        10.46 o
  -8   4   3       4793.20       5207.39       189.99 o
  -6   4   3       7573.94       8770.76       438.74 o
  -4   4   3       3182.48       3402.06        90.37 o
  -2   4   3       1945.57       2007.59        53.80 o
   0   4   3      10715.81      10459.47       257.30 o
   2   4   3       2656.78       2603.29        91.37 o
   4   4   3       1206.44       1139.94        44.65 o
   6   4   3        461.90        412.71        21.95 o
   8   4   3         24.76         18.13         5.74 o
  10   4   3        126.91        131.03        14.17 o
  12   4   3       1941.30       1777.41        58.17 o
  14   4   3         39.60         33.16         7.58 o
  16   4   3         13.20         13.84         3.97 o
  18   4   3         48.56         47.19         6.17 o
  20   4   3         35.42         29.33         3.46 o
 -19   5   3        270.09        258.02        15.68 o
 -17   5   3        643.99        578.29        28.46 o
 -15   5   3        355.68        311.72        22.16 o
 -13   5   3        330.50        314.09        30.48 o
  -9   5   3       2290.26       2312.72       124.00 o
  -7   5   3         73.46         85.30        21.97 o
  -5   5   3       1253.71       1340.49        55.26 o
  -3   5   3       1016.65       1183.70        38.28 o
  -1   5   3       1811.24       1960.13       111.93 o
   1   5   3        401.40        523.37        29.01 o
   3   5   3       1592.87       1607.87        70.71 o
   5   5   3       1519.45       1746.97        58.92 o
   7   5   3       2269.61       2576.58       111.56 o
   9   5   3       1139.26       1263.40        58.57 o
  11   5   3        456.62        447.00        27.14 o
  13   5   3        180.32        192.49        10.63 o
  17   5   3         88.30         78.20         5.61 o
  19   5   3        189.85        180.59        10.10 o
 -18   6   3        173.06        141.16         8.77 o
 -16   6   3        110.44         95.78        11.64 o
 -14   6   3        447.91        386.69        24.86 o
  -8   6   3        246.34        260.57        38.34 o
  -6   6   3          0.63          9.31        11.80 o
  -4   6   3       2151.27       2180.30        65.58 o
  -2   6   3        681.69        706.53        28.77 o
   0   6   3       3980.84       4254.42       272.17 o
   2   6   3       1873.12       2347.39        96.15 o
   4   6   3       3938.87       4683.74       331.38 o
   6   6   3        136.57        129.21        17.15 o
   8   6   3       1562.31       1704.96        65.02 o
  10   6   3        405.33        464.19        47.73 o
  12   6   3        727.59        719.97        61.43 o
  14   6   3        902.71        970.68        36.67 o
  16   6   3        459.33        460.11        15.38 o
  18   6   3        279.42        257.02         9.11 o
 -19   7   3          8.15          6.29         2.17 o
 -17   7   3        147.23        146.71        12.52 o
 -15   7   3        160.12        155.75        14.42 o
 -13   7   3        351.16        373.17        13.97 o
  -9   7   3        618.58        651.63        67.28 o
  -7   7   3        697.38        708.07        64.62 o
  -5   7   3       1861.90       1553.57       200.39 o
  -3   7   3        690.88        647.29       107.40 o
  -1   7   3       4648.52       4588.88       117.46 o
   1   7   3       4135.74       4641.91       181.80 o
   3   7   3        768.75        881.44        81.59 o
   5   7   3         53.89         49.58        10.12 o
   7   7   3         67.82         66.91        12.28 o
   9   7   3        114.50        120.66        18.08 o
  11   7   3        408.61        410.57        33.38 o
  13   7   3         26.23         26.54         5.44 o
  15   7   3        201.40        193.21        13.95 o
  17   7   3        224.75        209.93         8.76 o
  19   7   3         94.80         86.70         5.72 o
 -18   8   3        105.55         98.56         7.95 o
 -16   8   3        319.76        300.11        18.15 o
 -14   8   3        286.10        330.16        14.64 o
 -12   8   3         41.32         43.35         4.58 o
  -8   8   3       1226.91       1293.47        96.28 o
  -6   8   3        394.48        352.89        45.34 o
  -4   8   3          1.66         -1.90         5.65 o
  -2   8   3       1129.89       1097.86        66.43 o
   0   8   3        927.08        862.45        43.32 o
   2   8   3        108.01        113.37        24.98 o
   4   8   3        253.86        284.98        34.97 o
   6   8   3        107.65        124.26        16.67 o
   8   8   3        153.28        175.25        20.68 o
  10   8   3        489.70        514.61        36.81 o
  12   8   3        219.10        223.93        15.85 o
  14   8   3        530.10        537.78        24.62 o
  16   8   3         34.62         35.55         3.60 o
  18   8   3         37.82         33.44         2.61 o
 -17   9   3        165.55        174.90        17.72 o
 -15   9   3         38.80         40.82         4.69 o
 -13   9   3         37.83         39.15         6.84 o
 -11   9   3         39.48         34.02         7.56 o
  -7   9   3        137.87        114.25        27.73 o
  -5   9   3        712.40        599.05       185.38 o
  -3   9   3         36.48         19.73         8.01 o
  -1   9   3       1239.47       1157.97        53.52 o
   1   9   3        560.95        553.67        36.35 o
   3   9   3        145.03        146.56        18.63 o
   5   9   3        440.67        502.45        39.34 o
   7   9   3        208.34        229.85        23.89 o
   9   9   3        100.53        106.92        17.12 o
  11   9   3        107.68        102.06        10.47 o
  13   9   3        118.91        120.58        11.05 o
  15   9   3         49.01         48.00         4.29 o
  17   9   3         77.58         65.40         3.89 o
 -16  10   3        158.21        185.92        14.53 o
 -14  10   3         91.33        122.61         8.84 o
 -12  10   3         44.92         28.91         6.71 o
 -10  10   3        124.01        128.38        14.26 o
  -8  10   3        180.88        192.71        15.74 o
  -6  10   3       1047.39       1037.65        86.18 o
  -4  10   3        249.51        167.70        68.81 o
  -2  10   3        405.64        274.54        93.28 o
   0  10   3        505.22        419.51        32.90 o
   2  10   3        323.19        333.04        29.23 o
   4  10   3        497.46        490.65        35.56 o
   6  10   3        135.17        134.75        28.25 o
   8  10   3        885.25        762.60        22.52 o
  10  10   3        801.81        686.18        20.57 o
  12  10   3        825.78        750.26        30.71 o
  14  10   3        227.36        219.37        13.48 o
  16  10   3          4.99          3.77         1.96 o
 -15  11   3         33.23         39.23         4.46 o
 -13  11   3        701.63        737.65        26.48 o
 -11  11   3         96.13         95.58         9.54 o
  -9  11   3        343.10        337.32        20.33 o
  -7  11   3        769.16        710.04        24.25 o
  -5  11   3        227.46         69.20        26.18 o
  -3  11   3        329.90        129.79        30.35 o
  -1  11   3       1808.81       1558.22        97.20 o
   1  11   3         72.31         94.19        22.96 o
   3  11   3         19.72         11.20         8.35 o
   5  11   3        390.89        454.33        50.30 o
   7  11   3        937.17        907.23        25.24 o
   9  11   3        421.07        382.71        14.59 o
  11  11   3        205.42        205.20         8.02 o
  13  11   3        119.13        138.68        10.46 o
  15  11   3         44.64         52.73         5.35 o
 -14  12   3        182.50        184.13         9.56 o
 -12  12   3         66.83         59.75         6.24 o
 -10  12   3        327.06        348.99        16.51 o
  -8  12   3        399.04        377.21        17.53 o
  -6  12   3         23.21         24.74         4.01 o
  -4  12   3        133.40        109.63         8.63 o
  -2  12   3        832.65        219.58        40.76 o
   0  12   3       1757.91       1420.98        94.70 o
   2  12   3       2319.17       2066.80       115.88 o
   4  12   3        600.37        533.04        23.02 o
   6  12   3        726.58        591.46        19.23 o
   8  12   3        245.90        214.68        10.53 o
  10  12   3        383.35        383.45        11.23 o
  12  12   3        421.62        397.33        12.58 o
  14  12   3         35.75         32.73         4.14 o
 -13  13   3         23.99         21.35         4.37 o
 -11  13   3        258.05        253.51        21.92 o
  -9  13   3        193.38        213.74        12.52 o
  -7  13   3        618.64        607.48        17.89 o
  -5  13   3        927.81        850.97        33.33 o
  -3  13   3         77.10         69.76         9.57 o
  -1  13   3        197.39        187.11        15.24 o
   1  13   3        121.79        113.06        10.67 o
   3  13   3        142.57        135.02        11.88 o
   5  13   3          3.24         -0.17         2.46 o
   7  13   3        512.52        481.98        37.46 o
   9  13   3        992.14        886.03        22.88 o
  11  13   3       1173.85       1107.76        30.78 o
  13  13   3        652.17        670.27        21.90 o
 -12  14   3        494.82        482.27        15.67 o
 -10  14   3         37.42         26.06        13.07 o
  -8  14   3        190.26        175.71        12.63 o
  -6  14   3        198.96        203.53        11.24 o
  -4  14   3         99.37        116.82        12.08 o
  -2  14   3        391.42        354.77        21.48 o
   0  14   3        759.97        697.06        31.15 o
   2  14   3        757.68        655.74        28.82 o
   4  14   3        537.36        504.73        16.92 o
   6  14   3        323.29        283.66        16.81 o
   8  14   3        299.22        332.24        15.95 o
  10  14   3          4.05          8.44         2.86 o
  12  14   3        142.97        140.22         7.77 o
 -11  15   3        303.02        326.44        16.04 o
  -9  15   3        104.03        102.60         9.54 o
  -7  15   3         49.74         31.28         3.72 o
  -5  15   3         34.81         61.25         8.01 o
  -3  15   3        281.42        274.10        17.86 o
  -1  15   3        954.23        851.17        34.41 o
   1  15   3        176.58        155.11         8.82 o
   3  15   3        186.95        181.33         9.27 o
   5  15   3         48.48         45.51         5.92 o
   7  15   3         14.56         24.48         4.53 o
   9  15   3        129.61        129.36         8.82 o
  11  15   3         40.97         42.21         3.98 o
  -8  16   3         58.46         57.17         6.39 o
  -6  16   3         59.21         60.71         6.82 o
  -4  16   3        161.39        161.98        12.07 o
  -2  16   3         38.15         38.42         5.90 o
   0  16   3        185.89        183.34         8.89 o
   2  16   3         15.35         13.34         2.33 o
   4  16   3        106.14        107.15        12.85 o
   6  16   3         12.08         13.33         3.02 o
   8  16   3         33.62         32.76         4.04 o
  -5  17   3         22.20         27.25         4.32 o
  -3  17   3         25.90         23.81         4.24 o
  -1  17   3          6.47          8.66         3.10 o
   1  17   3         21.14         31.04         4.47 o
   3  17   3          5.74         16.47        10.08 o
   5  17   3          8.84          9.25         2.33 o
   7  17   3         14.38         14.92         2.46 o
  -2  18   3        114.30        151.17         8.75 o
   0  18   3          4.09         38.54         4.87 o
 -18   0   4        101.35        132.12        11.94 o
 -16   0   4         16.07         18.12         5.11 o
 -14   0   4        981.40       1033.17        42.16 o
  -8   0   4         11.36          9.76        10.16 o
  -6   0   4       4603.13       4464.97       367.08 o
  -4   0   4       4266.63       4521.01       103.69 o
  -2   0   4       2159.28       2062.31        79.11 o
   0   0   4       6014.16       6747.11       183.09 o
   2   0   4      10729.41       8761.91       229.78 o
   4   0   4       8000.76       7412.77       305.15 o
   6   0   4        338.10        288.02        30.52 o
   8   0   4       2261.33       2440.93       109.72 o
  10   0   4       1286.39        952.63        67.98 o
  12   0   4       3073.58       2813.20       131.29 o
  18   0   4         53.12         49.74         5.81 o
 -19   1   4         14.46         12.19         1.83 o
 -17   1   4        327.62        321.13        13.43 o
 -15   1   4        862.61        779.15        35.63 o
 -13   1   4        196.85        176.47        15.76 o
  -7   1   4        346.25        373.44        33.68 o
  -5   1   4       1032.10       1144.88        41.14 o
  -3   1   4        671.95        804.41        48.85 o
  -1   1   4       1872.23       1583.49        69.74 o
   1   1   4       3637.12       3593.60       120.18 o
   3   1   4       3046.15       2745.73       235.08 o
   5   1   4       5429.65       4701.94       165.11 o
   7   1   4       4114.10       4166.25       312.81 o
   9   1   4        307.63        251.52        23.89 o
  11   1   4        448.86        332.81        28.63 o
  13   1   4        100.16         84.49        15.35 o
  17   1   4         33.27         26.82         4.87 o
  19   1   4         63.31         52.46         5.03 o
 -18   2   4         44.56         41.72         3.53 o
 -16   2   4         72.12         80.73        10.09 o
 -14   2   4        605.70        535.18        29.26 o
  -8   2   4         43.89         36.52         8.37 o
  -6   2   4        106.67         92.09        11.07 o
  -4   2   4        126.38        111.94        11.08 o
  -2   2   4       3325.64       3071.52       112.19 o
   0   2   4       2003.77       2036.16        84.74 o
   2   2   4        433.82        346.16        31.61 o
   4   2   4        243.20        190.30        16.74 o
   6   2   4       3444.68       3103.84       141.83 o
   8   2   4        360.87        281.14        64.07 o
  10   2   4       1238.18       1171.97        54.14 o
  12   2   4         10.00          0.52         8.20 o
  18   2   4         61.67         55.46         6.20 o
 -19   3   4         36.24         38.17         3.70 o
 -17   3   4         16.24         16.76         2.56 o
 -15   3   4         13.89         14.37         4.90 o
 -13   3   4        837.43        788.79        37.56 o
  -9   3   4        474.05        532.00        54.14 o
  -7   3   4        631.98        543.44        29.62 o
  -5   3   4       1170.05       1284.80        57.20 o
  -3   3   4       1961.75       1942.87        72.31 o
  -1   3   4        335.97        358.87        33.59 o
   1   3   4       2869.79       2735.75       107.37 o
   3   3   4       1562.75       1408.36        74.50 o
   5   3   4       1664.71       1744.09       185.47 o
   7   3   4        351.57        320.94        21.31 o
   9   3   4        291.03        275.19        20.21 o
  11   3   4        690.73        635.58        33.89 o
  13   3   4       1060.84        910.70        50.68 o
  17   3   4         68.47         69.29         7.83 o
  19   3   4        105.64        102.23         7.18 o
 -18   4   4         12.79         16.15         2.91 o
 -16   4   4        375.08        352.70        17.38 o
 -14   4   4        245.81        216.40        18.18 o
  -8   4   4        753.16        864.34        51.27 o
  -6   4   4        589.83        649.03        40.12 o
  -4   4   4        461.01        426.83        29.50 o
  -2   4   4       1328.68       1277.13        71.27 o
   0   4   4       2522.69       2267.31        98.26 o
   2   4   4       1407.02       1503.62        79.54 o
   4   4   4        234.20        221.97        19.29 o
   6   4   4        410.62        409.35        87.28 o
   8   4   4        459.88        415.45        30.50 o
  10   4   4        172.72        157.17        20.07 o
  12   4   4       1442.79       1478.70        69.81 o
  18   4   4          3.53          3.94         2.08 o
 -19   5   4        121.92        123.51         8.20 o
 -17   5   4         56.19         71.67         6.16 o
 -15   5   4         68.65         79.01         7.26 o
 -13   5   4        395.67        397.54        24.87 o
  -9   5   4        177.00        218.95        36.87 o
  -7   5   4         59.04         53.23        17.29 o
  -5   5   4        481.05        554.65        70.15 o
  -3   5   4        903.15        966.00       111.44 o
  -1   5   4       5532.80       6093.09       197.03 o
   1   5   4        830.92        847.66        59.00 o
   3   5   4       1647.23       1897.74        64.24 o
   5   5   4         95.50         75.23        12.63 o
   7   5   4       1020.44       1072.52        52.86 o
   9   5   4        918.98       1042.13        54.85 o
  11   5   4        161.33        133.91        19.30 o
  13   5   4        271.93        305.98        18.41 o
  17   5   4        158.18        149.93         7.33 o
  19   5   4         21.25         19.27         2.96 o
 -18   6   4        143.06        141.48        13.10 o
 -16   6   4         94.09        100.31         7.43 o
 -14   6   4        309.76        287.22        13.97 o
 -12   6   4       1904.27       1772.28        34.62 o
  -8   6   4        165.24        166.13        32.58 o
  -6   6   4       1730.14       1706.89        74.07 o
  -4   6   4       1320.27       1276.20        71.00 o
  -2   6   4       5737.49       5837.61       478.68 o
   0   6   4       1796.28       1908.11        97.41 o
   2   6   4       2258.78       2225.78       236.93 o
   4   6   4        502.41        561.48        54.21 o
   6   6   4         39.86         30.29        12.60 o
   8   6   4        120.23        138.64        21.76 o
  10   6   4        592.05        639.07        41.62 o
  12   6   4        414.03        394.53        22.00 o
  14   6   4         39.24         48.99         6.87 o
  16   6   4         70.40         61.05         7.23 o
  18   6   4         52.60         53.61         3.70 o
 -17   7   4         99.52         94.71         5.96 o
 -15   7   4        447.17        469.51        16.90 o
 -13   7   4         25.98         29.14         4.56 o
 -11   7   4        427.93        415.85        26.85 o
  -9   7   4        710.48        760.63        74.43 o
  -7   7   4        268.39        290.73        43.10 o
  -5   7   4        461.90        524.86        54.61 o
  -3   7   4       1252.16       1160.99        79.71 o
  -1   7   4       1876.06       1775.88        98.34 o
   1   7   4        713.99        602.38        35.85 o
   3   7   4        264.89        303.36        25.51 o
   5   7   4        596.09        622.99        38.76 o
   7   7   4        906.78        895.18        66.23 o
   9   7   4        311.16        300.24        40.32 o
  11   7   4        297.26        322.70        16.20 o
  13   7   4        384.29        357.15        20.01 o
  15   7   4        490.35        470.16        21.97 o
  17   7   4        735.58        721.68        30.76 o
 -16   8   4        169.91        197.58        13.44 o
 -14   8   4        528.51        577.79        27.14 o
 -12   8   4        144.09        158.39        10.29 o
 -10   8   4        505.53        503.34        38.52 o
  -8   8   4        161.93        150.23        32.37 o
  -6   8   4        218.85        145.16        31.23 o
  -4   8   4        186.24        239.44        37.05 o
  -2   8   4        800.69        726.93        63.93 o
   0   8   4       1323.88       1227.01        55.47 o
   2   8   4       1283.94       1321.22       163.16 o
   4   8   4       1859.56       2005.32       264.75 o
   6   8   4        332.63        324.20        28.81 o
   8   8   4        806.09        834.60        47.91 o
  10   8   4         77.66         68.67         7.18 o
  12   8   4        168.97        157.29        12.88 o
  14   8   4        160.99        150.67         8.17 o
  16   8   4        111.93        103.20         5.73 o
 -17   9   4        237.89        273.42        15.02 o
 -15   9   4         30.93         40.02         4.76 o
 -13   9   4          5.75          5.37         2.35 o
 -11   9   4         15.98          4.27         3.93 o
  -9   9   4        233.24        212.50        16.64 o
  -7   9   4        574.04        547.78        63.57 o
  -5   9   4       1124.43       1033.82        84.49 o
  -3   9   4       1598.20       1541.60       100.42 o
  -1   9   4         50.08         47.44        10.69 o
   1   9   4       2335.68       2169.70        79.86 o
   3   9   4        906.33        919.71        73.58 o
   5   9   4        588.15        561.38        39.36 o
   7   9   4         63.44         45.41        10.72 o
   9   9   4        273.71        267.19        19.06 o
  11   9   4        366.89        329.74        19.24 o
  13   9   4        164.15        162.22        12.21 o
  15   9   4         74.71         79.50         5.04 o
  17   9   4         56.83         52.43         4.38 o
 -16  10   4          4.43          3.38         2.20 o
 -14  10   4        208.80        230.81        11.57 o
 -12  10   4        189.12        203.07        12.03 o
 -10  10   4        210.24        221.90        13.25 o
  -8  10   4        433.45        409.41        14.80 o
  -6  10   4       1248.85       1178.36        42.83 o
  -4  10   4        783.80        712.40        70.03 o
  -2  10   4         45.72         19.40         7.68 o
   0  10   4       2016.53       1859.31        76.03 o
   2  10   4        374.18        289.39        28.29 o
   4  10   4        195.49        206.24        23.67 o
   6  10   4        792.60        695.03        43.09 o
   8  10   4        114.80        113.73         7.79 o
  10  10   4        155.31        139.29        12.03 o
  12  10   4        217.48        194.31        13.65 o
  14  10   4         47.69         47.64         5.76 o
  16  10   4          2.58          1.17         1.19 o
 -15  11   4        116.91        123.74        10.51 o
 -13  11   4         93.09         88.28         7.21 o
 -11  11   4        226.85        218.24        12.49 o
  -9  11   4        256.10        252.13        14.07 o
  -7  11   4        101.75        107.64         7.83 o
  -5  11   4        716.61        730.24        28.99 o
  -3  11   4        174.68        140.21        12.22 o
  -1  11   4        182.88        160.55        32.26 o
   1  11   4        453.34        436.08        35.95 o
   3  11   4        667.56        618.31        43.23 o
   5  11   4        137.81        105.58        14.71 o
   7  11   4        549.65        506.78        25.15 o
   9  11   4        110.06        102.49         7.01 o
  11  11   4        373.42        352.78        18.80 o
  13  11   4        279.32        280.90        14.38 o
  15  11   4        296.60        294.76        12.35 o
 -14  12   4        264.70        307.76        20.58 o
 -12  12   4         64.87         75.10         6.70 o
 -10  12   4        322.07        304.11        14.75 o
  -8  12   4        304.29        266.32        11.50 o
  -6  12   4         13.86          5.56         2.93 o
  -4  12   4        113.57        120.47         9.26 o
  -2  12   4        174.37        160.41        14.20 o
   0  12   4         64.89         49.90         7.83 o
   2  12   4        299.86        263.09        16.12 o
   4  12   4       1061.25       1000.38        38.18 o
   6  12   4        929.82        812.02        33.08 o
   8  12   4        214.58        165.89         8.94 o
  10  12   4        244.56        217.91         7.74 o
  12  12   4         75.40         74.04         6.74 o
  14  12   4         45.01         44.18         4.22 o
 -13  13   4         98.76        106.35         6.44 o
 -11  13   4         53.32         57.82         5.82 o
  -9  13   4        135.19        144.83         9.59 o
  -7  13   4         37.23         38.38         4.22 o
  -5  13   4         96.84         91.55         7.15 o
  -3  13   4        315.84        276.08        18.88 o
  -1  13   4        839.11        823.46        34.74 o
   1  13   4         18.83         15.41         4.82 o
   3  13   4        159.00        162.48        12.76 o
   5  13   4          3.56         -0.11         1.66 o
   7  13   4         90.27         87.47         6.24 o
   9  13   4        170.44        177.70         8.42 o
  11  13   4        284.22        285.20        13.10 o
 -12  14   4        204.63        236.62        12.43 o
 -10  14   4          5.38          8.10         4.68 o
  -8  14   4         42.34         37.43         4.28 o
  -6  14   4        304.66        293.00        16.92 o
  -4  14   4        195.65        195.11        14.93 o
  -2  14   4        178.96        142.30        12.72 o
   0  14   4        279.50        293.48        18.32 o
   2  14   4        200.44        189.89        13.84 o
   4  14   4        116.17         98.44         6.63 o
   6  14   4         20.03         20.43         3.03 o
   8  14   4        151.59        142.67         8.32 o
  10  14   4        282.67        271.40        12.61 o
  -9  15   4         57.50         70.29         7.21 o
  -7  15   4         91.57        103.76        15.05 o
  -5  15   4         58.74         44.18         6.11 o
  -3  15   4        300.10        332.56        18.61 o
  -1  15   4         88.53         94.52         9.41 o
   1  15   4         33.64         32.68         3.83 o
   3  15   4         85.71         74.37         6.95 o
   5  15   4         73.71         64.53         7.09 o
   7  15   4         86.04         81.33         7.24 o
   9  15   4        130.20        127.35         7.86 o
  -6  16   4        110.30        121.06         8.80 o
  -4  16   4        184.32        189.49        12.06 o
  -2  16   4         99.22        120.33         9.73 o
   0  16   4         51.72         56.15         4.49 o
   2  16   4         86.58         75.21         5.09 o
   4  16   4        125.56        128.96         6.26 o
   6  16   4         50.95         55.21         5.46 o
   8  16   4        107.73        100.70         6.34 o
  -3  17   4         42.47         81.36         6.78 o
  -1  17   4         37.39         44.67         5.12 o
   1  17   4        212.58        209.48         7.67 o
   3  17   4        287.42        302.63        11.13 o
   5  17   4         73.40         81.70         5.65 o
 -19   1   5         23.81         25.20         3.71 o
 -17   1   5        165.95        169.40         8.95 o
 -15   1   5         55.34         63.48         5.17 o
 -13   1   5        914.32        863.61        22.03 o
  -9   1   5        397.24        382.70        34.93 o
  -7   1   5         38.59         29.18         9.14 o
  -5   1   5        212.26        243.67        18.62 o
  -3   1   5       1675.47       1620.07        80.34 o
  -1   1   5       1169.35       1086.68        62.76 o
   1   1   5       2002.04       1677.91        81.31 o
   3   1   5          0.17          6.73         6.92 o
   5   1   5         45.06         30.02        10.62 o
   7   1   5        786.31        821.57        46.37 o
   9   1   5       2174.75       2054.09        81.19 o
  11   1   5        795.81        747.14        47.33 o
  17   1   5         18.70         12.54         3.25 o
 -18   2   5          0.92          2.64         1.67 o
 -16   2   5         14.34         12.87         2.33 o
 -14   2   5         60.96         58.03         5.16 o
 -12   2   5        395.47        350.36        13.12 o
  -8   2   5       1371.13       1351.36        52.59 o
  -6   2   5        125.65        109.55        13.22 o
  -4   2   5       1616.30       1639.88        66.06 o
  -2   2   5       2993.07       3382.06       129.60 o
   0   2   5        300.81        333.08        34.77 o
   2   2   5        152.10        149.80        23.49 o
   4   2   5        347.57        318.52        36.10 o
   6   2   5        632.77        536.64        49.10 o
   8   2   5        445.96        431.69        31.60 o
  10   2   5       3186.78       3324.26       165.95 o
  12   2   5       1086.87       1032.87       105.73 o
  18   2   5        177.26        148.90         9.22 o
 -17   3   5         41.97         36.78         6.03 o
 -15   3   5        105.70        116.01         6.70 o
 -13   3   5         84.70         78.61         9.56 o
 -11   3   5        164.81        148.72         8.14 o
  -9   3   5       1136.46       1107.42        61.79 o
  -7   3   5          9.11         10.65         4.77 o
  -5   3   5        345.87        360.30        23.22 o
  -3   3   5        764.99        750.59        32.54 o
  -1   3   5       1360.36       1216.99        73.33 o
   1   3   5       2967.41       3146.24       127.44 o
   3   3   5        439.18        429.71        42.98 o
   5   3   5        597.48        615.57        53.72 o
   7   3   5        586.05        574.93        53.44 o
   9   3   5       2380.22       2133.23       114.19 o
  11   3   5         67.73         51.09        17.02 o
  17   3   5         20.01         16.94         3.81 o
 -18   4   5         29.19         27.12         4.19 o
 -16   4   5        285.94        294.36        12.88 o
 -14   4   5        645.04        637.54        26.54 o
 -12   4   5        125.21         95.55         6.51 o
  -8   4   5       1526.16       1622.58        96.25 o
  -6   4   5       1051.18        963.08        53.07 o
  -4   4   5        569.93        599.08        76.44 o
  -2   4   5        788.36        821.76       106.78 o
   0   4   5        206.31        201.20        29.56 o
   2   4   5        234.50        393.13        42.06 o
   4   4   5       1854.54       1657.89        93.54 o
   6   4   5        490.44        431.14        46.57 o
   8   4   5        324.97        311.94        41.17 o
  10   4   5        668.54        677.88        63.21 o
  18   4   5         10.22         10.91         2.54 o
 -17   5   5        196.15        203.69        12.86 o
 -15   5   5        794.31        757.60        22.98 o
 -13   5   5         42.15         28.97         3.65 o
 -11   5   5       1523.48       1352.56        49.74 o
  -9   5   5         74.63         78.20        23.44 o
  -7   5   5         81.40         55.86        13.00 o
  -5   5   5        304.64        326.71        30.23 o
  -3   5   5        365.16        313.98        28.25 o
  -1   5   5        769.67        798.67        62.83 o
   1   5   5       2050.86       2223.83       110.46 o
   3   5   5       1241.67       1131.88        78.22 o
   5   5   5        426.90        388.50        45.90 o
   7   5   5        168.24        140.06        29.17 o
   9   5   5        173.43        192.60        34.43 o
  11   5   5       1352.17       1301.56        45.26 o
  17   5   5        190.98        207.53         7.96 o
 -16   6   5        321.46        306.14        16.66 o
 -14   6   5        262.43        246.39         9.84 o
 -12   6   5        250.22        224.69        10.09 o
 -10   6   5         68.47         56.10         5.02 o
  -8   6   5        174.18        150.94        32.45 o
  -6   6   5          4.38          7.68         6.15 o
  -4   6   5        196.96        188.71        22.70 o
  -2   6   5       2815.47       2814.32        93.62 o
   0   6   5        430.12        442.70        48.24 o
   2   6   5       1295.38       1157.22        79.68 o
   4   6   5        129.15        106.28        22.73 o
   6   6   5        317.49        273.79        39.66 o
   8   6   5        817.95        722.30        66.18 o
  10   6   5         63.85         60.49         7.71 o
  12   6   5        171.79        170.38        13.27 o
  16   6   5        145.70        146.96        10.28 o
 -15   7   5        208.68        190.78         9.05 o
 -13   7   5        245.48        238.61         9.71 o
 -11   7   5        230.11        247.51        13.17 o
  -9   7   5        352.51        313.65        14.39 o
  -7   7   5       1835.30       1911.72       119.77 o
  -5   7   5        173.86        136.77        29.47 o
  -3   7   5         72.68         75.10        20.95 o
  -1   7   5       1357.89       1290.41        88.07 o
   1   7   5        567.19        624.53        59.25 o
   3   7   5       1095.79        888.54        71.84 o
   5   7   5         30.71         15.41         9.70 o
   7   7   5        228.57        198.17        34.57 o
   9   7   5        262.74        275.53        15.22 o
  11   7   5        282.18        277.04        17.69 o
  13   7   5        283.71        310.00        17.45 o
  15   7   5         16.15         10.12         2.99 o
  17   7   5         60.96         52.96         3.28 o
 -16   8   5        109.99        144.06        10.89 o
 -14   8   5        215.22        214.90        14.03 o
 -12   8   5         20.44         28.27         6.82 o
 -10   8   5        111.66        112.26        13.30 o
  -8   8   5        360.01        329.28        21.39 o
  -6   8   5        390.77        396.24        53.61 o
  -4   8   5        545.53        493.82        57.21 o
  -2   8   5         26.98         32.66        10.19 o
   0   8   5        737.90        720.59        66.46 o
   2   8   5       1460.76       1139.28        85.30 o
   4   8   5       1629.71       1679.06       104.71 o
   6   8   5        177.29        153.41        30.89 o
   8   8   5        233.95        215.67        13.41 o
  10   8   5        172.54        179.34        14.07 o
  12   8   5         97.16         98.66         9.71 o
  14   8   5        296.07        292.28        15.48 o
  16   8   5         47.47         44.30         3.22 o
 -15   9   5         54.88         61.52         9.18 o
 -13   9   5         27.61         44.88         5.41 o
 -11   9   5         14.86         16.06         4.11 o
  -9   9   5        210.99        248.03        13.80 o
  -7   9   5         10.82         11.39        11.43 o
  -5   9   5        534.37        518.87        29.85 o
  -3   9   5        117.72        129.68        29.52 o
  -1   9   5       1464.95       1398.05        98.92 o
   1   9   5       2984.78       2845.48       144.93 o
   3   9   5        105.53        116.60        26.97 o
   5   9   5        397.31        356.46        14.93 o
   7   9   5         38.52         37.12         6.54 o
   9   9   5        130.59        141.96        12.61 o
  11   9   5         16.61         16.32         4.28 o
  13   9   5        110.31        105.77         9.15 o
  15   9   5         30.64         29.17         2.69 o
 -14  10   5        169.06        192.35        15.78 o
 -12  10   5         76.52         78.66         7.06 o
 -10  10   5        204.61        173.99        10.49 o
  -8  10   5        158.91        176.47        10.08 o
  -6  10   5         40.23         47.30         5.84 o
  -4  10   5        235.37        217.11        17.75 o
  -2  10   5        776.34        640.17        27.24 o
   0  10   5        118.97        111.46        10.51 o
   2  10   5        284.08        231.28         9.21 o
   4  10   5       1651.99       1339.20        33.64 o
   6  10   5         15.65         12.11         3.84 o
   8  10   5        764.21        630.06        19.62 o
  10  10   5         74.78         80.51         8.74 o
  12  10   5         17.46         19.09         4.18 o
  14  10   5        214.85        209.64        11.13 o
 -13  11   5          8.94          7.01         2.34 o
 -11  11   5        167.51        196.22        12.09 o
  -9  11   5        145.05        156.46         8.30 o
  -7  11   5        202.00        192.79        10.68 o
  -5  11   5        273.47        277.79        16.01 o
  -3  11   5        352.01        295.28        13.71 o
  -1  11   5        152.09        136.12         9.04 o
   1  11   5        603.78        519.77        15.08 o
   3  11   5        441.80        400.32        15.83 o
   5  11   5        143.63        139.71        12.49 o
   7  11   5        202.57        163.10        13.26 o
   9  11   5        344.94        318.71        12.61 o
  11  11   5         31.13         32.64         5.23 o
  13  11   5         75.29         73.92         6.23 o
 -12  12   5        107.46        116.01         7.08 o
 -10  12   5        232.64        254.34        12.37 o
  -8  12   5        459.80        419.50        25.40 o
  -6  12   5        131.14        135.19         7.70 o
  -4  12   5        953.05        848.79        35.97 o
  -2  12   5        232.08        217.40        16.38 o
   0  12   5        393.24        396.96        22.30 o
   2  12   5        227.59        207.61         8.75 o
   4  12   5        303.64        249.18        16.65 o
   6  12   5        215.82        208.46        14.76 o
   8  12   5         42.12         35.60         3.84 o
  10  12   5        296.35        298.67        15.77 o
  12  12   5          4.62          3.88         1.42 o
 -11  13   5        137.70        177.73        11.75 o
  -9  13   5         30.43         40.65         7.21 o
  -7  13   5        180.46        207.78        18.64 o
  -5  13   5        159.00        180.92        14.51 o
  -3  13   5        192.86        194.94        15.05 o
  -1  13   5         91.58        110.65        11.08 o
   1  13   5        428.79        428.40        22.22 o
   3  13   5        353.06        329.52        13.02 o
   5  13   5        286.48        253.95        11.04 o
   7  13   5        206.87        187.44         8.81 o
   9  13   5          3.37          2.83         1.58 o
 -10  14   5        198.08        241.39        12.67 o
  -8  14   5        219.82        236.92        17.36 o
  -6  14   5         18.48         17.81         4.32 o
  -4  14   5         72.23         64.27         8.21 o
  -2  14   5         79.64         71.15         8.29 o
   0  14   5         10.36          8.57         3.36 o
   2  14   5         42.32         29.99         4.54 o
   4  14   5        102.05        105.84         6.54 o
   6  14   5         30.64         30.86         3.37 o
   8  14   5        146.50        141.41         6.44 o
  -7  15   5        193.61        222.18        11.98 o
  -5  15   5        114.68        136.17        10.17 o
  -3  15   5        107.47        120.13         9.70 o
  -1  15   5         27.95         25.54         4.27 o
   1  15   5         31.97         28.60         3.31 o
   3  15   5         38.91         37.07         5.93 o
   5  15   5        356.97        347.82        15.97 o
   7  15   5         57.46         58.71         3.66 o
  -4  16   5        176.71        189.79        10.74 o
  -2  16   5        105.02        102.27         7.90 o
   0  16   5         61.50         75.33         4.65 o
   2  16   5        177.17        179.67         7.22 o
   4  16   5         33.56         35.27         4.16 o
 -16   0   6        156.81        164.16        12.15 o
 -14   0   6       2483.78       2565.40        75.32 o
 -12   0   6        326.55        308.77        20.74 o
 -10   0   6        975.61        922.91        39.33 o
  -8   0   6       1563.01       1545.79       105.68 o
  -6   0   6        613.99        566.69        57.32 o
  -4   0   6        856.68        748.88        63.44 o
 -17   1   6         54.04         55.76         4.21 o
 -15   1   6        175.86        155.66         8.99 o
 -13   1   6        731.39        725.34        23.31 o
 -11   1   6        431.57        388.12        16.85 o
  -9   1   6        651.45        678.31        48.72 o
  -7   1   6       1399.54       1507.35       117.29 o
  -5   1   6         63.28         53.94        11.96 o
  -3   1   6       1779.53       1684.86        68.31 o
  17   1   6        312.50        254.12        12.38 o
 -16   2   6         89.59        100.28         6.31 o
 -14   2   6         66.47         71.70         6.37 o
 -12   2   6        171.30        162.47        11.09 o
 -10   2   6        158.71        144.64         7.96 o
  -8   2   6        130.78        126.36        25.99 o
  -6   2   6        626.41        650.80        43.71 o
  -4   2   6        962.04        939.67        50.69 o
  -2   2   6        757.20        829.16        62.13 o
   0   2   6        272.60        318.75        37.55 o
   2   2   6       1490.94       1469.68        86.03 o
   4   2   6        273.17        282.49        37.32 o
   6   2   6        178.77        170.15        30.35 o
   8   2   6       1292.52       1380.50        93.07 o
  10   2   6         90.45         92.49        23.44 o
 -17   3   6         12.42         17.02         3.42 o
 -15   3   6         79.00         60.43         8.20 o
 -13   3   6        262.53        236.16        17.67 o
 -11   3   6         22.26         20.28         3.61 o
  -9   3   6        255.86        241.89        12.37 o
  -7   3   6        140.57        150.01        21.58 o
  -5   3   6        304.63        299.01        23.10 o
  -3   3   6         26.91         22.43         6.06 o
  -1   3   6        430.43        438.24        46.80 o
   1   3   6        283.04        317.43        40.12 o
   3   3   6        800.16        840.01        66.80 o
   5   3   6         20.29         24.14        11.34 o
   7   3   6       2341.02       2240.44       121.33 o
   9   3   6        168.43        208.67        35.47 o
  17   3   6         25.25         23.43         3.72 o
 -16   4   6         75.43         68.73         7.59 o
 -14   4   6        135.84        115.58        11.51 o
 -12   4   6        277.02        237.67        12.73 o
 -10   4   6          5.29          0.73         1.81 o
  -8   4   6        210.76        193.16        10.42 o
  -6   4   6         10.92         -0.69         8.54 o
  -4   4   6        121.72        126.91        19.11 o
  -2   4   6        290.97        267.45        26.85 o
   0   4   6         76.60         57.64        17.73 o
   2   4   6          2.48         15.37         9.31 o
   4   4   6        450.20        419.28        48.72 o
   6   4   6        445.76        486.52        53.47 o
   8   4   6       1309.45       1217.07        88.87 o
  16   4   6         16.77         11.09         2.87 o
 -15   5   6        114.91         98.50         9.40 o
 -13   5   6          0.74         -0.36         5.25 o
 -11   5   6         36.79         25.50         6.50 o
  -9   5   6        394.96        373.77        17.09 o
  -7   5   6        515.79        505.27        55.12 o
  -5   5   6        133.64        134.28        20.52 o
  -3   5   6         82.14         68.92        14.17 o
  -1   5   6        466.67        480.92        80.07 o
   1   5   6       1060.90        887.28        72.69 o
   3   5   6        908.87        754.48        66.72 o
   5   5   6        471.15        356.04        46.79 o
   7   5   6        566.03        517.95        56.99 o
   9   5   6        204.92        209.28        15.67 o
 -16   6   6        199.45        224.85        11.87 o
 -14   6   6         70.41         55.59         7.36 o
 -12   6   6         57.17         40.31         6.38 o
 -10   6   6        840.01        742.14        30.60 o
  -8   6   6        548.09        482.35        18.86 o
  -6   6   6        425.47        401.89        27.84 o
  -4   6   6         67.34         71.09        15.30 o
  -2   6   6        414.70        409.92        35.37 o
   0   6   6        384.17        393.21        33.77 o
   2   6   6       2458.91       2290.68       125.59 o
   4   6   6        302.97        271.64        40.76 o
   6   6   6        143.68        126.79         8.39 o
   8   6   6        646.32        618.03        28.96 o
  10   6   6        733.92        700.53        30.27 o
  16   6   6        149.02        152.89         6.46 o
 -15   7   6        104.10        131.04         8.94 o
 -13   7   6        376.00        354.07        13.69 o
 -11   7   6        621.29        609.53        27.99 o
  -9   7   6        604.88        560.99        20.20 o
  -7   7   6        319.24        304.35        21.31 o
  -5   7   6         19.22         13.28         5.29 o
  -3   7   6        379.41        424.19        52.59 o
  -1   7   6       3601.99       3421.26       163.43 o
   1   7   6       1406.38       1336.77        95.36 o
   3   7   6        372.42        346.42        47.71 o
   5   7   6        307.04        281.72        12.79 o
   7   7   6         67.66         66.59         8.93 o
   9   7   6        418.24        411.19        22.33 o
  11   7   6         31.47         31.93         5.67 o
  13   7   6        173.95        184.99        11.80 o
  15   7   6        199.63        218.83        11.53 o
 -14   8   6        143.68        139.59        10.77 o
 -12   8   6         24.63         17.16         4.72 o
 -10   8   6        269.71        273.64        19.89 o
  -8   8   6        155.55        148.67        14.65 o
  -6   8   6         70.41         65.98         6.91 o
  -4   8   6       1600.50       1430.98        36.87 o
  -2   8   6        253.80        215.09        15.23 o
   0   8   6        432.07        353.15        43.58 o
   2   8   6       1184.00       1019.31        36.61 o
   4   8   6         61.48         55.36         5.58 o
   6   8   6        482.59        412.44        16.47 o
   8   8   6         35.11         30.93         6.01 o
  10   8   6        208.01        195.41        14.06 o
  12   8   6         10.99         10.84         3.03 o
  14   8   6        183.48        177.83        10.18 o
 -13   9   6         85.00         82.50         5.79 o
 -11   9   6        165.60        147.01         9.13 o
  -9   9   6         19.09         16.88         4.08 o
  -7   9   6        102.64         95.74         9.29 o
  -5   9   6        125.58        110.81         9.23 o
  -3   9   6        141.00        104.02        11.47 o
  -1   9   6       1629.00       1392.38        71.61 o
   1   9   6        562.97        480.79        26.50 o
   3   9   6        719.23        613.67        20.81 o
   5   9   6        479.71        435.38        16.93 o
   7   9   6         90.54        101.19        10.43 o
   9   9   6        262.03        268.26        16.83 o
  11   9   6         57.58         52.65         6.58 o
  13   9   6         64.70         79.29         6.80 o
 -12  10   6         90.78         69.49         7.70 o
 -10  10   6        259.16        265.00         9.90 o
  -8  10   6        235.47        202.09        11.13 o
  -6  10   6         73.73         73.42         6.89 o
  -4  10   6        221.78        201.99        16.01 o
  -2  10   6        167.77        155.66        14.08 o
   0  10   6        532.19        439.05        24.41 o
   2  10   6        257.15        222.12         9.31 o
   4  10   6        345.98        318.17        14.08 o
   6  10   6        269.06        283.44        17.95 o
   8  10   6        105.20        109.38        10.47 o
  10  10   6        128.93        126.56        10.46 o
  12  10   6         25.49         23.57         3.91 o
 -11  11   6         34.01         36.89         5.87 o
  -9  11   6        280.18        298.56        10.24 o
  -7  11   6         46.59         46.03         4.25 o
  -5  11   6        291.19        303.19        12.46 o
  -3  11   6        588.04        575.97        32.52 o
  -1  11   6        215.95        200.31         8.87 o
   1  11   6         58.27         57.02         4.59 o
   3  11   6         45.27         39.25         4.68 o
   5  11   6        117.26        103.38        10.43 o
   7  11   6         75.79         74.82         5.74 o
   9  11   6         28.80         32.72         5.13 o
  11  11   6        127.79        135.27         6.62 o
 -10  12   6         44.91         59.00         7.12 o
  -8  12   6         24.78         24.88         6.10 o
  -6  12   6         50.35         40.59         3.82 o
  -4  12   6        191.28        199.81        10.41 o
  -2  12   6         63.19         67.20         6.09 o
   0  12   6          0.39          5.37         2.68 o
   2  12   6         63.15         59.77         4.43 o
   4  12   6         67.43         77.27         8.64 o
   6  12   6        197.08        183.65         8.93 o
   8  12   6         64.32         70.45         4.86 o
  10  12   6         45.81         52.34         5.50 o
  -9  13   6         35.50         35.59         3.16 o
  -7  13   6         10.48         10.44         2.21 o
  -5  13   6         25.41         31.26         5.75 o
  -3  13   6         94.25        101.46        10.10 o
  -1  13   6        187.10        184.95         9.36 o
   1  13   6        110.67        124.54         6.01 o
   3  13   6        358.54        366.74        18.73 o
   5  13   6         60.80         49.65         4.36 o
   7  13   6         36.23         33.15         3.28 o
   9  13   6         38.88         51.85         5.16 o
  -6  14   6         68.57         83.31         7.64 o
  -4  14   6        133.21        148.51        10.98 o
  -2  14   6         10.34         13.46         3.28 o
   0  14   6         10.02          7.27         2.32 o
   2  14   6         94.22        100.38         8.01 o
   4  14   6         35.26         39.12         3.49 o
   6  14   6          4.28          4.43         1.17 o
  -5  15   6          4.68          1.16         1.83 o
  -3  15   6        291.92        312.03         9.99 o
  -1  15   6         71.02         77.19         6.17 o
   1  15   6        195.11        208.85        12.57 o
   3  15   6        107.21        123.34         8.19 o
   5  15   6         78.58         82.63         5.92 o
 -15   1   7         37.37         41.75         3.86 o
 -13   1   7         29.09         30.83         4.01 o
 -11   1   7        237.70        243.99        12.49 o
  -9   1   7        548.99        530.34        19.99 o
  -7   1   7        589.05        596.20        19.28 o
  -5   1   7        661.95        667.60        45.97 o
  -3   1   7        391.49        359.19        32.57 o
 -16   2   7         35.36         38.87         4.73 o
 -14   2   7         25.43         21.38         3.06 o
 -12   2   7        552.17        607.33        51.06 o
 -10   2   7        130.17        120.26        20.62 o
  -8   2   7         98.05         94.30         7.92 o
  -6   2   7        811.41        801.93        22.59 o
  -4   2   7         18.88         18.68         8.03 o
  -2   2   7        513.88        487.53        48.56 o
 -15   3   7         63.41         68.35         7.15 o
 -13   3   7        260.36        248.27        16.78 o
 -11   3   7          8.15         10.43         4.33 o
  -9   3   7        133.03        133.33        13.25 o
  -7   3   7         82.66         78.03        10.37 o
  -5   3   7        660.43        593.50        26.95 o
  -3   3   7        400.78        418.50        34.86 o
  -1   3   7        251.62        214.74        36.49 o
 -14   4   7        116.92        124.45        10.36 o
 -12   4   7        503.94        466.34        24.12 o
 -10   4   7         16.46         14.26         4.52 o
  -8   4   7         61.67         52.88         8.37 o
  -6   4   7        267.96        237.39        17.47 o
  -4   4   7        249.86        233.82        11.94 o
  -2   4   7         86.98         63.25        13.87 o
   0   4   7        471.33        507.82        55.39 o
   2   4   7        241.74        267.49        40.05 o
   4   4   7        766.60        760.90        30.91 o
   6   4   7        937.43       1058.90        42.05 o
 -15   5   7        107.86        119.66         8.40 o
 -13   5   7         85.99         79.38         8.48 o
 -11   5   7         19.24         18.57         4.84 o
  -9   5   7        158.49        125.83         8.88 o
  -7   5   7        385.19        336.16        17.01 o
  -5   5   7        224.26        203.14         9.64 o
  -3   5   7        842.16        834.69        30.51 o
  -1   5   7         31.08         30.99         5.37 o
   1   5   7        643.83        613.50        27.60 o
   3   5   7        713.50        657.22        28.78 o
   5   5   7        909.39        857.60        33.63 o
   7   5   7        156.97        162.43        13.80 o
  15   5   7         34.80         32.51         4.03 o
 -14   6   7        130.24        132.84         6.92 o
 -12   6   7         92.68         89.78         8.96 o
 -10   6   7        675.32        635.27        20.87 o
  -8   6   7        243.38        203.35        11.43 o
  -6   6   7        276.35        246.76        15.73 o
  -4   6   7         81.96         81.68        10.18 o
  -2   6   7        173.66        181.70        16.47 o
   0   6   7        918.83        955.97        32.83 o
   2   6   7        164.40        171.40        13.96 o
   4   6   7        642.49        584.44        20.73 o
   6   6   7         58.01         67.28         6.43 o
   8   6   7         10.83         14.65         4.33 o
  10   6   7        326.26        341.19        18.41 o
 -13   7   7         22.79         21.57         4.73 o
 -11   7   7        104.94        101.98         7.13 o
  -9   7   7         96.05         85.36         6.89 o
  -7   7   7        182.65        148.95        11.90 o
  -5   7   7          8.43          2.14         5.06 o
  -3   7   7       1041.31        980.92        28.97 o
  -1   7   7        706.51        678.51        32.61 o
   1   7   7        120.74        115.99        12.40 o
   3   7   7        360.78        357.83        22.35 o
   5   7   7        758.79        718.99        22.96 o
   7   7   7         55.01         79.48         9.43 o
   9   7   7         73.80         87.71         9.31 o
  11   7   7        163.65        173.43        11.52 o
 -12   8   7         27.98         27.85         5.03 o
 -10   8   7         30.54         22.39        17.86 o
  -8   8   7         70.70         48.34        10.17 o
  -6   8   7        103.79         84.72        12.49 o
  -4   8   7        250.24        213.66        11.91 o
  -2   8   7        279.01        249.39        18.50 o
   0   8   7        421.75        399.91        23.82 o
   2   8   7        277.47        255.86        18.59 o
   4   8   7        353.61        342.24        14.93 o
   6   8   7        581.31        564.57        27.06 o
   8   8   7         55.76         57.36         7.40 o
  10   8   7        257.17        284.02        15.61 o
  12   8   7        153.43        154.47         9.26 o
 -11   9   7        156.21        162.27        11.85 o
  -9   9   7        170.78        164.72        17.30 o
  -7   9   7         78.23         63.73         5.83 o
  -5   9   7        110.38         96.79        10.39 o
  -3   9   7        406.62        371.26        22.47 o
  -1   9   7        453.47        408.99        23.79 o
   1   9   7        481.49        421.23        23.95 o
   3   9   7        116.44        121.38         8.53 o
   5   9   7        270.33        268.91        17.57 o
   7   9   7          8.94          8.00         3.23 o
   9   9   7        148.64        168.86        11.95 o
  11   9   7         90.14         95.05         7.54 o
 -10  10   7        161.91        166.61         8.06 o
  -8  10   7        164.83        145.36         8.21 o
  -6  10   7         54.29         44.57        12.07 o
  -4  10   7         56.87         41.25         6.96 o
  -2  10   7        291.78        262.39        18.01 o
   0  10   7        172.28        154.99         7.65 o
   2  10   7         61.73         59.19         5.87 o
   4  10   7         29.31         31.21         4.33 o
   6  10   7        279.69        249.40        15.90 o
   8  10   7        147.07        157.99        11.50 o
  10  10   7         30.32         25.71         4.00 o
  -9  11   7         19.20         18.40         2.66 o
  -7  11   7         54.54         54.93         5.05 o
  -5  11   7         70.99         77.40         6.29 o
  -3  11   7          6.31          4.62         1.62 o
  -1  11   7         52.06         48.70         4.10 o
   1  11   7        549.91        498.96        13.77 o
   3  11   7         38.34         44.90         4.80 o
   5  11   7        101.98        118.92        10.48 o
   7  11   7        208.78        203.01        12.73 o
   9  11   7        233.45        280.93        13.51 o
  -8  12   7         38.97         34.13         4.60 o
  -6  12   7         94.36        102.36         6.32 o
  -4  12   7         17.06         16.23         2.87 o
  -2  12   7        544.08        566.47        14.13 o
   0  12   7        706.02        713.81        16.29 o
   2  12   7        224.43        253.15        15.12 o
   4  12   7        143.96        143.02        10.65 o
   6  12   7         22.37         24.83         2.82 o
   8  12   7         39.66         41.58         4.69 o
  -5  13   7        171.90        209.42        12.15 o
  -3  13   7        118.25        120.22         6.48 o
  -1  13   7         25.36         32.64         2.73 o
   1  13   7         22.92         28.97         3.07 o
   3  13   7         79.81         99.64         8.02 o
   5  13   7         17.14         21.59         2.49 o
  -2  14   7         52.55         63.06         5.70 o
   0  14   7        171.33        189.62         9.90 o
   2  14   7        100.37        124.82         8.03 o
 -12   0   8        383.46        416.45        20.17 o
 -10   0   8        588.59        598.62        27.70 o
  -8   0   8        677.06        718.93        32.63 o
 -13   1   8         14.83         14.96         3.62 o
 -11   1   8        156.32        175.53        13.23 o
  -9   1   8        263.94        282.94        13.25 o
  -7   1   8         43.97         58.50         8.80 o
 -12   2   8         41.45         42.34         4.44 o
 -10   2   8        250.04        266.59        17.82 o
  -8   2   8        277.37        295.10        20.32 o
 -13   3   8         71.27         65.79         6.97 o
 -11   3   8         27.15         33.95         4.24 o
  -9   3   8        180.12        179.54        10.59 o
  -7   3   8         81.26         79.89        10.39 o
  -5   3   8        144.37        166.27        14.96 o
  -3   3   8         74.97         77.33        10.14 o
 -12   4   8        111.97        129.04        10.63 o
 -10   4   8         51.90         45.79         4.91 o
  -8   4   8        125.07        151.50        13.74 o
  -6   4   8         89.71         83.75        10.62 o
  -4   4   8        408.93        455.23        25.99 o
  -2   4   8        353.16        389.60        24.05 o
   0   4   8          7.06         10.36         4.62 o
   2   4   8        125.54        143.76        13.75 o
   4   4   8         41.35         51.83         7.94 o
 -13   5   8         84.12         91.40         7.74 o
 -11   5   8        270.79        275.46        16.81 o
  -9   5   8         29.30         27.39         5.71 o
  -7   5   8         30.91         40.99         7.53 o
  -5   5   8        914.57        960.60        40.13 o
  -3   5   8        123.77        117.03        12.74 o
  -1   5   8        286.10        275.63        19.73 o
   1   5   8        483.49        523.72        27.83 o
   3   5   8        468.44        516.13        27.23 o
   5   5   8        205.49        244.92        16.97 o
 -12   6   8        167.80        180.78        11.79 o
 -10   6   8        253.42        259.89        16.56 o
  -8   6   8         87.64         77.94         9.69 o
  -6   6   8        366.12        381.44        23.09 o
  -4   6   8         75.56         78.51        10.40 o
  -2   6   8        410.10        443.54        25.52 o
   0   6   8        333.67        340.21        21.93 o
   2   6   8        818.42        887.00        37.67 o
   4   6   8       1007.15       1089.28        29.39 o
   6   6   8        395.79        474.74        23.62 o
   8   6   8        330.89        348.20        18.18 o
 -11   7   8        134.98        143.87        10.64 o
  -9   7   8        217.64        236.30        15.79 o
  -7   7   8        477.70        500.98        25.60 o
  -5   7   8         97.28        106.56        11.54 o
  -3   7   8        162.04        173.25        15.10 o
  -1   7   8         57.08         52.49         8.19 o
   1   7   8        572.17        597.88        29.61 o
   3   7   8        153.24        155.34         9.66 o
   5   7   8        115.78        126.43        11.60 o
   7   7   8        128.12        134.61        11.31 o
   9   7   8         74.00         81.79         7.41 o
 -10   8   8         73.17         80.89         5.46 o
  -8   8   8          2.23         -0.95         2.66 o
  -6   8   8         98.75        107.35        11.20 o
  -4   8   8         49.04         53.47         8.31 o
  -2   8   8        239.10        278.02        19.00 o
   0   8   8         59.11         64.98         9.14 o
   2   8   8         15.13         18.18         3.48 o
   4   8   8        282.12        295.58        15.19 o
   6   8   8        135.79        150.46        12.06 o
   8   8   8         35.97         51.26         6.18 o
  -9   9   8        102.90        115.25         6.45 o
  -7   9   8          8.81          8.98         3.67 o
  -5   9   8         89.53        101.67        10.51 o
  -3   9   8        110.21        110.40        11.26 o
  -1   9   8        129.80        118.24        11.85 o
   1   9   8         11.63          8.80         2.98 o
   3   9   8         30.62         36.15         4.57 o
   5   9   8         25.73         26.52         4.85 o
   7   9   8        143.37        196.90        12.32 o
   9   9   8        151.29        158.96         9.26 o
  -8  10   8         60.90         69.99         4.79 o
  -6  10   8         21.87         19.34         3.05 o
  -4  10   8        147.98        165.75         8.72 o
  -2  10   8        128.24        122.29         6.20 o
   0  10   8          9.45          7.42         1.62 o
   2  10   8        414.89        433.77        15.11 o
   4  10   8          0.02          0.88         2.16 o
   6  10   8        299.89        367.07        17.11 o
   8  10   8        284.13        364.12        15.03 o
  -7  11   8        133.36        159.33         9.63 o
  -5  11   8         27.54         28.74         2.55 o
  -3  11   8        103.36        106.82         5.21 o
  -1  11   8        338.33        353.63        10.10 o
   1  11   8         17.87         15.40         2.64 o
   3  11   8        105.52        133.49         9.89 o
   5  11   8         32.11         36.95         4.79 o
  -4  12   8         18.08         18.60         3.31 o
  -2  12   8        432.86        526.03        11.47 o
   0  12   8        208.95        267.52        13.27 o
   2  12   8        251.23        290.58        13.77 o
   4  12   8         11.59         19.28         3.20 o
  -9   3   9        167.74        176.80        11.82 o
 -10   4   9        235.98        218.19        12.24 o
  -8   4   9         52.37         61.31         7.47 o
  -6   4   9        121.62        144.16        12.39 o
  -4   4   9         49.84         59.20         8.24 o
  -2   4   9        546.37        652.95        29.84 o
   2   4   9         49.91         57.37         7.98 o
  -9   5   9        274.02        311.47        15.93 o
  -7   5   9         65.79         65.41         7.89 o
  -5   5   9          0.49         -1.84         2.36 o
  -3   5   9        136.46        155.67        13.34 o
  -1   5   9        502.92        555.11        27.03 o
   1   5   9        236.11        236.12        16.48 o
   3   5   9        123.16        100.97        10.00 o
  -8   6   9        188.38        215.55        13.30 o
  -6   6   9        212.99        236.82        15.35 o
  -4   6   9         45.88         54.81         7.70 o
  -2   6   9         69.52         63.01         8.48 o
   0   6   9        100.85        119.91        11.36 o
   2   6   9        129.29        159.70         9.04 o
   4   6   9         23.72         27.09         4.97 o
  -7   7   9        126.93        131.97        10.29 o
  -5   7   9          5.38         11.02         3.19 o
  -3   7   9        239.01        259.99        16.57 o
  -1   7   9         13.88          9.29         3.34 o
   1   7   9         46.48         56.00         5.36 o
   3   7   9        203.38        238.78        14.77 o
   5   7   9        140.51        178.82        11.66 o
  -6   8   9         44.63         51.75         6.21 o
  -4   8   9          9.73         11.38         3.27 o
  -2   8   9        243.57        284.50         9.31 o
   0   8   9        105.63        108.39         6.97 o
   2   8   9         64.52         65.42         7.51 o
   4   8   9        229.20        293.34        15.20 o
   6   8   9         97.01        102.61         7.49 o
  -5   9   9         89.47        107.03         4.77 o
  -3   9   9         58.03         65.36         3.93 o
  -1   9   9        154.14        161.46         6.74 o
   1   9   9          6.73          8.51         3.06 o
   3   9   9        198.31        280.73        14.25 o
  -2  10   9         77.58         94.75         5.25 o
   0  10   9         93.43        114.95         8.29 o
   2  10   9          4.48          7.02         2.28 o
  -3   5  10         54.23         52.42         6.15 o
  -1   5  10          3.94          3.45         2.12 o
   1   5  10         22.57         23.87         3.88 o
  -2   6  10         32.46         29.80         4.53 o
   0   6  10         61.64         86.63         7.26 o
                                                
